# Supplementary material for: Advances in hypothalamic hamartoma research over the past 30 years (1992–2021): a bibliometric analysis
Source: Front Neurol. 2023 Jun 6;14:1176459. doi: 10.3389/fneur.2023.1176459 (PMC10322195; doi:10.3389/fneur.2023.1176459)
Supplement: Supplementary file 1 [file Table_1.XLSX]

## Sheet: Sheet 1
AU	AF	CR	AB	BP	C1	DA	DE	DI	DT	EI	EM	EP	ER	FU	GA	ID	IS	J9	JI	LA	NR	PA	PD	PG	PI	PM	PT	PU	PY	RP	SC	SN	SO	TC	Duration (year)	Citation per Year	TI	U1	U2	UT	VL	WC	Z9	DB	AU_UN	AU1_UN	AU_UN_NR	SR_FULL	SR
KANG S;GRAHAM JM;OLNEY AH;BIESECKER LG	KANG, S;GRAHAM, JM;OLNEY, AH;BIESECKER, LG	BIESECKER LG, 1996, J MED GENET, V33, P585, DOI 10.1136/JMG.33.7.585;BIESECKER LG, 1996, AM J MED GENET, V65, P76, DOI 10.1002/(SICI)1096-8628(19961002)65:1<76::AID-AJMG12>3.0.CO;2-O;BIESECKER LG, 1996, J MED GENET, V33, P947, DOI 10.1136/JMG.33.11.947;BRUETON L, 1988, AM J MED GENET, V31, P799, DOI 10.1002/AJMG.1320310412;BRUETON LA, 1992, J MED GENET, V29, P635, DOI 10.1136/JMG.29.9.635;CLARREN…	PALLISTER-HAIL SYNDROME (PHS, M146510) WAS FIRST DESCRIBED IN 1980 IN SIX NEWBORNS. IT IS A PLEIOTROPIC DISORDER OF HUMAN DEVELOPMENT THAT COMPRISES HYPOTHALAMIC HAMARTOMA, CENTRAL POLYDACTYLY, AND OTHER MALFORMATIONS(1,2). THIS DISORDER IS INHERITED AS AN AUTOSOMAL DOMINANT TRAIT AND HAS BEEN MAPPED TO 7P13 (S. KANG ET AL. AUTOSOMAL DOMINANT PALLISTER-HAIL SYNDROME MAPS TO 7P13. AM. J. HUM. GENE…	266	NIH, NATL HUMAN GENOME RES INST, LAB GENET DIS RES, BETHESDA, MD 20892 USA.; CEDARS SINAI MED CTR, DEPT PEDIAT, CTR MED GENET BIRTH DEFECTS, LOS ANGELES, CA 90048 USA.; UNIV CALIF LOS ANGELES, SCH MED, LOS ANGELES, CA 90048 USA.; UNIV NEBRASKA, SCH MED, CTR HUMAN GENET, OMAHA, NE 68198 USA.;	2022-09-08		10.1038/ng0397-266	ARTICLE	1546-1718		268			WK386	CONGENITAL HYPOTHALAMIC HAMARTOBLASTOMA; GREIG CEPHALOPOLYSYNDACTYLY SYNDROME; IMPERFORATE ANUS; GENE; HYPOPITUITARISM; LOCALIZATION; DELETION; 7P13	3	NAT GENET	NATURE GENET.	ENGLISH	18	75 VARICK ST, 9TH FLR, NEW YORK, NY 10013-1917 USA	MAR 15	3	NEW YORK	9054938	J	NATURE PUBLISHING GROUP	1997		GENETICS & HEREDITY	1061-4036	NATURE GENETICS	366	25	14.64	GLI3 FRAMESHIFT MUTATIONS CAUSE AUTOSOMAL DOMINANT PALLISTER-HALL SYNDROME	0	7	WOS:A1997WK38600015	15	GENETICS & HEREDITY	374	ISI	NATL HUMAN GENOME RES INST;CEDARS SINAI MED CTR;UNIV CALIF LOS ANGELES;UNIV NEBRASKA	NATL HUMAN GENOME RES INST;CEDARS SINAI MED CTR;UNIV CALIF LOS ANGELES;UNIV NEBRASKA		KANG S, 1997, NAT GENET	KANG S, 1997, NAT GENET
HARVEY S;CROSS JH;SHINNAR S;MATHERN BW	HARVEY, SIMON;CROSS, J. HELEN;SHINNAR, SHLOMO;MATHERN, BARY W.	ADELSON PD, 1992, PEDIATR NEUROSURG, V18, P169;AWAD IA, 1991, NEUROSURGERY, V28, P510, DOI 10.1227/00006123-199104000-00005;BECKER AJ, 2006, J NEUROPATH EXP NEUR, V65, P99, DOI 10.1097/01.JNEN.0000199570.19344.33;BIEN CG, 2005, BRAIN, V128, P454, DOI 10.1093/BRAIN/AWH415;CEPEDA C, 2006, EPILEPSY BEHAV, V9, P219, DOI 10.1016/J.YEBEH.2006.05.012;CROSS JH, 2006, EPILEPSIA, V47, P952, DOI 10.1111/J.1…	PURPOSE: THE PEDIATRIC EPILEPSY SURGERY SUB-COMMISSION OF THE INTERNATIONAL LEAGUE AGAINST EPILEPSY CONDUCTED A SURVEY TO DETERMINE THE FREQUENCY OF EPILEPSY PROCEDURES AND ETIOLOGIES. METHODS: DATA WERE GATHERED FROM 20 PROGRAMS IN THE UNITED STATES, EUROPE, AND AUSTRALIA ON 543 PATIENTS (< 18 YEARS) FOR CALENDAR YEAR 2004. RESULTS: AGE AT SEIZURE ONSET WAS 1 YEAR OR LESS IN 46% OF PATIENTS. INT…	146	WOLFSON CTR MAGNET TECHNOL, INST CHILD HLTH, LONDON WC1N 2AP, ENGLAND.; UNIV MELBOURNE, DEPT PEDIAT, MELBOURNE, VIC, AUSTRALIA.; ROYAL CHILDRENS HOSP, DEPT NEUROL, PARKVILLE, VIC, AUSTRALIA.; GREAT ORMOND ST HOSP SICK CHILDREN, UCL INST CHILD HLTH, LONDON WC1N 3JH, ENGLAND.; ALBERT EINSTEIN COLL MED, COMPREHENS EPILEPSY MANAGEMENT CTR, DEPT NEUROL PEDIAT & EPIDEMIOL & POPULAT HLTH, BRONX, NY 1046…	2022-09-08	SEIZURE SYNDROME; ETIOLOGIES; REOPERATION; EPILEPTIC ENCEPHALOPATHY; INTRACAROTID AMOBARBITAL PROCEDURE; MRI; FDG-PET; ICTAL-SPECT; TUMOR	10.1111/j.1528-1167.2007.01421.x	ARTICLE	1528-1167	HCROSS@ICH.UCL.AC.UK	155			246CC	SEIZURE; REOPERATION; CHILDREN; HEMISPHERECTOMY; EXPERIENCE; CHILDHOOD	1	EPILEPSIA	EPILEPSIA	ENGLISH	28	111 RIVER ST, HOBOKEN 07030-5774, NJ USA	JAN 15	10	HOBOKEN	18042232	J	WILEY	2008	CROSS, JH (通讯作者)，WOLFSON CTR MAGNET TECHNOL, INST CHILD HLTH, MECKLENBURGH SQUARE, LONDON WC1N 2AP, ENGLAND.	NEUROSCIENCES & NEUROLOGY	0013-9580	EPILEPSIA	294	14	21	DEFINING THE SPECTRUM OF INTERNATIONAL PRACTICE IN PEDIATRIC EPILEPSY SURGERY PATIENTS	0	6	WOS:000251984100017	49	CLINICAL NEUROLOGY	307	ISI	INST CHILD HLTH;UNIV MELBOURNE;ROYAL CHILDRENS HOSP;UCL INST CHILD HLTH;ALBERT EINSTEIN COLL MED;UNIV CALIF LOS ANGELES	INST CHILD HLTH		HARVEY S, 2008, EPILEPSIA	HARVEY S, 2008, EPILEPSIA
WILD B;RODDEN FA;GRODD W;RUCH W	WILD, B;RODDEN, FA;GRODD, W;RUCH, W	ABRAHAMSON EE, 2001, BRAIN RES, V889, P1, DOI 10.1016/S0006-8993(00)03015-8;ALLMAN P, 1989, J NEUROL NEUROSUR PS, V52, P1439, DOI 10.1136/JNNP.52.12.1439;ARISTOTLE A, 1941, BASIC WORKS ARISTOTL, V0, P0;ARLAZAROFF A, 1998, ISRAEL J PSYCHIAT, V35, P184;ARROYO S, 1993, BRAIN, V116, P757, DOI 10.1093/BRAIN/116.4.757;ARROYO S, 1997, EPILEPSIA, V38, P114, DOI 10.1111/J.1528-1157.1997.TB01085.X;ASKENASY…	ALTHOUGH LAUGHTER AND HUMOUR HAVE BEEN CONSTITUENTS OF HUMANITY FOR THOUSANDS IF NOT MILLIONS OF YEARS, THEIR SYSTEMATIC STUDY HAS BEGUN ONLY RECENTLY. INVESTIGATIONS INTO THEIR NEUROLOGICAL CORRELATES REMAIN FRAGMENTARY AND THE FOLLOWING REVIEW IS A FIRST ATTEMPT TO COLLATE AND EVALUATE THESE STUDIES, MOST OF WHICH HAVE BEEN PUBLISHED OVER THE LAST TWO DECADES. BY EMPLOYING THE CLASSICAL METHODS…	2121	UNIV TUBINGEN, PSYCHIAT KLIN, DEPT PSYCHIAT, D-72076 TUBINGEN, GERMANY.; UNIV TUBINGEN, DEPT NEURORADIOL, SECT EXPT MAGNET RESONANCE CNS, D-72076 TUBINGEN, GERMANY.; UNIV ZURICH, DEPT PSYCHOL, CH-8006 ZURICH, SWITZERLAND.;	2022-09-08	EMOTION; FACIAL EXPRESSION; BRAIN PHYSIOLOGY; EXHILARATION; FUNCTIONAL ANATOMY	10.1093/brain/awg226	REVIEW	1460-2156	BAWILD@MED.UNI-TUEBINGEN.DE	2138			721HF	CHAVANY-MARIE SYNDROME; FOU-RIRE-PRODROMIQUE; AUTOMATIC-VOLUNTARY DISSOCIATION; HYPOTHALAMIC HAMARTOMA; PATHOLOGICAL LAUGHTER; GELASTIC EPILEPSY; EMOTIONAL EXPRESSION; PONTINE INFARCTION; FACIAL EXPRESSION; OPERCULAR LESION		BRAIN	BRAIN	ENGLISH	149	GREAT CLARENDON ST, OXFORD OX2 6DP, ENGLAND	OCT 15	18	OXFORD	12902310	J	OXFORD UNIV PRESS	2003	WILD, B (通讯作者)，UNIV TUBINGEN, PSYCHIAT KLIN, DEPT PSYCHIAT, OSIANDERSTR 24, D-72076 TUBINGEN, GERMANY.	NEUROSCIENCES & NEUROLOGY	0006-8950	BRAIN	244	19	12.8421	NEURAL CORRELATES OF LAUGHTER AND HUMOUR	3	47	WOS:000185310400002	126	CLINICAL NEUROLOGY; NEUROSCIENCES	251	ISI	UNIV TUBINGEN;UNIV TUBINGEN;UNIV ZURICH	B (通讯作者)，UNIV TUBINGEN		WILD B, 2003, BRAIN	WILD B, 2003, BRAIN
KUZNIECKY R;GUTHRIE B;MOUNTZ J;BEBIN M;FAUGHT E;GILLIAM F;LIU HG	KUZNIECKY, R;GUTHRIE, B;MOUNTZ, J;BEBIN, M;FAUGHT, E;GILLIAM, F;LIU, HG	BAJOREK JG, 1984, ANN NEUROL, V16, PS31, DOI 10.1002/ANA.410160707;BALLANTINE HT, 1967, J NEUROSURG, V26, P488, DOI 10.3171/JNS.1967.26.5.0488;BERKOVIC SF, 1988, ANN NEUROL, V23, P429, DOI 10.1002/ANA.410230502;BLACK DW, 1982, J NERV MENT DIS, V170, P67, DOI 10.1097/00005053-198202000-00001;BRENINGSTALL G, 1983, NEUROLOGY, V35, P1180;CASCINO GD, 1993, NEUROLOGY, V43, P747, DOI 10.1212/WNL.43.4.74…	HYPOTHALAMIC HAMARTOMAS AND GELASTIC SEIZURES ARE OFTEN ASSOCIATED WITH COGNITIVE DETERIORATION, BEHAVIORAL PROBLEMS, AND POOR RESPONSE TO ANTICONVULSANT TREATMENT OR CORTICAL RESECTIONS. THE ORIGIN AND PATHOPHYSIOLOGY OF THE EPILEPTIC ATTACKS ARE OBSCURE. WE INVESTIGATED 3 PATIENTS WITH THIS SYNDROME AND FREQUENT GELASTIC SEIZURES. ICTAL SINGLE-PHOTON EMISSION COMPUTED TOMOGRAPHY PERFORMED DURIN…	60	UNIV ALABAMA,BIRMINGHAM EPILEPSY CTR,BIRMINGHAM,AL 35294.; UNIV ALABAMA,DEPT NEUROSURG,BIRMINGHAM,AL.; UNIV ALABAMA,DEPT RADIOL,BIRMINGHAM,AL.; UNIV ALABAMA,DEPT PEDIAT,BIRMINGHAM,AL.;	2022-09-08		10.1002/ana.410420111	ARTICLE			67			XK106	COMPUTED-TOMOGRAPHY; SEIZURE; LAUGHTER; EEG	1	ANN NEUROL	ANN. NEUROL.	ENGLISH	23	227 EAST WASHINGTON SQ, PHILADELPHIA, PA 19106	JUL 15	8	PHILADELPHIA	9225686	J	LIPPINCOTT-RAVEN PUBL	1997	KUZNIECKY, R (通讯作者)，UNIV ALABAMA,DEPT NEUROL,UAB STN,BIRMINGHAM,AL 35294, USA.	NEUROSCIENCES & NEUROLOGY	0364-5134	ANNALS OF NEUROLOGY	243	25	9.72	INTRINSIC EPILEPTOGENESIS OF HYPOTHALAMIC HAMARTOMAS IN GELASTIC EPILEPSY	0	7	WOS:A1997XK10600009	42	CLINICAL NEUROLOGY; NEUROSCIENCES	254	ISI	UNIV ALABAMA;UNIV ALABAMA;UNIV ALABAMA;UNIV ALABAMA	R (通讯作者)，UNIV ALABAMA		KUZNIECKY R, 1997, ANN NEUROL	KUZNIECKY R, 1997, ANN NEUROL
NORDEN AD;BLUMENFELD H	NORDEN, AD;BLUMENFELD, H	AGGLETON JP, 1986, J COMP NEUROL, V243, P409, DOI 10.1002/CNE.902430310;ALIKCHANOV AA, 1998, BRAIN DEV-JPN, V20, P239, DOI 10.1016/S0387-7604(98)00015-1;ALSHAHWAN SA, 1994, NEUROLOGY, V44, P1332, DOI 10.1212/WNL.44.7.1332;ARITA K, 1998, J NEUROSURG, V89, P645, DOI 10.3171/JNS.1998.89.4.0645;ARROYO S, 1993, BRAIN, V116, P757, DOI 10.1093/BRAIN/116.4.757;ARROYO S, 1997, EPILEPSIA, V38, P114, DOI 10…	LIKE NORMAL CEREBRAL FUNCTION, EPILEPTIC SEIZURES INVOLVE WIDESPREAD NETWORK INTERACTIONS BETWEEN CORTICAL AND SUBCORTICAL STRUCTURES. ALTHOUGH THE CORTEX IS OFTEN EMPHASIZED AS THE SITE OF SEIZURE ORIGIN, ACCUMULATING EVIDENCE POINTS TO A CRUCIAL ROLE FOR SUBCORTICAL STRUCTURES IN BEHAVIORAL MANIFESTATIONS, PROPAGATION, AND, IN SOME CASES, INITIATION OF EPILEPTIC SEIZURES. EXTENSIVE PREVIOUS STU…	219	YALE UNIV, SCH MED, DEPT NEUROL, NEW HAVEN, CT 06520 USA.; YALE UNIV, SCH MED, DEPT NEUROBIOL, NEW HAVEN, CT 06520 USA.;	2022-09-08	SEIZURES; SUBCORTICAL; THALAMUS; BASAL GANGLIA; HYPOTHALAMUS; CEREBELLUM; BRAIN STERN; CONSCIOUSNESS; THALAMOCORTICAL; DYSTONIA	10.1016/S1525-5050(02)00029-X	REVIEW	1525-5069	HAL.BLUMENFELD@YALE.EDU	231			572PK	TEMPORAL-LOBE EPILEPSY; VAGUS NERVE-STIMULATION; CENTROMEDIAN THALAMIC NUCLEUS; CROSSED CEREBELLAR DIASCHISIS; POSITRON EMISSION TOMOGRAPHY; HUMAN GENERALIZED EPILEPSY; COMPLEX PARTIAL SEIZURE; BLOOD-FLOW CHANGE; HYPOTHALAMIC HAMARTOMA; GELASTIC EPILEPSY	3	EPILEPSY BEHAV	EPILEPSY BEHAV.	ENGLISH	183	525 B ST, STE 1900, SAN DIEGO, CA 92101-4495 USA	JUN 15	13	SAN DIEGO	12662601	J	ACADEMIC PRESS INC ELSEVIER SCIENCE	2002	BLUMENFELD, H (通讯作者)，YALE UNIV, SCH MED, DEPT NEUROL, 333 CEDAR ST, NEW HAVEN, CT 06520 USA.	BEHAVIORAL SCIENCES; NEUROSCIENCES & NEUROLOGY; PSYCHIATRY	1525-5050	EPILEPSY & BEHAVIOR	225	20	11.25	THE ROLE OF SUBCORTICAL STRUCTURES IN HUMAN EPILEPSY	0	19	WOS:000176784000004	3	BEHAVIORAL SCIENCES; CLINICAL NEUROLOGY; PSYCHIATRY	246	ISI	YALE UNIV;YALE UNIV	H (通讯作者)，YALE UNIV		NORDEN AD, 2002, EPILEPSY BEHAV	NORDEN AD, 2002, EPILEPSY BEHAV
ARROYO S;LESSER RP;GORDON B;UEMATSU S;HART J;SCHWERDT P;ANDREASSON K;FISHER RS	ARROYO, S;LESSER, RP;GORDON, B;UEMATSU, S;HART, J;SCHWERDT, P;ANDREASSON, K;FISHER, RS	ALPERS BJ, 1937, ARCH NEURO PSYCHIATR, V38, P291, DOI 10.1001/ARCHNEURPSYC.1937.02260200063005;ALVAREZGARIJO JA, 1983, J NEUROSURG, V58, P583, DOI 10.3171/JNS.1983.58.4.0583;AMES FR, 1980, S AFR MED J, V58, P163;AMES FR, 1975, J NEUROL NEUROSUR PS, V38, P11, DOI 10.1136/JNNP.38.1.11;ANAND BK, 1955, SCIENCE, V122, P1139, DOI 10.1126/SCIENCE.122.3180.1139;ANDERSEN C, 1936, J BELGE NEUROL, V36, P223…	LITTLE IS KNOWN ABOUT WHAT PATHWAYS SUBSERVE MIRTH AND ITS EXPRESSION LAUGHTER. WE PRESENT THREE PATIENTS WITH GELASTIC SEIZURES AND LAUGHTER ELICITED BY ELECTRICAL STIMULATION OF THE CORTEX WHO PROVIDE SOME INSIGHT INTO THE MECHANISMS OF LAUGHTER AND ITS EMOTIONAL CONCOMITANTS. THE FIRST PATIENT HAD SEIZURES MANIFESTED BY LAUGHTER WITHOUT A SUBJECTIVE FEELING OF MIRTH. MAGNETIC RESONANCE IMAGING…	757	JOHNS HOPKINS UNIV,SCH MED,CTR EPILEPSY,BALTIMORE,MD 21205.; JOHNS HOPKINS UNIV,SCH MED,DEPT NEUROSURG,BALTIMORE,MD 21205.; JOHNS HOPKINS UNIV,SCH MED,DIV COGNIT NEUROL,BALTIMORE,MD 21205.; JOHNS HOPKINS UNIV,SCH MED,ZANVYL KRIEGER MIND BRAIN INST,BALTIMORE,MD 21205.;	2022-09-08		10.1093/brain/116.4.757	REVIEW			780		NINDS NIH HHS [1 RO1 NS26553] FUNDING SOURCE: MEDLINE; NATIONAL INSTITUTE OF NEUROLOGICAL DISORDERS AND STROKE [R01NS026553] FUNDING SOURCE: NIH REPORTER	LT179	TEMPORAL LANGUAGE AREA; PARTIAL STATUS EPILEPTICUS; PRECOCIOUS PUBERTY; ELECTRICAL-STIMULATION; HYPOTHALAMIC HAMARTOMA; LOBE EPILEPSY; PATHOLOGICAL LAUGHTER; LAUGHING SEIZURE; CURSIVE EPILEPSY; LIMBIC SEIZURE		BRAIN	BRAIN	ENGLISH	138	WALTON ST JOURNALS DEPT, OXFORD, ENGLAND OX2 6DP	AUG 15	24	OXFORD	8353707	J	OXFORD UNIV PRESS UNITED KINGDOM	1993	ARROYO, S (通讯作者)，JOHNS HOPKINS UNIV,SCH MED,DEPT NEUROL,MEYER BLDG 2-147,600 N WOLFE ST,BALTIMORE,MD 21205, USA.	NEUROSCIENCES & NEUROLOGY	0006-8950	BRAIN	223	29	7.68966	MIRTH, LAUGHTER AND GELASTIC SEIZURES	0	8	WOS:A1993LT17900001	116	CLINICAL NEUROLOGY; NEUROSCIENCES	227	ISI	JOHNS HOPKINS UNIV;JOHNS HOPKINS UNIV;JOHNS HOPKINS UNIV;JOHNS HOPKINS UNIV	S (通讯作者)，JOHNS HOPKINS UNIV		ARROYO S, 1993, BRAIN	ARROYO S, 1993, BRAIN
KELBERMAN D;RIZZOTI K;AVILION A;BITNER-GLINDZICZ M;CIANFARANI S;COLLINS J;CHONG WK;KIRK JMW;ACHERMANN JC;ROSS R;CARMIGNAC D;LOVELL-BADGE R;ROBINSON LCAF;DATTANI MT	KELBERMAN, DANIEL;RIZZOTI, KARINE;AVILION, ARIEL;BITNER-GLINDZICZ, MARIA;CIANFARANI, STEFANO;COLLINS, JULIE;CHONG, W. KLING;KIRK, JEREMY M. W.;ACHERMANN, JOHN C.;ROSS, RICHARD;CARMIGNAC, DANIELLE;LOVELL-BADGE, ROBIN;ROBINSON, LAIN C. A. F.;DATTANI, MEHUL T.	AIMARETTI G, 2001, PITUITARY, V4, P129, DOI 10.1023/A:1015306705154;AVILION AA, 2000, GENESIS, V27, P76, DOI 10.1002/1526-968X(200006)27:2<76::AID-GENE40>3.0.CO;2-A;AVILION AA, 2003, GENE DEV, V17, P126, DOI 10.1101/GAD.224503;BARDAKJIAN TM, 2005, AM J MED GENET A, V132A, P54, DOI 10.1002/AJMG.A.30442;BOTTNER A, 2004, J CLIN ENDOCR METAB, V89, P5256, DOI 10.1210/JC.2004-0661;BRICKMAN JM, 1999, P …	THE TRANSCRIPTION FACTOR SOX2 IS EXPRESSED MOST NOTABLY IN THE DEVELOPING CNS AND PLACODES, WHERE IT PLAYS CRITICAL ROLES IN EMBRYOGENESIS. HETEROZYGOUS DE NOVO MUTATIONS IN SOX2 HAVE PREVIOUSLY BEEN ASSOCIATED WITH BILATERAL ANOPHTHAHNIA/MICROPHTHAHNIA, DEVELOPMENTAL DELAY, SHORT STATURE, AND MALE GENITAL TRACT ABNORMALITIES. HERE WE INVESTIGATED THE ROLE OF SOX2 IN MURINE PITUITARY DEVELOPMENT.…	2442	UNIV LONDON, INST CHILD HLTH, LONDON CTR PAEDIAT ENDOCRINOL, BEM UNIT, LONDON WC1N 1EH, ENGLAND.; UNIV LONDON, INST CHILD HLTH, CLIN & MOL GENET UNIT, LONDON WC1N 1EH, ENGLAND.; NATL INST MED RES, DIV DEV GENET, MRC, LONDON NW7 1AA, ENGLAND.; UNIV LONDON, SKIN TUMOUR LAB, CANC RES UK, LONDON, ENGLAND.; UNIV ROMA TOR VERGATA, CTR PAEDIAT ENDOCRINOL, DEPT PUBL HLTH & CELL BIOL, ROME, ITALY.; GREAT …	2022-09-08		10.1172/JCI28658	ARTICLE		MDATTANI@ICH.UCL.AC.UK	2455		MRC [G0400023, MC_U117531708, MC_U117562207] FUNDING SOURCE: UKRI; MEDICAL RESEARCH COUNCIL [MC_U117562207, G0400023, MC_U117531708] FUNDING SOURCE: MEDLINE; WELLCOME TRUST [068061] FUNDING SOURCE: MEDLINE	082IT	GROWTH-HORMONE DEFICIENCY; SOX2 CAUSE ANOPHTHALMIA; MESSENGER-RNA DECAY; NUCLEAR-LOCALIZATION; ESOPHAGEAL ATRESIA; BILATERAL ANOPHTHALMIA; MOLECULAR-BASIS; SEX REVERSAL; GENE; SRY	9	J CLIN INVEST	J. CLIN. INVEST.	ENGLISH	54	35 RESEARCH DR, STE 300, ANN ARBOR, MI 48103 USA	SEP 15	14	ANN ARBOR	16932809	J	AMER SOC CLINICAL INVESTIGATION INC	2006	DATTANI, MT (通讯作者)，UNIV LONDON, INST CHILD HLTH, LONDON CTR PAEDIAT ENDOCRINOL, BEM UNIT, 30 GUILDFORD ST, LONDON WC1N 1EH, ENGLAND.	RESEARCH & EXPERIMENTAL MEDICINE	0021-9738	JOURNAL OF CLINICAL INVESTIGATION	223	16	13.9375	MUTATIONS WITHIN SOX2/SOX2 ARE ASSOCIATED WITH ABNORMALITIES IN THE HYPOTHALAMOPITUITARY-GONADAL AXIS IN MICE AND HUMANS	1	7	WOS:000240380700020	116	MEDICINE, RESEARCH & EXPERIMENTAL	235	ISI	UNIV LONDON;UNIV LONDON;NATL INST MED RES;UNIV LONDON;UNIV ROMA TOR VERGATA;GREAT ORMOND ST HOSP SICK CHILDREN;BIRMINGHAM CHILDRENS HOSP;UNIV SHEFFIELD;NATL INST MED RES	MT (通讯作者)，UNIV LONDON		KELBERMAN D, 2006, J CLIN INVEST	KELBERMAN D, 2006, J CLIN INVEST
MUNARI C;KAHANE P;FRANCIONE S;HOFFMANN D;TASSI L;CUSMAI R;VIGEVANO F;PASQUIER B;BETTI OO	MUNARI, C;KAHANE, P;FRANCIONE, S;HOFFMANN, D;TASSI, L;CUSMAI, R;VIGEVANO, F;PASQUIER, B;BETTI, OO	ARROYO S, 1993, BRAIN, V116, P757, DOI 10.1093/BRAIN/116.4.757;BERKOVIC SF, 1988, ANN NEUROL, V23, P429, DOI 10.1002/ANA.410230502;BETTI OO, 1992, NEUROCHIRURGIE, V38, P27;BRENINGSTALL GN, 1985, NEUROLOGY, V35, P1180, DOI 10.1212/WNL.35.8.1180;CASCINO GD, 1993, NEUROLOGY, V43, P747, DOI 10.1212/WNL.43.4.747;CURATOLO P, 1984, DEV MED CHILD NEUROL, V26, P509;DALY DD, 1957, NEUROLOGY, V7, P189, DOI …	PATIENTS HAVING A HYPOTHALAMIC HAMARTOMA FREQUENTLY PRESENT EPILEPTIC ATTACKS OF LAUGHTER, AND THEY LATER EXPERIENCE MULTIPLE ADDITIONAL SEIZURE TYPES, WHICH INVARIABLY LEAD TO A SEVERE DRUG-RESISTANT EPILEPSY. IF THIS ASSOCIATION IS NOW WELL-KNOWN, RELATIONSHIPS BETWEEN THE HYPOTHALAMIC MASS AND THE DIFFERENT TYPES OF SEIZURES REMAIN STILL MYSTERIOUS. WE REPORT THE CASE OF A 16-YEAR-OLD GIRL SUF…	154	CHR UNIV GRENOBLE,DEPT NEUROSCI,F-38043 GRENOBLE,FRANCE.; UNIV GENOA,CHAIR CLIN NEUROPHYSIOL,GENOA,ITALY.; NIGUARDA HOSP,REG EPILEPSY SURG CTR,MILAN,ITALY.; BAMBIN GESU HOSP,DEPT CLIN NEUROPHYSIOL,ROME,ITALY.; CHR UNIV GRENOBLE,DEPT PATHOL,GRENOBLE,FRANCE.; MED INST ANTARTIDA,BUENOS AIRES,DF,ARGENTINA.;	2022-09-08	GELASTIC SEIZURES; ATONIC SEIZURES; HYPOTHALAMIC HAMARTOMA; DEPTH ELECTRODES; STEREOTAXIC BIOPSY; EPILEPSY SURGERY	10.1016/0013-4694(95)00063-5	ARTICLE			160			RW403	PRECOCIOUS PUBERTY; SEIZURE; LAUGHTER	3	ELECTROEN CLIN NEURO	ELECTROENCEPHALOGR. CLIN. NEUROPHYSIOL.	ENGLISH	12	CUSTOMER RELATIONS MANAGER, BAY 15, SHANNON INDUSTRIAL ESTATE CO, CLARE, IRELAND	SEP 15	7	CLARE	7555906	J	ELSEVIER SCI PUBL IRELAND LTD	1995	MUNARI, C (通讯作者)，CHR UNIV GRENOBLE,INSERM,U318,NEUROL CLIN,RES UNIT,BP 217X,F-38043 GRENOBLE,FRANCE.	ENGINEERING; NEUROSCIENCES & NEUROLOGY	0013-4694	ELECTROENCEPHALOGRAPHY AND CLINICAL NEUROPHYSIOLOGY	220	27	8.14815	ROLE OF THE HYPOTHALAMIC HAMARTOMA IN THE GENESIS OF GELASTIC FITS (A VIDEO-STEREO-EEG STUDY)	1	6	WOS:A1995RW40300002	95	ENGINEERING, BIOMEDICAL; CLINICAL NEUROLOGY	232	ISI	CHR UNIV GRENOBLE;UNIV GENOA;REG EPILEPSY SURG CTR;BAMBIN GESU HOSP;CHR UNIV GRENOBLE;MED INST ANTARTIDA	C (通讯作者)，CHR UNIV GRENOBLE		MUNARI C, 1995, ELECTROEN CLIN NEURO	MUNARI C, 1995, ELECTROEN CLIN NEURO
VALDUEZA JM;CRISTANTE L;DAMMANN O;BENTELE K;VORTMEYER A;SAEGER W;PADBERG B;FREITAG J;HERRMANN HD	VALDUEZA, JM;CRISTANTE, L;DAMMANN, O;BENTELE, K;VORTMEYER, A;SAEGER, W;PADBERG, B;FREITAG, J;HERRMANN, HD	ALBRIGHT AL, 1993, J NEUROSURG, V78, P77, DOI 10.3171/JNS.1993.78.1.0077;ALVAREZGARIJO JA, 1983, J NEUROSURG, V58, P583, DOI 10.3171/JNS.1983.58.4.0583;BALAGURA S, 1979, SURG NEUROL, V11, P315;BARRAL V, 1988, PEDIATR RADIOL, V18, P449, DOI 10.1007/BF00974075;BENINGFIELD SJ, 1988, BRIT J RADIOL, V61, P1177, DOI 10.1259/0007-1285-61-732-1177;BERKOVIC SF, 1988, ANN NEUROL, V23, P429, DOI 10.1002/ANA…	THIS STUDY PRESENTS SIX PATIENTS WITH HYPOTHALAMIC HAMARTOMAS DIAGNOSED ON THE BASIS OF MAGNETIC RESONANCE IMAGING. HISTOLOGICAL CONFIRMATION WAS PERFORMED IN THREE PATIENTS WHO UNDERWENT SURGERY. IMMUNOHISTOLOGICAL ASSAYS WERE USED TO DETERMINE THE NEUROSECRETORY PATTERN. FOUR PATIENTS PRESENTED WITH EPILEPSY, INCLUDING GELASTIC SEIZURES. OTHER SYMPTOMS INCLUDED BEHAVIORAL ABNORMALITIES IN FOUR …	949	UNIV HAMBURG HOSP,DEPT NEUROSURG,W-2000 HAMBURG,GERMANY.; UNIV HAMBURG HOSP,DEPT PEDIAT,W-2000 HAMBURG,GERMANY.; UNIV HAMBURG HOSP,DEPT NEUROPATHOL,W-2000 HAMBURG,GERMANY.; UNIV HAMBURG HOSP,DEPT PATHOL,W-2000 HAMBURG,GERMANY.; UNIV HAMBURG HOSP,DEPT NEURORADIOL,W-2000 HAMBURG,GERMANY.; MARIEN HOSP,DEPT PATHOL,HAMBURG,GERMANY.;	2022-09-08	BEHAVIOR DISORDER; GELASTIC EPILEPSY; IMMUNOHISTOCHEMISTRY; HYPOTHALAMIC HAMARTOMA; MAGNETIC RESONANCE IMAGING; PRECOCIOUS PUBERTY	10.1227/00006123-199406000-00001	ARTICLE			958			NP209	GONADOTROPIN-RELEASING HORMONE; PRECOCIOUS PUBERTY; SEXUAL PRECOCITY; TUBER CINEREUM; LAUGHTER; SEIZURE; MR; CHILDREN	6	NEUROSURGERY	NEUROSURGERY	ENGLISH	65	351 WEST CAMDEN ST, BALTIMORE, MD 21201-2436	JUN 15	10	BALTIMORE	8084405	J	WILLIAMS & WILKINS	1994		NEUROSCIENCES & NEUROLOGY; SURGERY	0148-396X	NEUROSURGERY	201	28	7.17857	HYPOTHALAMIC HAMARTOMAS - WITH SPECIAL REFERENCE TO GELASTIC EPILEPSY AND SURGERY	0	4	WOS:A1994NP20900001	34	CLINICAL NEUROLOGY; SURGERY	230	ISI	UNIV HAMBURG HOSP;UNIV HAMBURG HOSP;UNIV HAMBURG HOSP;UNIV HAMBURG HOSP;UNIV HAMBURG HOSP;MARIEN HOSP	UNIV HAMBURG HOSP;UNIV HAMBURG HOSP;UNIV HAMBURG HOSP;UNIV HAMBURG HOSP;UNIV HAMBURG HOSP;MARIEN HOSP		VALDUEZA JM, 1994, NEUROSURGERY	VALDUEZA JM, 1994, NEUROSURGERY
DELALANDE O;FOHLEN M	DELALANDE, O;FOHLEN, M	ARITA K, 1999, J NEUROSURG, V91, P212, DOI 10.3171/JNS.1999.91.2.0212;ARITA K, 1998, J NEUROSURG, V89, P645, DOI 10.3171/JNS.1998.89.4.0645;ARROYO S, 1997, EPILEPSIA, V38, P114, DOI 10.1111/J.1528-1157.1997.TB01085.X;BERKOVIC SF, 1997, EPILEPSIA, V38, P1;BERKOVIC SF, 1988, ANN NEUROL, V23, P429, DOI 10.1002/ANA.410230502;DELALANDE O, 2001, NEUROSURGERY, V49, P726, DOI 10.1097/00006123-200109000-0…	A SERIES OF 17 PATIENTS AGED FROM 9 MONTHS TO 32 YEARS WITH REFRACTORY EPILEPSY DUE TO HYPOTHALAMIC HAMARTOMA WERE TREATED BY TOTAL REMOVAL (ONE CASE) AND DISCONNECTION (16 CASES) BETWEEN 1997 AND 2002. THE MEAN AGE AT SEIZURE ONSET WAS 16 MONTHS. SIXTEEN PATIENTS HAD GELASTIC SEIZURES, 14 HAD PARTIAL SEIZURES AND THREE HAD GENERALIZED TONIC-CLONIC SEIZURES. THE MEAN SEIZURE FREQUENCY WAS 21 PER …	61	FDN OPHTHALMOL A DE ROTHSCHILD, UNITE NEUROCHIRURG PEDIAT, F-75019 PARIS, FRANCE.;	2022-09-08	HYPOTHALAMIC HAMARTOMA; GELASTIC EPILEPSY; DISCONNECTING SURGERY; CHILDREN	10.2176/nmc.43.61	ARTICLE	1349-8029	ODELALANDE@FO-ROTHSCHILD.FR	68			646MB	GAMMA-KNIFE SURGERY; GELASTIC EPILEPSY; ICTAL LAUGHTER; SEIZURE	2	NEUROL MED-CHIR	NEUROL. MED.-CHIR.	ENGLISH	24	5-25-16 HONGO, BUNKYO-KU, TOKYO, 113-0033, JAPAN	FEB 15	8	TOKYO	12627881	J	JAPAN NEUROSURGICAL SOC	2003	DELALANDE, O (通讯作者)，FDN OPHTHALMOL A DE ROTHSCHILD, UNITE NEUROCHIRURG PEDIAT, 25 RUE MANIN, F-75019 PARIS, FRANCE.	NEUROSCIENCES & NEUROLOGY; SURGERY	0470-8105	NEUROLOGIA MEDICO-CHIRURGICA	179	19	9.42105	DISCONNECTING SURGICAL TREATMENT OF HYPOTHALAMIC HAMARTOMA IN CHILDREN AND ADULTS WITH REFRACTORY EPILEPSY AND PROPOSAL OF A NEW CLASSIFICATION	0	4	WOS:000181037900001	43	CLINICAL NEUROLOGY; SURGERY	191	ISI	FDN OPHTHALMOL A DE ROTHSCHILD	O (通讯作者)，FDN OPHTHALMOL A DE ROTHSCHILD		DELALANDE O, 2003, NEUROL MED-CHIR	DELALANDE O, 2003, NEUROL MED-CHIR
JOHNSTON JJ;OLIVOS-GLANDER I;KILLORAN C;ELSON E;TURNER JT;PETERS KF;ABBOTT MH;AUGHTON DJ;AYLSWORTH AS;BAMSHAD MJ;BOOTH C;CURRY CJ;DAVID A;DINULOS MB;FLANNERY DB;FOX MA;GRAHAM JM;GRANGE DK;GUTTMACHER AE;HANNIBAL MC;HENN W;HENNEKAM RCM;HOLMES LB;HOYME HE;LEPPIG KA;LIN AE;MACLEOD P;MANCHESTER DK;MARCELIS C;MAZZANTI L;MCCANN E;MCDONALD MT;MENDELSOHN NJ;MOESCHLER JB;MOGHADDAM B;NERI G;NEWBURY-ECOB R;P…	JOHNSTON, JJ;OLIVOS-GLANDER, I;KILLORAN, C;ELSON, E;TURNER, JT;PETERS, KF;ABBOTT, MH;AUGHTON, DJ;AYLSWORTH, AS;BAMSHAD, MJ;BOOTH, C;CURRY, CJ;DAVID, A;DINULOS, MB;FLANNERY, DB;FOX, MA;GRAHAM, JM;GRANGE, DK;GUTTMACHER, AE;HANNIBAL, MC;HENN, W;HENNEKAM, RCM;HOLMES, LB;HOYME, HE;LEPPIG, KA;LIN, AE;MACLEOD, P;MANCHESTER, DK;MARCELIS, C;MAZZANTI, L;MCCANN, E;MCDONALD, MT;MENDELSOHN, NJ;MOESCHLER, JB;M…	ALTABA ARI, 1999, DEVELOPMENT, V126, P3205;BARAITSER M, 1983, CLIN GENET, V24, P257;BIANCHI DW, 1981, CLIN GENET, V19, P456;BIESECKER LG, 1996, AM J MED GENET, V65, P76, DOI 10.1002/(SICI)1096-8628(19961002)65:1<76::AID-AJMG12>3.0.CO;2-O;BIESECKER LG, 1997, NAT GENET, V17, P259, DOI 10.1038/NG1197-259;BIESECKER LG, 2004, GENEREVIEWS GENETEST, V0, P0;BIESECKER LG, 2003, GENEREVIEWS GENETEST, V0, P…	MUTATIONS IN THE GLI3 ZINC-FINGER TRANSCRIPTION FACTOR GENE CAUSE GREIG CEPHALOPOLYSYNDACTYLY SYNDROME (GCPS) AND PALLISTER-HALL SYNDROME (PHS), WHICH ARE VARIABLE BUT DISTINCT CLINICAL ENTITIES. WE HYPOTHESIZED THAT GLI3 MUTATIONS THAT PREDICT A TRUNCATED FUNCTIONAL REPRESSOR PROTEIN CAUSE PHS AND THAT FUNCTIONAL HAPLOINSUFFICIENCY OF GLI3 CAUSES GCPS. TO TEST THESE HYPOTHESES, WE SCREENED PATIE…	609	NHGRI, NIH, BETHESDA, MD 20892 USA.; CENT MANCHESTER UNIV HOSP, NATL HLTH SERV TRUST, ST MARYS HOSP, DEPT CLIN GENET, MANCHESTER, LANCS, ENGLAND.; MANCHESTER CHILDRENS UNIV HOSP, NATL HLTH SERV TRUST, ST MARYS HOSP, DEPT CLIN GENET, MANCHESTER, LANCS, ENGLAND.; PENN STATE UNIV, CTR DEV & HLTH GENET, UNIVERSITY PK, PA 16802 USA.; PENN STATE UNIV, DEPT BIOBEHAV HLTH, UNIVERSITY PK, PA 16802 USA.; B…	2022-09-08		10.1086/429346	ARTICLE		JJOHNSTO@MAIL.NIH.GOV	622		EUNICE KENNEDY SHRIVER NATIONAL INSTITUTE OF CHILD HEALTH &HUMAN DEVELOPMENT [P01HD022657] FUNDING SOURCE: NIH REPORTER; NATIONAL HUMAN GENOME RESEARCH INSTITUTE [Z01HG200328] FUNDING SOURCE: NIH REPORTER; NATIONAL INSTITUTE OF GENERAL MEDICAL SCIENCES [T32GM008243] FUNDING SOURCE: NIH REPORTER; NICHD NIH HHS [P01 HD022657, HD22657-11] FUNDING SOURCE: MEDLINE; NIGMS NIH HHS [GM08243, T32 GM008243…	904RS	INTERSTITIAL DELETION; HYPOTHALAMIC HAMARTOMA; ACROCALLOSAL SYNDROME; POINT MUTATION; FAMILY; DISEASE; MICRODELETION; DELINEATION; ANOMALY; SPECTRUM	4	AM J HUM GENET	AM. J. HUM. GENET.	ENGLISH	49	1427 E 60TH ST, CHICAGO, IL 60637-2954 USA	APR 15	14	CHICAGO	15739154	J	UNIV CHICAGO PRESS	2005	JOHNSTON, JJ (通讯作者)，NHGRI, NIH, BLDG 49 ROOM 4B75,MSC4472,9000 ROCKVILLE PIKE, BETHESDA, MD 20892 USA.	GENETICS & HEREDITY	0002-9297	AMERICAN JOURNAL OF HUMAN GENETICS	179	17	10.5294	MOLECULAR AND CLINICAL ANALYSES OF GREIG CEPHALOPOLYSYNDACTYLY AND PALLISTER-HALL SYNDROMES: ROBUST PHENOTYPE PREDICTION FROM THE TYPE AND POSITION OF GLI3 MUTATIONS	0	10	WOS:000227516000007	76	GENETICS & HEREDITY	186	ISI	CENT MANCHESTER UNIV HOSP;MANCHESTER CHILDRENS UNIV HOSP;PENN STATE UNIV;PENN STATE UNIV;BALTIMORE HUNTINGTON DIS CTR;WILLIAM BEAUMONT HOSP;UNIV N CAROLINA;UNIV N CAROLINA;UNIV UTAH;LUTHERAN GEN HOSP;UNIV CALIF;CTR HOSP UNIV;DARTMOUTH COLL;DARTMOUTH HITCHCOCK MED CTR;MED COLL GEORGIA;UNIV CALIF LOS ANGELES;ST LOUIS CHILDRENS HOSP;UNIV WASHINGTON;UNIV WASHINGTON;UNIV SAARLAND;UNIV AMSTERDAM;MASSAC…	NOTREPORTED		JOHNSTON JJ, 2005, AM J HUM GENET	JOHNSTON JJ, 2005, AM J HUM GENET
CASCINO GD;ANDERMANN F;BERKOVIC SF;KUZNIECKY RI;SHARBROUGH FW;KEENE DL;BLADIN PF;KELLY PJ;OLIVIER A;FEINDEL W	CASCINO, GD;ANDERMANN, F;BERKOVIC, SF;KUZNIECKY, RI;SHARBROUGH, FW;KEENE, DL;BLADIN, PF;KELLY, PJ;OLIVIER, A;FEINDEL, W	BERKOVIC SF, 1988, ANN NEUROL, V23, P429, DOI 10.1002/ANA.410230502;BRENINGSTALL GN, 1985, NEUROLOGY, V35, P1180, DOI 10.1212/WNL.35.8.1180;CURATOLO P, 1984, DEV MED CHILD NEUROL, V26, P509;DIEBLER C, 1983, NEURORADIOLOGY, V25, P93, DOI 10.1007/BF00333299;LIST CF, 1958, NEUROLOGY, V8, P164, DOI 10.1212/WNL.8.3.164;MATUSTIK MC, 1981, AM J DIS CHILD, V135, P837, DOI 10.1001/ARCHPEDI.1981.0213033004…	WE RETROSPECTIVELY STUDIED 12 CONSECUTIVE PATIENTS WITH GELASTIC SEIZURES AND HYPOTHALAMIC HAMARTOMAS WHO, BECAUSE OF INTRACTABLE EPILEPSY, UNDERWENT CHRONIC INTRACRANIAL EEG MONITORING OR EPILEPSY SURGERY. ALL PATIENTS HAD MEDICALLY REFRACTORY SEIZURES THAT INCLUDED LAUGHTER AS AN ICTAL BEHAVIOR (GELASTIC SEIZURES). THE HYPOTHALAMIC HAMARTOMAS WERE IDENTIFIED WITH NEUROIMAGING STUDIES (12 OF 12)…	747	MAYO CLIN & MAYO FDN,DEPT NEUROSURG,ROCHESTER,MN 55905.; MCGILL UNIV,MONTREAL NEUROL INST & HOSP,DEPT NEUROL & NEUROSURG,MONTREAL H3A 2T5,QUEBEC,CANADA.; UNIV ALABAMA,DEPT NEUROL,BIRMINGHAM,AL 35294.; CHILDRENS HOSP EASTERN ONTARIO,DEPT NEUROL,OTTAWA K1H 8L1,ONTARIO,CANADA.; AUSTIN HOSP,DEPT NEUROL,MELBOURNE,AUSTRALIA.;	2022-09-08		10.1212/WNL.43.4.747	ARTICLE			750			KX812	PRECOCIOUS PUBERTY; LAUGHING SEIZURE; EPILEPSY	4	NEUROLOGY	NEUROLOGY	ENGLISH	13	227 EAST WASHINGTON SQ, PHILADELPHIA, PA 19106	APR 15	4	PHILADELPHIA	8469334	J	LIPPINCOTT-RAVEN PUBL	1993	CASCINO, GD (通讯作者)，MAYO CLIN & MAYO FDN,DEPT NEUROL,200 1ST ST SW,ROCHESTER,MN 55905, USA.	NEUROSCIENCES & NEUROLOGY	0028-3878	NEUROLOGY	174	29	6	GELASTIC SEIZURES AND HYPOTHALAMIC HAMARTOMAS - EVALUATION OF PATIENTS UNDERGOING CHRONIC INTRACRANIAL EEG MONITORING AND OUTCOME OF SURGICAL-TREATMENT	0	4	WOS:A1993KX81200021	43	CLINICAL NEUROLOGY	184	ISI	MAYO CLIN AND MAYO FDN;MCGILL UNIV;UNIV ALABAMA;CHILDRENS HOSP EASTERN ONTARIO;AUSTIN HOSP	CASCINO		CASCINO GD, 1993, NEUROLOGY	CASCINO GD, 1993, NEUROLOGY
REGIS J;BARTOLOMEI F;DE TOFFOL B;GENTON P;KOBAYASHI T;MORI Y;TAKAKURA K;HORI T;INOUE H;SCHROTTNER O;PENDL G;WOLF A;ARITA K;CHAUVEL P	REGIS, J;BARTOLOMEI, F;DE TOFFOL, B;GENTON, P;KOBAYASHI, T;MORI, Y;TAKAKURA, K;HORI, T;INOUE, H;SCHROTTNER, O;PENDL, G;WOLF, A;ARITA, K;CHAUVEL, P	ALBRIGHT AL, 1993, J NEUROSURG, V78, P77, DOI 10.3171/JNS.1993.78.1.0077;ALBRIGHT AL, 1998, J NEUROSURG, V88, P353;ARITA K, 1998, J NEUROSURG, V89, P645, DOI 10.3171/JNS.1998.89.4.0645;ARROYO S, 1997, EPILEPSIA, V38, P114, DOI 10.1111/J.1528-1157.1997.TB01085.X;BENINGFIELD SJ, 1988, BRIT J RADIOL, V61, P1177, DOI 10.1259/0007-1285-61-732-1177;BERKOVIC SF, 1988, ANN NEUROL, V23, P429, DOI 10.1002/…	OBJECTIVE: DRUG-RESISTANT EPILEPSY ASSOCIATED WITH HYPOTHALAMIC HAMARTOMAS (HHS) CAN BE CURED BY MICROSURGICAL RESECTION OF THE LESIONS. MORBIDITY AND MORTALITY RATES FOR MICROSURGERY IN THIS AREA ARE SIGNIFICANT. GAMMA KNIFE SURGERY (GKS) IS LESS INVASIVE AND SEEMS TO BE WELL ADAPTED FOR THIS INDICATION. METHODS: TO EVALUATE THE SAFETY AND EFFICACY OF GKS TO TREAT THIS UNCOMMON PATHOLOGICAL COND…	1343	HOP ENFANTS LA TIMONE, DEPT STEREOTACT & FUNCT NEUROSURG, MARSEILLE, FRANCE.; HOP ENFANTS LA TIMONE, INSERM 9926, DEPT NEUROPHYSIOL, MARSEILLE, FRANCE.; BRETONNEAU UNIV HOSP, DEPT NEUROL, TOURS, FRANCE.; CTR ST PAUL, MARSEILLE, FRANCE.; KOMAKI CITY HOSP, DEPT NEUROSURG, KOMAKI, JAPAN.; TOKYO WOMENS HOSP, DEPT NEUROSURG, TOKYO, JAPAN.; GUNMA HOSP, INST NEURAL FUNCT, MAEBASHI, GUMMA, JAPAN.; GRAZ H…	2022-09-08	BEHAVIOR DISORDER; EPILEPSY; EPILEPSY SURGERY; GAMMA KNIFE RADIOSURGERY; GELASTIC SEIZURES; HYPOTHALAMIC HAMARTOMAS; PRECOCIOUS PUBERTY	10.1097/00006123-200012000-00014	ARTICLE		JREGIS@AP-HM.FR	1351			378DN	TEMPORAL-LOBE EPILEPSY; PRECOCIOUS PUBERTY; GELASTIC SEIZURE; SURGICAL-TREATMENT; ICTAL LAUGHTER; RESECTION; EPILEPTOGENESIS; EEG	6	NEUROSURGERY	NEUROSURGERY	ENGLISH	60	530 WALNUT ST, PHILADELPHIA, PA 19106-3621 USA	DEC 15	9	PHILADELPHIA	11126905	J	LIPPINCOTT WILLIAMS & WILKINS	2000	REGIS, J (通讯作者)，CHU TIMONE, SERV NEUROCHIRURG FONCT & STEREOTAX, 264 RUE ST PIERRE, F-13385 MARSEILLE 05, FRANCE.	NEUROSCIENCES & NEUROLOGY; SURGERY	0148-396X	NEUROSURGERY	161	22	7.31818	GAMMA KNIFE SURGERY FOR EPILEPSY RELATED TO HYPOTHALAMIC HAMARTOMAS	0	3	WOS:000165569900037	47	CLINICAL NEUROLOGY; SURGERY	170	ISI	BRETONNEAU UNIV HOSP;CTR ST PAUL;KOMAKI CITY HOSP;TOKYO WOMENS HOSP;INST NEURAL FUNCT;GRAZ HOSP;MIAMI NEUROSCI HLTH CTR;HIROSHIMA UNIV	NOTREPORTED		REGIS J, 2000, NEUROSURGERY	REGIS J, 2000, NEUROSURGERY
LATRONICO AC;BRITO VN;CAREL JC	LATRONICO, ANA CLAUDIA;BRITO, VINICIUS NAHIME;CAREL, JEAN-CLAUDE	ABREU AP, 2013, NEW ENGL J MED, V368, P2467, DOI 10.1056/NEJMOA1302160;AKSGLAEDE L, 2009, PEDIATRICS, V123, PE932, DOI 10.1542/PEDS.2008-2491;BADARU A, 2006, J CLIN ENDOCR METAB, V91, P1862, DOI 10.1210/JC.2005-1500;BERAL V, 2012, LANCET ONCOL, V13, P1141, DOI 10.1016/S1470-2045(12)70425-4;BHATIA S, 2002, PEDIATRICS, V109, P0, DOI 10.1542/PEDS.109.2.E30;BIRO FM, 2013, PEDIATRICS, V132, P1019, DOI…	CENTRAL PRECOCIOUS PUBERTY RESULTS FROM THE PREMATURE ACTIVATION OF THE HYPOTHALAMIC-PITUITARY-GONADAL AXIS. IT MIMICS PHYSIOLOGICAL PUBERTAL DEVELOPMENT, ALTHOUGH AT AN INAPPROPRIATE CHRONOLOGICAL AGE (BEFORE 8 YEARS IN GIRLS AND 9 YEARS IN BOYS). IT CAN BE ATTRIBUTABLE TO CEREBRAL CONGENITAL MALFORMATIONS OR ACQUIRED INSULTS, BUT THE CAUSE IN MOST CASES IN GIRLS REMAINS UNKNOWN. MKRN3 GENE DEFE…	265	UNIV SAO PAULO, FAC MED, HOSP CLIN, DISCIPLINA ENDOCRINOL & METABOL, BR-05403900 SAO PAULO, BRAZIL.; UNIV PARIS DIDEROT, SORBONNE PARIS CITE, PARIS, FRANCE.; HOP ROBERT DEBRE, DEPT PEDIAT ENDOCRINOL & DIABETOL, F-75019 PARIS, FRANCE.; CTR REFERENCE MALAD ENDOCRINIENNES RARES CROISSAN, PARIS, FRANCE.; INSERM, U1141, PARIS, FRANCE.;	2022-09-08		10.1016/S2213-8587(15)00380-0	ARTICLE	2213-8595	ANACL@USP.BR	274		CONSELHO NACIONAL DE DESENVOLVIMENTO CIENTIFICO E TECNOLOGICO (CNPQ) [302825/2011-8]; FUNDACAO DE AMPARO A PESQUISA DO ESTADO DE SAO PAULO (FAPESP) [13/03236-5]	DH3VY	ENDOCRINE-DISRUPTING CHEMICAL; HISTRELIN IMPLANT; DEPOT LEUPROLIDE; FINAL HEIGHT; HYPOTHALAMIC HAMARTOMA; BREAST DEVELOPMENT; STIMULATION TEST; HORMONE ANALOG; ADULT HEIGHT; GIRL	3	LANCET DIABETES ENDO	LANCET DIABETES ENDOCRINOL.	ENGLISH	85	STE 800, 230 PARK AVE, NEW YORK, NY 10169 USA	MAR 15	10	NEW YORK	26852255	J	ELSEVIER SCIENCE INC	2016	LATRONICO, AC (通讯作者)，UNIV SAO PAULO, FAC MED, HOSP CLIN, DISCIPLINA ENDOCRINOL & METABOL, BR-05403900 SAO PAULO, BRAZIL.	ENDOCRINOLOGY & METABOLISM	2213-8587	LANCET DIABETES & ENDOCRINOLOGY	161	6	26.8333	CAUSES, DIAGNOSIS, AND TREATMENT OF CENTRAL PRECOCIOUS PUBERTY	0	36	WOS:000372716100022	4	ENDOCRINOLOGY & METABOLISM	170	ISI	UNIV SAO PAULO;UNIV PARIS DIDEROT;CTR REFERENCE MALAD ENDOCRINIENNES RARES CROISSAN	AC (通讯作者)，UNIV SAO PAULO		LATRONICO AC, 2016, LANCET DIABETES ENDO	LATRONICO AC, 2016, LANCET DIABETES ENDO
ARITA K;IKAWA F;KURISU K;SUMIDA M;HARADA K;UOZUMI T;MONDEN S;YOSHIDA J;NISHI Y	ARITA, K;IKAWA, F;KURISU, K;SUMIDA, M;HARADA, K;UOZUMI, T;MONDEN, S;YOSHIDA, J;NISHI, Y	ALBRIGHT AL, 1993, J NEUROSURG, V78, P77, DOI 10.3171/JNS.1993.78.1.0077;ALVAREZGARIJO JA, 1983, J NEUROSURG, V58, P583, DOI 10.3171/JNS.1983.58.4.0583;ARITA K, 1998, J NEUROSURG, V89, P645, DOI 10.3171/JNS.1998.89.4.0645;ASANUMA H, 1995, PEDIATR NEUROL, V12, P361, DOI 10.1016/0887-8994(95)00057-M;BALAGURA S, 1979, SURG NEUROL, V11, P315;BARRAL V, 1988, PEDIATR RADIOL, V18, P449, DOI 10.1007/BF00…	OBJECT. HYPOTHALAMIC HAMARTOMA IS GENERALLY DIAGNOSED BASED ON ITS MAGNETIC RESONANCE (MR) IMAGING CHARACTERISTICS AND THE PATIENT'S CLINICAL SYMPTOMS, BUT THE RELATIONSHIP BETWEEN THE NEURORADIOLOGICAL FINDINGS AND CLINICAL PRESENTATION HAS NEVER BEEN FULLY INVESTIGATED. IN THIS RETROSPECTIVE STUDY THE AUTHORS SOUGHT TO DETERMINE THIS RELATIONSHIP. METHODS. THE AUTHORS CLASSIFIED 11 CASES OF HYP…	212	HIROSHIMA UNIV, SCH MED, DEPT NEUROSURG, MINAMI KU, HIROSHIMA 734855, JAPAN.; HIROSHIMA RED CROSS HOSP, DEPT PEDIAT, HIROSHIMA, JAPAN.; HIROSHIMA PREFECTURAL HOSP, HIROSHIMA, JAPAN.; ONOMICHI GEN HOSP, DEPT NEUROSURG, ONOMICHI, JAPAN.; NAGOYA UNIV, SCH MED, DEPT NEUROSURG, NAGOYA, AICHI 466, JAPAN.;	2022-09-08	HYPOTHALAMIC HAMARTOMA; CLASSIFICATION; PARAHYPOTHALAMIC HAMARTOMA; INTRAHYPOTHALAMIC HAMARTOMA	10.3171/jns.1999.91.2.0212	ARTICLE			220			220RT	GONADOTROPIN-RELEASING HORMONE; ANALOG LEUPROLIDE ACETATE; TRUE PRECOCIOUS PUBERTY; LH-RH ANALOG; GELASTIC EPILEPSY; SURGICAL-TREATMENT; SEXUAL PRECOCITY; TUBER CINEREUM; SEIZURE; MR	2	J NEUROSURG	J. NEUROSURG.	ENGLISH	63	UNIV VIRGINIA, 1224 WEST MAIN ST, STE 450, CHARLOTTESVILLE, VA 22903 USA	AUG 15	9	CHARLOTTESVILLE	10433309	J	AMER ASSOC NEUROLOGICAL SURGEONS	1999	ARITA, K (通讯作者)，HIROSHIMA UNIV, SCH MED, DEPT NEUROSURG, MINAMI KU, 1-2-3 KASUMI, HIROSHIMA 734855, JAPAN.	NEUROSCIENCES & NEUROLOGY; SURGERY	0022-3085	JOURNAL OF NEUROSURGERY	154	23	6.69565	THE RELATIONSHIP BETWEEN MAGNETIC RESONANCE IMAGING FINDINGS AND CLINICAL MANIFESTATIONS OF HYPOTHALAMIC HAMARTOMA	1	6	WOS:000081681800007	91	CLINICAL NEUROLOGY; SURGERY	184	ISI	HIROSHIMA UNIV;HIROSHIMA RED CROSS HOSP;HIROSHIMA PREFECTURAL HOSP;ONOMICHI GEN HOSP;NAGOYA UNIV	K (通讯作者)，HIROSHIMA UNIV		ARITA K, 1999, J NEUROSURG	ARITA K, 1999, J NEUROSURG
HENNESSY MJ;ELWES RDC;BINNIE CD;POLKEY CE	HENNESSY, MJ;ELWES, RDC;BINNIE, CD;POLKEY, CE	AWAD IA, 1991, NEUROSURGERY, V28, P510, DOI 10.1227/00006123-199104000-00005;BARKOVICH AJ, 1995, AM J NEURORADIOL, V16, P339;BASTOS AC, 1999, ANN NEUROL, V46, P88, DOI 10.1002/1531-8249(199907)46:1<88::AID-ANA13>3.0.CO;2-4;BEN ARIY, 1986, EXCITATORY AMINO ACI, V0, PP3, DOI 10.1007/978-1-4684-7971-3_1;BERKOVIC SF, 1995, NEUROLOGY, V45, P1358, DOI 10.1212/WNL.45.7.1358;BRUTON CJ, 1988, I PSYCHIAT M…	FROM A SERIES OF 282 CONSECUTIVE TEMPORAL RESECTIONS FOR MEDICALLY INTRACTABLE EPILEPSY ASSOCIATED WITH MESIAL TEMPORAL SCLEROSIS (MTS), DYSEMBRYOPLASTIC NEUROEPITHELIAL TUMOUR (DNT) OR NON-SPECIFIC PATHOLOGY (NSP), 51 PATIENTS HAD PERSISTENT OR RECURRENT SEIZURES OCCURRING AT LEAST MONTHLY. OF THESE PATIENTS, 44 UNDERWENT DETAILED ASSESSMENT OF THEIR POSTOPERATIVE SEIZURES, WHICH INCLUDED CLINIC…	2445	KINGS COLL HOSP LONDON, DEPT CLIN NEUROPHYSIOL, LONDON SE5 9RS, ENGLAND.; KINGS COLL HOSP LONDON, DEPT NEUROSURG, LONDON SE5 9RS, ENGLAND.;	2022-09-08	EPILEPSY; SURGERY; TEMPORAL LOBE; POSTOPERATIVE SEIZURES	10.1093/brain/123.12.2445	ARTICLE	1460-2156		2466			385AA	DYSEMBRYOPLASTIC NEUROEPITHELIAL TUMOR; BILATERAL HIPPOCAMPAL ATROPHY; OCCIPITAL LOBE EPILEPSY; LATERALIZING SIGNIFICANCE; HYPOTHALAMIC HAMARTOMA; SURGICAL-TREATMENT; CLINICAL-FEATURE; ICTAL SPEECH; NEURON LOS; LOBECTOMY		BRAIN	BRAIN	ENGLISH	77	GREAT CLARENDON ST, OXFORD OX2 6DP, ENGLAND	DEC 15	22	OXFORD	11099447	J	OXFORD UNIV PRESS	2000	ELWES, RDC (通讯作者)，KINGS COLL HOSP LONDON, DEPT CLIN NEUROPHYSIOL, MAPOTHER HOUSE,DE CRESPIGNY PK, LONDON SE5 9RS, ENGLAND.	NEUROSCIENCES & NEUROLOGY	0006-8950	BRAIN	138	22	6.27273	FAILED SURGERY FOR EPILEPSY - A STUDY OF PERSISTENCE AND RECURRENCE OF SEIZURES FOLLOWING TEMPORAL RESECTION	1	7	WOS:000165978400007	123	CLINICAL NEUROLOGY; NEUROSCIENCES	141	ISI	KINGS COLL HOSP LONDON;KINGS COLL HOSP LONDON	RDC (通讯作者)，KINGS COLL HOSP LONDON		HENNESSY MJ, 2000, BRAIN	HENNESSY MJ, 2000, BRAIN
WIESHMANN UC;CLARK CA;SYMMS MR;FRANCONI F;BARKER GJ;SHORVON SD	WIESHMANN, UC;CLARK, CA;SYMMS, MR;FRANCONI, F;BARKER, GJ;SHORVON, SD	ANDERSON AW, 1996, MAGN RESON MED, V35, P162, DOI 10.1002/MRM.1910350206;BAIRD AE, 1997, ANN NEUROL, V41, P581, DOI 10.1002/ANA.410410506;BARATTI C, 1997, 5 ANN M SOC MAGN RES, V1, P504;BARKER P, 1998, 6 ANN M SOC MAGN RES, V1, P1338;BASSER PJ, 1996, J MAGN RESON SER B, V111, P209, DOI 10.1016/J.JMR.2011.09.022;BEAULIEU C, 1996, MAGNET RESON MED, V36, P627, DOI 10.1002/MRM.1910360419;BUCHSBAUM MS…	WE USED DIFFUSION TENSOR IMAGING (DTI) TO INVESTIGATE THE BEHAVIOR OF WATER DIFFUSION IN CEREBRAL STRUCTURAL ABNORMALITIES. THE FRACTIONAL ANISOTROPY, A MEASURE OF DIRECTIONALITY OF THE MOLECULAR MOTION OF WATER, AND THE MEAN DIFFUSIVITY, A MEASURE OF THE MAGNITUDE OF THE MOLECULAR MOTION OF WATER, WERE MEASURED IN 18 PATIENTS WITH LONGSTANDING PARTIAL EPILEPSY AND STRUCTURAL ABNORMALITIES ON STA…	1269	INST NEUROL, NSE EPILEPSY RES MRI UNIT, EPILEPSY RES GRP, LONDON WC1N 3BG, ENGLAND.;	2022-09-08	DIFFUSION TENSOR IMAGING; ANISOTROPY; CEREBRAL STRUCTURAL ABNORMALITIES	10.1016/S0730-725X(99)00082-X	ARTICLE			1274		MULTIPLE SCLEROSIS SOCIETY [491] FUNDING SOURCE: MEDLINE	254AF	MAGNETIC-RESONANCE; NERVOUS-SYSTEM; BRAIN; STROKE; COEFFICIENT	9	MAGN RESON IMAGING	MAGN. RESON. IMAGING	ENGLISH	36	655 AVENUE OF THE AMERICAS, NEW YORK, NY 10010 USA	NOV 15	6	NEW YORK	10576712	J	ELSEVIER SCIENCE INC	1999	WIESHMANN, UC (通讯作者)，NATL SOC EPILEPSY, MRI UNIT, CHALFONT ST PETER, GERRARDS CROSS SL9 0RJ, BUCKS, ENGLAND.	RADIOLOGY, NUCLEAR MEDICINE & MEDICAL IMAGING	0730-725X	MAGNETIC RESONANCE IMAGING	131	23	5.69565	REDUCED ANISOTROPY OF WATER DIFFUSION IN STRUCTURAL CEREBRAL ABNORMALITIES DEMONSTRATED WITH DIFFUSION TENSOR IMAGING	0	6	WOS:000083588800005	17	RADIOLOGY, NUCLEAR MEDICINE & MEDICAL IMAGING	139	ISI	INST NEUROL	UC (通讯作者)，NATL SOC EPILEPSY		WIESHMANN UC, 1999, MAGN RESON IMAGING	WIESHMANN UC, 1999, MAGN RESON IMAGING
ROSENFELD JV;HARVEY AS;WRENNALL J;ZACHARIN M;BERKOVIC SF	ROSENFELD, JV;HARVEY, AS;WRENNALL, J;ZACHARIN, M;BERKOVIC, SF	ALBRIGHT AL, 1993, J NEUROSURG, V78, P77, DOI 10.3171/JNS.1993.78.1.0077;ARITA K, 1999, J NEUROSURG, V91, P212, DOI 10.3171/JNS.1999.91.2.0212;ARITA K, 1998, J NEUROSURG, V89, P645, DOI 10.3171/JNS.1998.89.4.0645;ARROYO S, 1993, BRAIN, V116, P757, DOI 10.1093/BRAIN/116.4.757;ARROYO S, 1997, EPILEPSIA, V38, P114, DOI 10.1111/J.1528-1157.1997.TB01085.X;BERKOVIC SF, 1988, ANN NEUROL, V23, P429, DOI …	OBJECTIVE: HYPOTHALAMIC HAMARTOMAS (HHS) ARE ASSOCIATED WITH PRECOCIOUS PUBERTY AND GELASTIC EPILEPSY; THE SEIZURES ARE OFTEN REFRACTORY TO ANTIEPILEPTIC MEDICATIONS AND ASSOCIATED WITH DELAYED DEVELOPMENT AND DISTURBED BEHAVIOR. THE CURRENT OPINION IS THAT SURGERY TO TREAT INTRAHYPOTHALAMIC LESIONS IS FORMIDABLE AND THAT COMPLETE EXCISION IS NOT TECHNICALLY ACHIEVABLE. WE REPORT OUR EXPERIENCE W…	108	ROYAL CHILDRENS HOSP, DEPT NEUROSURG, PARKVILLE, VIC 3052, AUSTRALIA.; ROYAL CHILDRENS HOSP, CHILDRENS EPILEPSY PROGRAM, PARKVILLE, VIC 3052, AUSTRALIA.; ROYAL CHILDRENS HOSP, DEPT NEUROL, PARKVILLE, VIC 3052, AUSTRALIA.; ROYAL CHILDRENS HOSP, DEPT PSYCHOL, PARKVILLE, VIC 3052, AUSTRALIA.; ROYAL CHILDRENS HOSP, DEPT ENDOCRINOL, PARKVILLE, VIC 3052, AUSTRALIA.; UNIV MELBOURNE, DEPT SURG, MELBOURNE…	2022-09-08	EPILEPSY SURGERY; GELASTIC SEIZURES; HYPOTHALAMIC HAMARTOMA; PRECOCIOUS PUBERTY	10.1097/00006123-200101000-00019	ARTICLE; PROCEEDINGS PAPER		ROSENFEJ@CRYPTIC.RCH.UNIMELB.EDU.AU	118			388FE	PRECOCIOUS PUBERTY; SURGICAL-TREATMENT; ICTAL LAUGHTER; EEG	1	NEUROSURGERY	NEUROSURGERY	ENGLISH	43	530 WALNUT ST, PHILADELPHIA, PA 19106-3621 USA	JAN 15	11	PHILADELPHIA	11152336	J	LIPPINCOTT WILLIAMS & WILKINS	2001	ROSENFELD, JV (通讯作者)，ROYAL CHILDRENS HOSP, DEPT NEUROSURG, FLEMINGTON RD, PARKVILLE, VIC 3052, AUSTRALIA.	NEUROSCIENCES & NEUROLOGY; SURGERY	0148-396X	NEUROSURGERY	131	21	6.2381	TRANSCALLOSAL RESECTION OF HYPOTHALAMIC HAMARTOMAS, WITH CONTROL OF SEIZURES, IN CHILDREN WITH GELASTIC EPILEPSY	0	2	WOS:000166166100047	48	CLINICAL NEUROLOGY; SURGERY	147	ISI	ROYAL CHILDRENS HOSP;ROYAL CHILDRENS HOSP;ROYAL CHILDRENS HOSP;ROYAL CHILDRENS HOSP;ROYAL CHILDRENS HOSP;UNIV MELBOURNE;UNIV MELBOURNE;UNIV MELBOURNE;EPILEPSY RES INST	JV (通讯作者)，ROYAL CHILDRENS HOSP		ROSENFELD JV, 2001, NEUROSURGERY	ROSENFELD JV, 2001, NEUROSURGERY
REGIS J;BARTOLOMEI F;METELLUS P;REY M;GENTON P;DRAVET C;BUREAU M;SEMAH F;GASTAUT JL;PERAGUT JC;CHAUVEL P	REGIS, J;BARTOLOMEI, F;METELLUS, P;REY, M;GENTON, P;DRAVET, C;BUREAU, M;SEMAH, F;GASTAUT, JL;PERAGUT, JC;CHAUVEL, P	ACCIARRI N, 1995, J NEUROSURG SCI, V39, P13;ALEXANDER E, 1993, STEREOTACTIC RADIOSU, V0, P221;ALEXANDER E3RD, 1992, NEUROSURG CLIN N AM, V3, P167;AMIN-HANJANI S, 1998, NEUROSURGERY, V42, P1229, DOI 10.1097/00006123-199806000-00013;BARCIASALORIO JL, 1985, APPL NEUROPHYSIOL, V48, P152;BARKER FG, 1996, NEW ENGL J MED, V334, P1077, DOI 10.1056/NEJM199604253341701;BARTOLOMEI F, 1998, STEREOT FUNCT NEU…	THE ROLE OF GAMMA KNIFE SURGERY IN THE FIELD OF FUNCTIONAL SURGERY RECENTLY HAS EVOLVED DRAMATICALLY. FOR TREATMENT OF TRIGEMINAL NEURALGIA, GAMMA KNIFE SURGERY IS THE LEAST INVASIVE PROCEDURE, WITH A LOW RATE OF HYPESTHESIA. IF A RATE OF COMPLETE RELIEF SIMILAR TO THAT OF OTHER SURGICAL TECHNIQUES COULD BE ACHIEVED, THIS APPROACH WILL BECOME ONE OF THE MAIN TECHNIQUES USED TO TREAT THE DISEASE I…	359	CHU TIMONE, SERV NEUROCHIRURG FONCT & STEREOTAX, F-13385 MARSEILLE 05, FRANCE.; TIMONE HOSP, DEPT NEUROPHYSIOL & NEUROPSYCHOL, INSERM, CJF 9706, MARSEILLE, FRANCE.; TIMONE HOSP, DEPT NEUROPHYSIOL, MARSEILLE, FRANCE.; CEA, SERV HOSP FREDERIC JOLIOT, INSERM, U3334, F-91406 ORSAY, FRANCE.;	2022-09-08		10.1016/S1042-3680(18)30201-8	ARTICLE	1558-1349	JREGIS@AP-HM.FR	+			191XB	TEMPORAL-LOBE EPILEPSY; CEREBRAL ARTERIOVENOUS-MALFORMATION; CAVERNOUS MALFORMATION; GAMMA-KNIFE; PERCUTANEOUS MICROCOMPRESSION; HYPOTHALAMIC HAMARTOMA; GASSERIAN GANGLION; STEREOTAXIC RADIOSURGERY; SURGICAL-TREATMENT; GELASTIC SEIZURE	2	NEUROSURG CLIN N AM	NEUROSURG. CLIN. N. AM.	ENGLISH	88	1600 JOHN F KENNEDY BOULEVARD, STE 1800, PHILADELPHIA, PA 19103-2899 USA	APR 15	20	PHILADELPHIA	10099103	J	W B SAUNDERS CO-ELSEVIER INC	1999	REGIS, J (通讯作者)，CHU TIMONE, SERV NEUROCHIRURG FONCT & STEREOTAX, 264 RUE ST PIERRE, F-13385 MARSEILLE 05, FRANCE.	NEUROSCIENCES & NEUROLOGY; SURGERY	1042-3680	NEUROSURGERY CLINICS OF NORTH AMERICA	128	23	5.56522	RADIOSURGERY FOR TRIGEMINAL NEURALGIA AND EPILEPSY	0	1	WOS:000080046000016	10	CLINICAL NEUROLOGY; SURGERY	129	ISI	TIMONE HOSP;TIMONE HOSP;SERV HOSP FREDERIC JOLIOT	NOTREPORTED		REGIS J, 1999, NEUROSURG CLIN N AM	REGIS J, 1999, NEUROSURG CLIN N AM
FREEMAN JL;COLEMAN LT;WELLARD RM;KEAN MJ;ROSENFELD JV;JACKSON GD;BERKOVIC SF;HARVEY AS	FREEMAN, JL;COLEMAN, LT;WELLARD, RM;KEAN, MJ;ROSENFELD, JV;JACKSON, GD;BERKOVIC, SF;HARVEY, AS	ARITA K, 1999, J NEUROSURG, V91, P212, DOI 10.3171/JNS.1999.91.2.0212;BARKOVICH AJ, 2001, CURR OPIN NEUROL, V14, P145, DOI 10.1097/00019052-200104000-00002;BARKOVICH AJ, 2000, ORBITAL NECK TUMORS, V0, P443;BARRAL V, 1988, PEDIATR RADIOL, V18, P449, DOI 10.1007/BF00974075;BERKOVIC SF, 1988, ANN NEUROL, V23, P429, DOI 10.1002/ANA.410230502;BIESECKER LG, 1996, J MED GENET, V33, P585, DOI 10.1136/JMG…	AND PURPOSE: REPORTS OF MR IMAGING IN HYPOTHALAMIC HAMARTOMAS ASSOCIATED WITH EPILEPSY ARE FEW, AND THE NUMBER OF PATIENTS STUDIED IS SMALL. WE AIMED TO DETAIL THE RELATIONSHIP OF HYPOTHALAMIC HAMARTOMAS TO SURROUNDING STRUCTURES, TO DETERMINE THE FREQUENCY AND NATURE OF ASSOCIATED ABNORMALITIES, AND TO GAIN INSIGHT INTO MECHANISMS OF EPILEPTOGENESIS. METHODS: WE SYSTEMATICALLY EXAMINED MR IMAGIN…	450	ROYAL CHILDRENS HOSP, DEPT NEUROL, PARKVILLE, VIC 3052, AUSTRALIA.; ROYAL CHILDRENS HOSP, DEPT RADIOL, PARKVILLE, VIC 3052, AUSTRALIA.; ROYAL CHILDRENS HOSP, CHILDRENS EPILEPSY PROGRAM, PARKVILLE, VIC 3052, AUSTRALIA.; ROYAL CHILDRENS HOSP, MURDOCH CHILDRENS RES INST, PARKVILLE, VIC 3052, AUSTRALIA.; UNIV MELBOURNE, DEPT PAEDIAT, PARKVILLE, VIC 3052, AUSTRALIA.; UNIV MELBOURNE, DEPT MED, PARKVILL…	2022-09-08			ARTICLE; PROCEEDINGS PAPER			462			804TR	PALLISTER-HALL SYNDROME; TEMPORAL-LOBE EPILEPSY; WHITE-MATTER TRACT; OF-THE-LITERATURE; GELASTIC EPILEPSY; ARACHNOID CYST; HIPPOCAMPAL SCLEROSIS; PRECOCIOUS PUBERTY; INTRACTABLE EPILEPSY; TUBER CINEREUM	3	AM J NEURORADIOL	AM. J. NEURORADIOL.	ENGLISH	78	2210 MIDWEST RD, OAK BROOK, IL 60521 USA	MAR 15	13	OAK BROOK	15037472	J	AMER SOC NEURORADIOLOGY	2004	FREEMAN, JL (通讯作者)，ROYAL CHILDRENS HOSP, DEPT NEUROL, FLEMINGTON RD, PARKVILLE, VIC 3052, AUSTRALIA.	NEUROSCIENCES & NEUROLOGY; RADIOLOGY, NUCLEAR MEDICINE & MEDICAL IMAGING	0195-6108	AMERICAN JOURNAL OF NEURORADIOLOGY	125	18	6.94444	MR IMAGING AND SPECTROSCOPIC STUDY OF EPILEPTOGENIC HYPOTHALAMIC HAMARTOMAS: ANALYSIS OF 72 CASES	0	5	WOS:000220321500020	25	CLINICAL NEUROLOGY; NEUROIMAGING; RADIOLOGY, NUCLEAR MEDICINE & MEDICAL IMAGING	134	ISI	ROYAL CHILDRENS HOSP;ROYAL CHILDRENS HOSP;ROYAL CHILDRENS HOSP;MURDOCH CHILDRENS RES INST;UNIV MELBOURNE;UNIV MELBOURNE;ALFRED HOSP;ALFRED HOSP;MONASH UNIV;EPILEPSY RES INST;BRAIN RES INST	JL (通讯作者)，ROYAL CHILDRENS HOSP		FREEMAN JL, 2004, AM J NEURORADIOL	FREEMAN JL, 2004, AM J NEURORADIOL
PALMINI A;CHANDLER C;ANDERMANN F;DA COSTA JC;PAGLIOLI-NETO E;POLKEY C;ROSENBLATT B;MONTES J;MARTINEZ JV;FARMER JP;SINCLAIR B;ARONYK K;PAGLIOLI E;COUTINHO L;RAUPP S;PORTUGUEZ M	PALMINI, A;CHANDLER, C;ANDERMANN, F;DA COSTA, JC;PAGLIOLI-NETO, E;POLKEY, C;ROSENBLATT, B;MONTES, J;MARTINEZ, JV;FARMER, JP;SINCLAIR, B;ARONYK, K;PAGLIOLI, E;COUTINHO, L;RAUPP, S;PORTUGUEZ, M	ALBRIGHT AL, 1993, J NEUROSURG, V78, P77, DOI 10.3171/JNS.1993.78.1.0077;ALPERS BJ, 1939, RES PUBL ASSOC RES N, V20, P725;ARROYO S, 1993, BRAIN, V116, P757, DOI 10.1093/BRAIN/116.4.757;ARROYO S, 1997, EPILEPSIA, V38, P114, DOI 10.1111/J.1528-1157.1997.TB01085.X;BERKOVIC SF, 1997, EPILEPSIA, V38, P1;BERKOVIC SF, 1988, ANN NEUROL, V23, P429, DOI 10.1002/ANA.410230502;BRENINGSTALL GN, 1985, NEUROLOG…	BACKGROUND: PATIENTS WITH HYPOTHALAMIC HAMARTOMAS (HH) OFTEN HAVE SEVERE REFRACTORY EPILEPSY, INCAPACITATING BEHAVIORAL ABNORMALITIES, AND COGNITIVE DECLINE. ATTEMPTS TO CONTROL THE SEIZURE DISORDER BY RESECTION OF APPARENTLY EPILEPTOGENIC MESIAL TEMPORAL OR OTHER CORTICAL STRUCTURES HAVE FAILED CONSISTENTLY. OBJECTIVE: TO REPORT A SERIES OF 13 PATIENTS IN WHOM THE HAMARTOMA ITSELF WAS RESECTED. …	1338	HOSP SAO LUCAS, PUCRS, SERV NEUROL, PORTO ALEGRE EPILEPSY SURG PROGRAM, BR-90610000 PORTO ALEGRE, RS, BRAZIL.; MCGILL UNIV, DEPT NEUROL & NEUROSURG, MONTREAL NEUROL INST, MONTREAL, PQ H3A 2T5, CANADA.; KINGS COLL HOSP LONDON, DEPT NEUROSURG, LONDON, ENGLAND.; MCGILL UNIV, MONTREAL CHILDRENS HOSP, DEPT NEUROL & NEUROSURG, MONTREAL, PQ H3A 2T5, CANADA.; UNIV ALBERTA HOSP, EDMONTON, AB T6G 2B7, CANA…	2022-09-08		10.1212/WNL.58.9.1338	ARTICLE	1526-632X	APALMINI@CONEX.COM.BR	1347			550WT	GELASTIC SEIZURE; PRECOCIOUS PUBERTY; ICTAL LAUGHTER; DROP ATTACK; EVOLUTION	9	NEUROLOGY	NEUROLOGY	ENGLISH	42	TWO COMMERCE SQ, 2001 MARKET ST, PHILADELPHIA, PA 19103 USA	MAY 14	10	PHILADELPHIA	12011278	J	LIPPINCOTT WILLIAMS & WILKINS	2002	PALMINI, A (通讯作者)，HOSP SAO LUCAS, PUCRS, SERV NEUROL, PORTO ALEGRE EPILEPSY SURG PROGRAM, AVENIDA IPIRANGA 6690 220, BR-90610000 PORTO ALEGRE, RS, BRAZIL.	NEUROSCIENCES & NEUROLOGY	0028-3878	NEUROLOGY	117	20	5.85	RESECTION OF THE LESION IN PATIENTS WITH HYPOTHALAMIC HAMARTOMAS AND CATASTROPHIC EPILEPSY	0	6	WOS:000175528300006	58	CLINICAL NEUROLOGY	126	ISI	HOSP SAO LUCAS;MCGILL UNIV;KINGS COLL HOSP LONDON;MCGILL UNIV;UNIV ALBERTA HOSP	A (通讯作者)，HOSP SAO LUCAS		PALMINI A, 2002, NEUROLOGY	PALMINI A, 2002, NEUROLOGY
NG YT;REKATE HL;PRENGER EC;CHUNG SS;FEIZ-ERFAN I;WANG NC;VARLAND MR;KERRIGAN JF	NG, YU-TZE;REKATE, HAROLD L.;PRENGER, ERIN C.;CHUNG, STEVE S.;FEIZ-ERFAN, IMAN;WANG, NORMAN C.;VARLAND, MAGGIE R.;KERRIGAN, JOHN F.	AKAI T, 2002, MINIM INVAS NEUROSUR, V45, P235, DOI 10.1055/S-2002-36196;APUZZO MLJ, 1982, NEUROSURGERY, V10, P547, DOI 10.1227/00006123-198205000-00001;BARAJAS MA, 2005, J NEUROSURG, V102, P53, DOI 10.3171/JNS.2005.102.S_SUPPLEMENT.0053;BERKOVIC SF, 2003, EPILEPSIA, V44, P969, DOI 10.1046/J.1528-1157.2003.59102.X;BERKOVIC SF, 1997, EPILEPSIA, V38, P1;BERKOVIC SF, 1988, ANN NEUROL, V23, P429, DOI …	PURPOSE: TO PRESENT THE RESULTS OF TRANSCALLOSAL SURGICAL RESECTION OF HYPOTHALAMIC HAMARTOMA (HH) IN 26 PATIENTS WITH REFRACTORY EPILEPSY IN A PROSPECTIVE OUTCOME STUDY. METHODS: PATIENTS WITH REFRACTORY EPILEPSY SYMPTOMATIC TO HH WERE REFERRED FOR SURGICAL RESECTION OF THEIR HH (MEAN AGE, 10.0 YEARS; RANGE, 2.1-24.2 YEARS). A TRANSCALLOSAL, INTERFORNICEAL APPROACH WAS USED TO REMOVE AND/OR DISC…	1192	ST JOSEPHS HOSP, BARROW NEUROL INST, COMPREHENS EPILEPSY CTR, PHOENIX, AZ USA.; ST JOSEPHS HOSP, BARROW NEUROL INST, DIV PEDIAT NEUROL, PHOENIX, AZ USA.; ST JOSEPHS HOSP, BARROW NEUROL INST, DIV NEUROSURG, PHOENIX, AZ USA.; ST JOSEPHS HOSP, BARROW NEUROL INST, DIV NEURORADIOL, PHOENIX, AZ USA.;	2022-09-08	HYPOTHALAMIC HAMARTOMA; EPILEPSY; GELASTIC SEIZURES; SECONDARY EPILEPTOGENESIS.COMPLETE RESECTION YIELDS THE BEST RESULT	10.1111/j.1528-1167.2006.00516.x	ARTICLE	1528-1167	JKERRIGAN@CHW.EDU	1202			064WD	GAMMA-KNIFE SURGERY; GELASTIC SEIZURE; STEREOTACTIC RADIOSURGERY; PRECOCIOUS PUBERTY; SURGICAL-TREATMENT; REFRACTORY EPILEPSY; CHILDREN; EPILEPTOGENESIS; 3RD-VENTRICLE; EVOLUTION	7	EPILEPSIA	EPILEPSIA	ENGLISH	57	111 RIVER ST, HOBOKEN 07030-5774, NJ USA	JUL 15	11	HOBOKEN	16886983	J	WILEY	2006	KERRIGAN, JF (通讯作者)，BARROW NEUROL INST, DIV PEDIAT NEUROL, 500 W THOMAS RD,S-930, PHOENIX, AZ 85013 USA.	NEUROSCIENCES & NEUROLOGY	0013-9580	EPILEPSIA	115	16	7.1875	TRANSCALLOSAL RESECTION OF HYPOTHALAMIC HAMARTOMA FOR INTRACTABLE EPILEPSY	0	3	WOS:000239119700012	47	CLINICAL NEUROLOGY	120	ISI	BARROW NEUROL INST;BARROW NEUROL INST;BARROW NEUROL INST;BARROW NEUROL INST	JF (通讯作者)，BARROW NEUROL INST		NG YT, 2006, EPILEPSIA	NG YT, 2006, EPILEPSIA
BERKOVIC SF;ARZIMANOGLOU A;KUZNIECKY R;HARVEY AS;PALMINI A;ANDERMANN F	BERKOVIC, SF;ARZIMANOGLOU, A;KUZNIECKY, R;HARVEY, AS;PALMINI, A;ANDERMANN, F	AICARDI J, 1994, EPILEPSY CHILDREN, V0, P0;ARROYO S, 1997, EPILEPSIA, V38, P114, DOI 10.1111/J.1528-1157.1997.TB01085.X;AVOLI M, 2001, EPILEPSIA, V42, P445, DOI 10.1046/J.1528-1157.2001.39800.X;BERKOVIC SF, 1988, ANN NEUROL, V23, P429, DOI 10.1002/ANA.410230502;BERKOVIC SF, 1987, NEUROLOGY, V37, P993, DOI 10.1212/WNL.37.6.993;BERKOVIC SF, 1997, EPILEPSIA, V38, P1;CASCINO GD, 1993, NEUROLOGY, V43,…	HYPOTHALAMIC HAMARTOMAS MAY BE ASSOCIATED WITH GELASTIC SEIZURES, FOCAL SEIZURES, AND A GENERALIZED EPILEPTIC ENCEPHALOPATHY, WITH SEVERE SEIZURES AND COGNITIVE AND BEHAVIOR DECLINE. DESPITE EARLIER VIEWS TO THE CONTRARY, GOOD EVIDENCE NOW EXISTS THAT ALL THESE CLINICAL FEATURES ARE CAUSED, DIRECTLY OR INDIRECTLY, BY THE HAMARTOMA. RESECTION OF THESE LESIONS WAS LONG REGARDED AS TOO HAZARDOUS AND…	969	AUSTIN & REPATRIAT MED CTR, EPILEPSY RES INST, HEIDELBERG, VIC, AUSTRALIA.; AUSTIN & REPATRIAT MED CTR, DEPT NEUROL, HEIDELBERG, VIC, AUSTRALIA.; UNIV MELBOURNE, DEPT MED, MELBOURNE, VIC, AUSTRALIA.; MCGILL UNIV, DEPT NEUROL & NEUROSURG, MONTREAL, PQ, CANADA.; MCGILL UNIV, MONTREAL NEUROL INST, MONTREAL, PQ, CANADA.; UNIV HOSP ROBERT DEBRE, DEPT CHILD NEUROL & METAB DISORDERS, EPILEPSY PROGRAM, P…	2022-09-08		10.1046/j.1528-1157.2003.59102.x	REVIEW		S.BERKOVIC@UNIMELB.EDU.AU	973			699LU	GAMMA-KNIFE SURGERY; GELASTIC SEIZURE; GENERALIZED EPILEPSY; SURGICAL-TREATMENT; ICTAL LAUGHTER; RESECTION; EVOLUTION; EEG	7	EPILEPSIA	EPILEPSIA	ENGLISH	34	COMMERCE PLACE, 350 MAIN ST, MALDEN 02148, MA USA	JUL 15	5	MALDEN	12823582	J	WILEY-BLACKWELL	2003	BERKOVIC, SF (通讯作者)，AUSTIN & REPATRIAT MED CTR, EPILEPSY RES INST, LEVEL 1,NEUROSCI BLDG,BANKSIA ST, HEIDELBERG WEST, VIC 3081, AUSTRALIA.	NEUROSCIENCES & NEUROLOGY	0013-9580	EPILEPSIA	111	19	5.84211	HYPOTHALAMIC HAMARTOMA AND SEIZURES: A TREATABLE EPILEPTIC ENCEPHALOPATHY	0	2	WOS:000184059000014	44	CLINICAL NEUROLOGY	119	ISI	EPILEPSY RES INST;AUSTIN AND REPATRIAT MED CTR;UNIV MELBOURNE;MCGILL UNIV;MCGILL UNIV;UNIV HOSP ROBERT DEBRE;UNIV ALABAMA;ROYAL CHILDRENS HOSP;PONTIFICIA UNIV CATOLICA RIO GRANDE DO SUL	EPILEPSY RES INST		BERKOVIC SF, 2003, EPILEPSIA	BERKOVIC SF, 2003, EPILEPSIA
FREEMAN JL;HARVEY AS;ROSENFELD JV;WRENNALL JA;BAILEY CA;BERKOVIC SF	FREEMAN, JL;HARVEY, AS;ROSENFELD, JV;WRENNALL, JA;BAILEY, CA;BERKOVIC, SF	AICARDI J, 1992, EPILEPSY RES, V0, P185;ANONYMOUS , 1989, EPILEPSIA, V30, P389, DOI 10.1111/J.1528-1157.1989.TB05316.X;ARROYO S, 1993, BRAIN, V116, P757, DOI 10.1093/BRAIN/116.4.757;AVOLI M, 2001, EPILEPSIA, V42, P445, DOI 10.1046/J.1528-1157.2001.39800.X;BEAUMANOIR ANNE, 1992, P115, V0, P0;BERKOVIC SF, 1997, EPILEPSIA, V38, P1;BERKOVIC SF, 1988, ANN NEUROL, V23, P429, DOI 10.1002/ANA.410230502;B…	OBJECTIVE: TO BETTER UNDERSTAND THE EPILEPTOGENESIS OF SYMPTOMATIC GENERALIZED EPILEPSY IN PATIENTS WITH HYPOTHALAMIC HAMARTOMA AND INTRACTABLE EPILEPSY, MANY OF WHOM EXPERIENCE REMISSION OF GENERALIZED SEIZURES AND SLOW SPIKE-WAVE DISCHARGES FOLLOWING SURGERY. METHODS: THE AUTHORS DOCUMENTED THE EVOLUTION OF SYMPTOMATIC GENERALIZED EPILEPSY IN 12 OF 20 CHILDREN WHO UNDERWENT TRANSCALLOSAL MICROS…	762	ROYAL CHILDRENS HOSP, DEPT NEUROL, PARKVILLE, VIC 3052, AUSTRALIA.; ROYAL CHILDRENS HOSP, CHILDRENS EPILEPSY PROGRAM, PARKVILLE, VIC 3052, AUSTRALIA.; ROYAL CHILDRENS HOSP, DEPT PSYCHOL, PARKVILLE, VIC 3052, AUSTRALIA.; ROYAL CHILDRENS HOSP, MURDOCH CHILDRENS RES INST, PARKVILLE, VIC 3052, AUSTRALIA.; UNIV MELBOURNE, DEPT PAEDIAT, PARKVILLE, VIC 3052, AUSTRALIA.; UNIV MELBOURNE, DEPT MED, PARKVIL…	2022-09-08		10.1212/01.WNL.0000049457.05670.7D	ARTICLE	1526-632X	JEREMY.FREEMAN@RCH.ORG.AU	767			679XY	GELASTIC SEIZURE; PRECOCIOUS PUBERTY; RESECTION; LAUGHTER; CHILDREN	5	NEUROLOGY	NEUROLOGY	ENGLISH	28	TWO COMMERCE SQ, 2001 MARKET ST, PHILADELPHIA, PA 19103 USA	MAR 11	6	PHILADELPHIA	12629230	J	LIPPINCOTT WILLIAMS & WILKINS	2003	FREEMAN, JL (通讯作者)，ROYAL CHILDRENS HOSP, DEPT NEUROL, FLEMINGTON RD, PARKVILLE, VIC 3052, AUSTRALIA.	NEUROSCIENCES & NEUROLOGY	0028-3878	NEUROLOGY	108	19	5.68421	GENERALIZED EPILEPSY IN HYPOTHALAMIC HAMARTOMA - EVOLUTION AND POSTOPERATIVE RESOLUTION	0	2	WOS:000182948300006	60	CLINICAL NEUROLOGY	113	ISI	ROYAL CHILDRENS HOSP;ROYAL CHILDRENS HOSP;ROYAL CHILDRENS HOSP;MURDOCH CHILDRENS RES INST;UNIV MELBOURNE;UNIV MELBOURNE;ALFRED HOSP;ALFRED HOSP;MONASH UNIV;EPILEPSY RES INST	JL (通讯作者)，ROYAL CHILDRENS HOSP		FREEMAN JL, 2003, NEUROLOGY	FREEMAN JL, 2003, NEUROLOGY
REGIS J;SCAVARDA D;TAMURA M;NAGAYI M;VILLENEUVE N;BARTOLOMEI F;BRUE T;DAFONSECA D;CHAUVEL P	REGIS, JEAN;SCAVARDA, DIDIER;TAMURA, MANABU;NAGAYI, MARIKO;VILLENEUVE, NATHALIE;BARTOLOMEI, FABRICE;BRUE, THIERRY;DAFONSECA, DAVID;CHAUVEL, PATRICK	ARITA K, 1999, J NEUROSURG, V91, P212, DOI 10.3171/JNS.1999.91.2.0212;ARITA K, 1998, J NEUROSURG, V89, P645, DOI 10.3171/JNS.1998.89.4.0645;ARROYO S, 1997, EPILEPSIA, V38, P114, DOI 10.1111/J.1528-1157.1997.TB01085.X;BARAJAS MA, 2005, J NEUROSURG, V102, P53, DOI 10.3171/JNS.2005.102.S_SUPPLEMENT.0053;BERKOVIC SF, 1988, ANN NEUROL, V23, P429, DOI 10.1002/ANA.410230502;BOYKO OB, 1991, AM J NEURORAD…	OBJECTIVE: A LARGE SPECTRUM OF SURGICAL TECHNIQUES CAN BE PROPOSED TO YOUNG PATIENTS PRESENTING WITH HYPOTHALAMIC HAMARTOMAS (HH) ASSOCIATED WITH SEVERE EPILEPSY. THE AIM OF THIS REPORT IS TO POINT ON SOME CLINICAL AND ANATOMICAL PARAMETERS SUPPOSED TO INFLUENCE THE CHOICE OF THE SURGICAL APPROACH AND TO EMPHASIZE THE SPECIFIC ROLE OF RADIOSURGERY. MATERIALS AND METHODS: WE REVIEWED BOTH OUR EXPE…	881	CHU TIMONE, SERV NEUROCHIRURG FONCTIONNELLE & STEREOTAX, F-13385 MARSEILLE 05, FRANCE.; TIMONE HOSP, INSERM 751, FUNCT NEUROSURG DEPT, MARSEILLE, FRANCE.; TIMONE HOSP, INSERM 751, NEUROPHYSIOL DEPT, MARSEILLE, FRANCE.; TIMONE HOSP, ENDOCRINOL DEPT, MARSEILLE, FRANCE.; TIMONE HOSP, PSYCHIAT DEPT, MARSEILLE, FRANCE.;	2022-09-08	HYPOTHALAMIC HAMARTOMAS; GAMMA KNIFE SURGERY; RESECTIVE MICROSURGERY; DISCONNECTIVE SURGERY; EPILEPSY; POIKILOTHERMIA; BEHAVIOUR DISORDER; EPILEPSY SURGERY; GAMMA KNIFE RADIOSURGERY; GELASTIC SEIZURES; PRECOCIOUS PUBERTY	10.1007/s00381-006-0139-y	ARTICLE		JREGIS@AP-HM.FR	895			065OZ	STEREOTACTIC RADIOFREQUENCY ABLATION; MEDICALLY INTRACTABLE EPILEPSY; TEMPORAL-LOBE EPILEPSY; GELASTIC SEIZURE; PRECOCIOUS PUBERTY; TRANSCALLOSAL RESECTION; ICTAL LAUGHTER; CHILDREN; RADIOSURGERY; STIMULATION	8	CHILD NERV SYST	CHILDS NERV. SYST.	ENGLISH	61	233 SPRING STREET, NEW YORK, NY 10013 USA	AUG 15	15	NEW YORK	16807727	J	SPRINGER	2006	REGIS, J (通讯作者)，CHU TIMONE, SERV NEUROCHIRURG FONCTIONNELLE & STEREOTAX, 264 RUE ST PIERRE, F-13385 MARSEILLE 05, FRANCE.	NEUROSCIENCES & NEUROLOGY; PEDIATRICS; SURGERY	0256-7040	CHILDS NERVOUS SYSTEM	106	16	6.625	EPILEPSY RELATED TO HYPOTHALAMIC HAMARTOMAS: SURGICAL MANAGEMENT WITH SPECIAL REFERENCE TO GAMMA KNIFE SURGERY	0	5	WOS:000239170500015	22	CLINICAL NEUROLOGY; PEDIATRICS; SURGERY	112	ISI	TIMONE HOSP;TIMONE HOSP;TIMONE HOSP;TIMONE HOSP	NOTREPORTED		REGIS J, 2006, CHILD NERV SYST	REGIS J, 2006, CHILD NERV SYST
WILFONG AA;CURRY DJ	WILFONG, ANGUS A.;CURRY, DANIEL J.	ABLA AA, 2010, J NEUROSURG, V113, P207, DOI 10.3171/2010.8.GKS101027;ALVES C, 2013, CHILD NERV SYST, V29, P513, DOI 10.1007/S00381-013-2022-Y;ANDERSON JFI, 2010, EPILEPSY BEHAV, V18, P81, DOI 10.1016/J.YEBEH.2010.02.018;ARITA K, 1998, J NEUROSURG, V89, P645, DOI 10.3171/JNS.1998.89.4.0645;BERKOVIC SF, 2003, EPILEPSIA, V44, P969, DOI 10.1046/J.1528-1157.2003.59102.X;BOUDREAU EA, 2005, EPILEPSIA, V…	HYPOTHALAMIC HAMARTOMAS (HHS) PRESENT A DIFFICULT MEDICAL PROBLEM, MANIFESTED BY GELASTIC SEIZURES, WHICH ARE OFTEN MEDICALLY INTRACTABLE. ALTHOUGH EXISTING TECHNIQUES OFFER MODEST SURGICAL OUTCOMES WITH THE POTENTIAL FOR SIGNIFICANT MORBIDITY, THE RELATIVELY NOVEL TECHNIQUE OF MAGNETIC RESONANCE IMAGING (MRI)-GUIDED STEREOTACTIC LASER ABLATION (SLA) OFFERS A POTENTIALLY SAFER, MINIMALLY INVASIVE…	109	TEXAS CHILDRENS HOSP, BAYLOR COLL MED, DIV PEDIAT NEUROL, HOUSTON, TX 77030 USA.; TEXAS CHILDRENS HOSP, BAYLOR COLL MED, DIV PEDIAT NEUROSURG, HOUSTON, TX 77030 USA.;	2022-09-08	HYPOTHALAMIC HAMARTOMA; TREATMENT; STEREOTACTIC LASER ABLATION; VISUALASE; SURGERY	10.1111/epi.12454	ARTICLE	1528-1167	AWILFONG@BCM.EDU	114			268ZT	REFRACTORY EPILEPSY; THERMAL THERAPY; TRANSCALLOSAL RESECTION; INTRACTABLE EPILEPSY; GELASTIC SEIZURE; 980 NM; LASER; SURGERY; CHILDREN; FEEDBACK		EPILEPSIA	EPILEPSIA	ENGLISH	28	111 RIVER ST, HOBOKEN 07030-5774, NJ USA	DEC 15	6	HOBOKEN	24328883	J	WILEY-BLACKWELL	2013	WILFONG, AA (通讯作者)，6701 FANNIN ST,CC1250, HOUSTON, TX 77030 USA.	NEUROSCIENCES & NEUROLOGY	0013-9580	EPILEPSIA	102	9	11.3333	HYPOTHALAMIC HAMARTOMAS: OPTIMAL APPROACH TO CLINICAL EVALUATION AND DIAGNOSIS	0	7	WOS:000328210200020	54	CLINICAL NEUROLOGY	107	ISI	BAYLOR COLL MED;BAYLOR COLL MED	NOTREPORTED		WILFONG AA, 2013, EPILEPSIA	WILFONG AA, 2013, EPILEPSIA
PARTSCH CJ;SIPPELL WG	PARTSCH, CJ;SIPPELL, WG	ALBRIGHT AL, 1993, J NEUROSURG, V78, P77, DOI 10.3171/JNS.1993.78.1.0077;ALBRIGHT AL, 1992, PEDIATR NEUROSURG, V18, P315;ANDERSSON AM, 1999, EUR J ENDOCRINOL, V140, P477, DOI 10.1530/EJE.0.1400477;ARITA K, 1999, J NEUROSURG, V91, P212, DOI 10.3171/JNS.1999.91.2.0212;BEAS F, 1969, J PEDIATR, V75, P127, DOI 10.1016/S0022-3476(69)80113-7;BERGNERLANG B, 1989, FLEISCHWIRTSCHAFT, V69, P524;BIRO FM, 199…	PRECOCIOUS PUBERTY IS GENERALLY DEFINED AS THE APPEARANCE OF SECONDARY SEX CHARACTERISTICS BEFORE AGE 8 YEARS IN GIRLS (OR MENARCHE BEFORE AGE 9 YEARS) AND BEFORE 9 YEARS IN BOYS. THE OVERALL INCIDENCE OF SEXUAL PRECOCITY IS ESTIMATED TO BE 1:5000 TO 1:10 000 CHILDREN. THE FEMALE-TO-MALE RATIO IS SIMILAR TO 10:1, IN ADDITION TO THE PSYCHOSOCIAL DISTURBANCES ASSOCIATED WITH PRECOCIOUS PUBERTY, THE…	292	UNIV KIEL, DEPT PAEDIAT, DIV PAEDIAT ENDOCRINOL, D-24105 KIEL, GERMANY.;	2022-09-08	CENTRAL PRECOCIOUS PUBERTY; GNRH TEST; HYPOTHALAMIC HAMARTOMA; OESTROGEN CONTAMINATION; PRECOCIOUS PSEUDOPUBERTY	10.1093/humupd/7.3.292	ARTICLE; PROCEEDINGS PAPER	1460-2369	SIPPELL@PEDIATRICS.UNI-KIEL.DE	302			434BW	HORMONE-RELEASING HORMONE; MCCUNE-ALBRIGHT-SYNDROME; CONGENITAL ADRENAL-HYPERPLASIA; PREMATURE SEXUAL DEVELOPMENT; LONG-TERM TREATMENT; HYPOTHALAMIC HAMARTOMA; NEUROFIBROMATOSIS TYPE-1; PUERTO-RICO; FOLLOW-UP; WILLIAMS-SYNDROME	3	HUM REPROD UPDATE	HUM. REPROD. UPDATE	ENGLISH	142	GREAT CLARENDON ST, OXFORD OX2 6DP, ENGLAND	MAY-JUN 15	11	OXFORD	11392376	J	OXFORD UNIV PRESS	2001	SIPPELL, WG (通讯作者)，UNIV KIEL, DEPT PAEDIAT, DIV PAEDIAT ENDOCRINOL, SCHWANENWEG 20, D-24105 KIEL, GERMANY.	OBSTETRICS & GYNECOLOGY; REPRODUCTIVE BIOLOGY	1355-4786	HUMAN REPRODUCTION UPDATE	101	21	4.80952	PATHOGENESIS AND EPIDEMIOLOGY OF PRECOCIOUS PUBERTY. EFFECTS OF EXOGENOUS OESTROGENS	1	16	WOS:000168796100009	7	OBSTETRICS & GYNECOLOGY; REPRODUCTIVE BIOLOGY	112	ISI	UNIV KIEL	WG (通讯作者)，UNIV KIEL		PARTSCH CJ, 2001, HUM REPROD UPDATE	PARTSCH CJ, 2001, HUM REPROD UPDATE
KAHANE P;RYVLIN P;HOFFMANN D;MINOTTI L;BENABID AL	KAHANE, P;RYVLIN, P;HOFFMANN, D;MINOTTI, L;BENABID, AL	ARITA K, 1999, J NEUROSURG, V91, P212, DOI 10.3171/JNS.1999.91.2.0212;ARITA K, 1998, J NEUROSURG, V89, P645, DOI 10.3171/JNS.1998.89.4.0645;ARROYO S, 1997, EPILEPSIA, V38, P114, DOI 10.1111/J.1528-1157.1997.TB01085.X;BERKOVIC SF, 2003, EPILEPSIA, V44, P969, DOI 10.1046/J.1528-1157.2003.59102.X;BERKOVIC SF, 1988, ANN NEUROL, V23, P429, DOI 10.1002/ANA.410230502;CASCINO GD, 1993, NEUROLOGY, V43, P7…	PATIENTS HAVING A HYPOTHALAMIC HAMARTOMA (HH) FREQUENTLY PRESENT GELASTIC OR DACRYSTIC SEIZURES, AND THEY OFTEN LATER EXPERIENCE MULTIPLE ADDITIONAL SEIZURE TYPES WHICH LEAD TO A SEVERE EPILEPTIC ENCEPHALOPATHY. THERE IS NOW INCREASING EVIDENCE THAT THE HH ITSELF PLAYS A CRUCIAL ROLE IN THIS SYNDROME, BUT THE RELATIONSHIPS BETWEEN THE LESION AND THE DIFFERENT TYPES OF SEIZURES REMAIN A QUESTIONAB…	205	CHU GRENOBLE, DEPT NEUROL, F-38043 GRENOBLE, FRANCE.; CHU GRENOBLE, INSERM, U318, F-38043 GRENOBLE, FRANCE.; CHU LYON, CERMEP, LYON, FRANCE.;	2022-09-08	HYPOTHALAMIC HAMARTOMA; CORTEX		ARTICLE; PROCEEDINGS PAPER		PHILIPPE.KAHANE@CHU-GRENOBLE.FR	217			774RD	GAMMA-KNIFE SURGERY; GELASTIC EPILEPSY; SURGICAL-TREATMENT; ICTAL LAUGHTER; STEREO-EEG; SEIZURE; RADIOSURGERY; EVOLUTION; RESECTION; CHILDREN	4	EPILEPTIC DISORD	EPILEPTIC DISORD.	ENGLISH	34	127 AVE DE LA REPUBLIQUE, 92120 MONTROUGE, FRANCE	DEC 15	13	MONTROUGE	14975789	J	JOHN LIBBEY EUROTEXT LTD	2003	KAHANE, P (通讯作者)，CHU GRENOBLE, DEPT NEUROL, BP217X, F-38043 GRENOBLE, FRANCE.	NEUROSCIENCES & NEUROLOGY	1294-9361	EPILEPTIC DISORDERS	99	19	5.21053	FROM HYPOTHALAMIC HAMARTOMA TO CORTEX: WHAT CAN BE LEARNT FROM DEPTH RECORDINGS AND STIMULATION?	0	4	WOS:000188996800005	5	CLINICAL NEUROLOGY	104	ISI	NOTREPORTED	NOTREPORTED		KAHANE P, 2003, EPILEPTIC DISORD	KAHANE P, 2003, EPILEPTIC DISORD
TOVAR-SPINOZA Z;CARTER D;FERRONE D;EKSIOGLU Y;HUCKINS S	TOVAR-SPINOZA, ZULMA;CARTER, DAVID;FERRONE, DAVID;EKSIOGLU, YAMAN;HUCKINS, SEAN	BECK OJ, 1980, NEUROSURG REV, V3, P261, DOI 10.1007/BF01650032;BETTAG M, 1991, ACTA NEUROCHIR SUPPL (WIEN), V52, P81;CARPENTIER A, 2008, NEUROSURGERY, V63, P21, DOI 10.1227/01.NEU.0000311254.63848.72, 10.1227/01.NEU.0000335007.07381.DF;CARPENTIER A, 2012, LASER SURG MED, V44, P361, DOI 10.1002/LSM.22025;CURRY DJ, 2012, EPILEPSY BEHAV, V24, P408, DOI 10.1016/J.YEBEH.2012.04.135;DEPOORTER J, 1995, …	PURPOSE EPILEPSY SURGERY IS CONSTANTLY RESEARCHING FOR NEW OPTIONS FOR PATIENTS WITH REFRACTORY EPILEPSY. MRI-GUIDED LASER-INDUCED THERMAL ABLATION FOR EPILEPSY IS AN EXCITING NEW MINIMALLY INVASIVE TECHNOLOGY WITH AN EMERGING USE FOR LESIONECTOMY OF A VARIETY OF EPILEPTOGENIC FOCUSES (HYPOTHALAMIC HAMARTOMAS, CORTICAL DYSPLASIAS, CORTICAL MALFORMATIONS, TUBERS) OR AS A DISCONNECTION TOOL ALLOWIN…	2089	SUNY UPSTATE MED UNIV, DEPT NEUROSURG, SYRACUSE, NY 13210 USA.; SUNY UPSTATE MED UNIV, DEPT NEUROL, SYRACUSE, NY 13210 USA.;	2022-09-08	LASER ABLATION; MRI GUIDED; EPILEPSY	10.1007/s00381-013-2169-6	ARTICLE	1433-0350	TOVARSPZ@UPSTATE.EDU	2094			242YW	INDUCED INTERSTITIAL THERMOTHERAPY; BRAIN; THERAPY; GLIOMA; LESION; LITT	11	CHILD NERV SYST	CHILDS NERV. SYST.	ENGLISH	32	233 SPRING ST, NEW YORK, NY 10013 USA	NOV 15	6	NEW YORK	23732793	J	SPRINGER	2013	TOVAR-SPINOZA, Z (通讯作者)，SUNY UPSTATE MED UNIV, DEPT NEUROSURG, 604 JACOBSEN HALL,750 E ADAMS ST, SYRACUSE, NY 13210 USA.	NEUROSCIENCES & NEUROLOGY; PEDIATRICS; SURGERY	0256-7040	CHILDS NERVOUS SYSTEM	99	9	11	THE USE OF MRI-GUIDED LASER-INDUCED THERMAL ABLATION FOR EPILEPSY	1	16	WOS:000326283900021	29	CLINICAL NEUROLOGY; PEDIATRICS; SURGERY	100	ISI	SUNY UPSTATE MED UNIV;SUNY UPSTATE MED UNIV	Z (通讯作者)，SUNY UPSTATE MED UNIV		TOVAR-SPINOZA Z, 2013, CHILD NERV SYST	TOVAR-SPINOZA Z, 2013, CHILD NERV SYST
HARVEY AS;JAYAKAR P;DUCHOWNY M;RESNICK T;PRATS A;ALTMAN N;RENFROE JB	HARVEY, AS;JAYAKAR, P;DUCHOWNY, M;RESNICK, T;PRATS, A;ALTMAN, N;RENFROE, JB	ALSHAHWAN SA, 1994, NEUROLOGY, V44, P1332, DOI 10.1212/WNL.44.7.1332;BILLS DC, 1991, J NEUROSURG, V75, P134, DOI 10.3171/JNS.1991.75.1.0134;BLUME WT, 1982, ANN NEUROL, V12, P538, DOI 10.1002/ANA.410120606;BRADLEY DJ, 1987, J PHYSIOL-LONDON, V393, P107, DOI 10.1113/JPHYSIOL.1987.SP016813;CARPENTER MB, 1991, CORE TEXT NEUROANATO, V0, P224;CASCINO GD, 1993, NEUROLOGY, V43, P747, DOI 10.1212/WNL.43.4…	WE INVESTIGATED A 6-MONTH-OLD INFANT WITH DAILY EPISODES OF LEFT HEMIFACIAL CONTRACTION, HEAD AND EYE DEVIATION TO THE RIGHT, NYSTAGMOID JERKS TO THE RIGHT, AUTONOMIC DYSFUNCTION, AND RETAINED CONSCIOUSNESS. THE EPISODES BEGAN ON DAY 1 OF LIFE AND WERE UNRESPONSIVE TO ANTIEPILEPTIC MEDICATION. INTERICTAL AND ICTAL SCALP ELECTROENCEPHALOGRAPHIC (EEG) RECORDINGS WERE UNREMARKABLE. MAGNETIC RESONANC…	91	MIAMI CHILDRENS HOSP, CTR NEUROSCI, COMPREHENS EPILEPSY CTR, MIAMI, FL 33155 USA.; MIAMI CHILDRENS HOSP, DEPT NEUROSURG, MIAMI, FL 33155 USA.; MIAMI CHILDRENS HOSP, DEPT NEUROSURG, MIAMI, FL 33155 USA.; SACRED HEART HOSP, PENSACOLA, FL USA.;	2022-09-08		10.1002/ana.410400115	ARTICLE	1531-8249		98			UW805	FOCAL MOTOR SEIZURE; HYPOTHALAMIC HAMARTOMA; SURGICAL-TREATMENT; FASTIGIAL NUCLEUS; GELASTIC SEIZURE; SPASM; CHILDHOOD; CHILDREN	1	ANN NEUROL	ANN. NEUROL.	ENGLISH	36	111 RIVER ST, HOBOKEN 07030-5774, NJ USA	JUL 15	8	HOBOKEN	8687198	J	WILEY	1996		NEUROSCIENCES & NEUROLOGY	0364-5134	ANNALS OF NEUROLOGY	95	26	3.65385	HEMIFACIAL SEIZURES AND CEREBELLAR GANGLIOGLIOMA: AN EPILEPSY SYNDROME OF INFANCY WITH SEIZURES OF CEREBELLAR ORIGIN	1	2	WOS:A1996UW80500014	40	CLINICAL NEUROLOGY; NEUROSCIENCES	97	ISI	CTR NEUROSCI;MIAMI CHILDRENS HOSP;MIAMI CHILDRENS HOSP;SACRED HEART HOSP	CTR NEUROSCI;MIAMI CHILDRENS HOSP;MIAMI CHILDRENS HOSP;SACRED HEART HOSP		HARVEY AS, 1996, ANN NEUROL	HARVEY AS, 1996, ANN NEUROL
VAKHARIA VN;DUNCAN JS;WITT JA;ELGER CE;STABA R;ENGEL J	VAKHARIA, VEJAY N.;DUNCAN, JOHN S.;WITT, JURI-ALEXANDER;ELGER, CHRISTIAN E.;STABA, RICHARD;ENGEL, JEROME, JR.	ASADI-POOYA AA, 2016, EPILEPSIA, V57, P1691, DOI 10.1111/EPI.13513;ASADOLLAHI M, 2017, EPILEPTIC DISORD, V19, P35, DOI 10.1684/EPD.2017.0893;BALESTRINI S, 2015, BRAIN, V138, P2596, DOI 10.1093/BRAIN/AWV187;BARKOVICH AJ, 1997, EPILEPSIA, V38, P1255;BAUER PR, 2014, J NEUROL NEUROSUR PS, V85, P581, DOI 10.1136/JNNP-2013-305659;BELL GS, 2017, J NEUROL NEUROSUR PS, V88, P933, DOI 10.1136/JNNP-2017-316…	NEUROSURGERY IS AN UNDERUTILIZED TREATMENT THAT CAN POTENTIALLY CURE DRUG-REFRACTORY EPILEPSY. CAREFUL, MULTIDISCIPLINARY PRESURGICAL EVALUATION IS VITAL FOR SELECTING PATIENTS AND TO ENSURE OPTIMAL OUTCOMES. ADVANCES IN NEUROIMAGING HAVE IMPROVED DIAGNOSIS AND GUIDED SURGICAL INTERVENTION. INVASIVE ELECTROENCEPHALOGRAPHY ALLOWS THE EVALUATION OF COMPLEX PATIENTS WHO WOULD OTHERWISE NOT BE CANDID…	676	UCL INST NEUROL, DEPT CLIN & EXPT EPILEPSY, LONDON, ENGLAND.; CHALFONT CTR EPILEPSY, BONN, GERMANY.; UNIV BONN, MED CTR, DEPT EPILEPTOL, BONN, GERMANY.; UNIV CALIF LOS ANGELES, DAVID GEFFEN SCH MED, LOS ANGELES, CA 90095 USA.;	2022-09-08		10.1002/ana.25205	REVIEW	1531-8249	J.DUNCAN@UCL.AC.UK	690		WELLCOME TRUST [WT106882]; NATIONAL INSTITUTE FOR HEALTH RESEARCH UNIVERSITY COLLEGE LONDON HOSPITALS/UNIVERSITY COLLEGE LONDON BIOMEDICAL RESEARCH CENTRE SCHEME; NATIONAL INSTITUTE OF NEUROLOGICAL DISORDERS AND STROKE [R37NS033310, P20NS080181, U54NS100064, R01NS033310, P01NS002808, U01NS042372] FUNDING SOURCE: NIH REPORTER	GD7BA	TEMPORAL-LOBE EPILEPSY; INTERSTITIAL THERMAL THERAPY; VERBAL MEMORY DECLINE; QUALITY-OF-LIFE; SURGICAL-TREATMENT; CORTICAL STIMULATION; SELECTIVE AMYGDALOHIPPOCAMPECTOMY; LANGUAGE LATERALIZATION; HYPOTHALAMIC HAMARTOMA; IMPROVES DETECTION	4	ANN NEUROL	ANN. NEUROL.	ENGLISH	119	111 RIVER ST, HOBOKEN 07030-5774, NJ USA	APR 15	15	HOBOKEN	29534299	J	WILEY	2018	DUNCAN, JS (通讯作者)，UCL INST NEUROL, NATL HOSP NEUROL & NEUROSURG, DEPT CLIN & EXPT EPILEPSY, LONDON WC1N 3BG, ENGLAND.	NEUROSCIENCES & NEUROLOGY	0364-5134	ANNALS OF NEUROLOGY	92	4	23	GETTING THE BEST OUTCOMES FROM EPILEPSY SURGERY	0	16	WOS:000430662400006	83	CLINICAL NEUROLOGY; NEUROSCIENCES	94	ISI	UCL INST NEUROL;CHALFONT CTR EPILEPSY;UNIV BONN;UNIV CALIF LOS ANGELES	JS (通讯作者)，UCL INST NEUROL		VAKHARIA VN, 2018, ANN NEUROL	VAKHARIA VN, 2018, ANN NEUROL
FEUILLAN PP;JONES JV;BARNES K;OERTER-KLEIN K;CUTLER GB	FEUILLAN, PP;JONES, JV;BARNES, K;OERTER-KLEIN, K;CUTLER, GB	BOOT AM, 1998, J CLIN ENDOCR METAB, V83, P270;BRIDGES NA, 1995, CLIN ENDOCRINOL, V42, P135, DOI 10.1111/J.1365-2265.1995.TB01853.X;COMITE F, 1984, J CLIN ENDOCR METAB, V59, P888, DOI 10.1210/JCEM-59-5-888;COMMENTZ JC, 1995, HORM RES, V44, P271, DOI 10.1159/000184640;COWAN LD, 1989, EPILEPSIA, V30, P94, DOI 10.1111/J.1528-1157.1989.TB05289.X;DEITZ WH, 1998, J PEDIATR, V132, P191;FRANKS S, 1995, NE…	ALTHOUGH THE GNRH AGONIST ANALOGS HAVE BECOME AN ESTABLISHED TREATMENT FOR PRECOCIOUS PUBERTY, THERE HAVE BEEN FEW LONG TERM STUDIES OF REPRODUCTIVE FUNCTION AND GENERAL HEALTH AFTER DISCONTINUATION OF THERAPY. TO THIS END, WE COMPARED PEAK LH AND FSH AFTER 100 MU G SC GNRH, ESTRADIOL, MEAN OVARIAN VOLUME (MOV), AGE OF ONSET AND FREQUENCY OF MENSES, BODY MASS (BMT), AND INCIDENCE OF NEUROLOGICAL …	44	NICHHD, DEV ENDOCRINOL BRANCH, NIH, BETHESDA, MD 20892 USA.;	2022-09-08		10.1210/jc.84.1.44	ARTICLE	1945-7197		49			155VN	AGONIST TREATMENT; CHILDREN; GROWTH; ADOLESCENT; THERAPY; OVARY; BOY	1	J CLIN ENDOCR METAB	J. CLIN. ENDOCRINOL. METAB.	ENGLISH	27	8401 CONNECTICUT AVE, SUITE 900, CHEVY CHASE, MD 20815-5817 USA	JAN 15	6	CHEVY CHASE	9920060	J	ENDOCRINE SOC	1999	FEUILLAN, PP (通讯作者)，NICHHD, DEV ENDOCRINOL BRANCH, NIH, BLDG 10,ROOM 10N 262, BETHESDA, MD 20892 USA.	ENDOCRINOLOGY & METABOLISM	0021-972X	JOURNAL OF CLINICAL ENDOCRINOLOGY & METABOLISM	89	23	3.86957	REPRODUCTIVE AXIS AFTER DISCONTINUATION OF GONADOTROPIN-RELEASING HORMONE ANALOG TREATMENT OF GIRLS WITH PRECOCIOUS PUBERTY: LONG TERM FOLLOW-UP COMPARING GIRLS WITH HYPOTHALAMIC HAMARTOMA TO THOSE WITH IDIOPATHIC PRECOCIOUS PUBERTY	0	3	WOS:000077967200009	84	ENDOCRINOLOGY & METABOLISM	94	ISI		NOTREPORTED		FEUILLAN PP, 1999, J CLIN ENDOCR METAB	FEUILLAN PP, 1999, J CLIN ENDOCR METAB
DE BENEDICTIS A;TREZZA A;CARAI A;GENOVESE E;PROCACCINI E;MESSINA R;RANDI F;COSSU S;ESPOSITO G;PALMA P;AMANTE P;RIZZI M;MARRAS CE	DE BENEDICTIS, ALESSANDRO;TREZZA, ANDREA;CARAI, ANDREA;GENOVESE, ELISABETTA;PROCACCINI, EMIDIO;MESSINA, RAFFAELLA;RANDI, FRANCO;COSSU, SILVIA;ESPOSITO, GIACOMO;PALMA, PAOLO;AMANTE, PAOLINA;RIZZI, MICHELE;MARRAS, CARLO EFISIO	AARONSON OS, 2002, PEDIATR NEUROSURG, V36, P85, DOI 10.1159/000048358;ADLER JR, 1999, NEUROSURGERY, V44, P1299, DOI 10.1097/00006123-199906000-00079;AIR EL, 2009, J NEUROSURG, V111, P820, DOI 10.3171/2009.3.JNS081695;ARATA J, 2011, INT J COMPUT ASS RAD, V6, P375, DOI 10.1007/S11548-010-0514-8;AWANG MS, 2011, MALAYS J MED SCI, V18, P53;BEKELIS K, 2012, J NEUROSURG, V116, P1002, DOI 10.3171/2012.1.…	OBJECTIVE DURING THE LAST 3 DECADES, ROBOTIC TECHNOLOGY HAS RAPIDLY SPREAD ACROSS SEVERAL SURGICAL FIELDS DUE TO THE CONTINUOUS EVOLUTION OF ITS VERSATILITY, STABILITY, DEXTERITY, AND HAPTIC PROPERTIES. NEUROSURGERY PIONEERED THE DEVELOPMENT OF ROBOTICS, WITH THE AIM OF IMPROVING THE QUALITY OF SEVERAL PROCEDURES REQUIRING A HIGH DEGREE OF ACCURACY AND SAFETY. MOREOVER, ROBOT-GUIDED APPROACHES AR…		IRCCS, BAMBINO GESU CHILDRENS HOSP, DEPT NEUROSCI, ROME, ITALY.; IRCCS, BAMBINO GESU CHILDRENS HOSP, NEUROSURG UNIT, ROME, ITALY.; IRCCS, BAMBINO GESU CHILDRENS HOSP, ENTERPRISE RISK MANAGEMENT, MED PHYS DEPT, ROME, ITALY.; UNIV MILANO BICOCCA, SAN GERARDO HOSP, MILAN CTR NEUROSCI, NEUROSURG,DEPT SURG & TRANSLAT MED, MONZA, ITALY.; OSPED NIGUARDA CA GRANDA, CLAUDIO MUNARI CTR EPILEPSY SURG, MILAN…	2022-09-08	PEDIATRIC NEUROSURGERY; ROBOTICS; MINIMALLY INVASIVE NEUROSURGERY	10.3171/2017.2.FOCUS16579	ARTICLE		ANDREA.CARAI@OPBG.NET				ET9EL	STEREOTACTIC LASER-ABLATION; DEEP BRAIN-STIMULATION; IN-VIVO MEASUREMENT; APPLICATION ACCURACY; HYPOTHALAMIC HAMARTOMA; GUIDED NEUROENDOSCOPY; DIAGNOSTIC YIELD; BIOPSY; FRAMELES; COMPLICATION	5	NEUROSURG FOCUS	NEUROSURG. FOCUS	ENGLISH	74	5550 MEADOWBROOK DRIVE, ROLLING MEADOWS, IL 60008 USA	MAY 15	12	ROLLING MEADOWS	28463617	J	AMER ASSOC NEUROLOGICAL SURGEONS	2017	CARAI, A (通讯作者)，IRCCS, BAMBINO GESU CHILDRENS HOSP, NEUROSURG UNIT, DEPT NEUROSCI, 4,PIAZZA ST ONOFRIO, I-00165 ROME, ITALY.	NEUROSCIENCES & NEUROLOGY; SURGERY	1092-0684	NEUROSURGICAL FOCUS	88	5	17.6	ROBOT-ASSISTED PROCEDURES IN PEDIATRIC NEUROSURGERY	0	25	WOS:000400609800009	42	CLINICAL NEUROLOGY; SURGERY	88	ISI	DEPT NEUROSCI;BAMBINO GESU CHILDRENS HOSP;BAMBINO GESU CHILDRENS HOSP;UNIV MILANO BICOCCA;CLAUDIO MUNARI CTR EPILEPSY SURG;UNIV PARMA	DEPT NEUROSCI		DE BENEDICTIS A, 2017, NEUROSURG FOCUS	DE BENEDICTIS A, 2017, NEUROSURG FOCUS
WEISSENBERGER AA;DELL ML;LIOW K;THEODORE W;FRATTALI CM;HERNANDEZ D;ZAMETKIN AJ	WEISSENBERGER, AA;DELL, ML;LIOW, K;THEODORE, W;FRATTALI, CM;HERNANDEZ, D;ZAMETKIN, AJ	ARITA K, 1999, J NEUROSURG, V91, P212, DOI 10.3171/JNS.1999.91.2.0212;ARITA K, 1998, J NEUROSURG, V89, P645, DOI 10.3171/JNS.1998.89.4.0645;ARROYO S, 1993, BRAIN, V116, P757, DOI 10.1093/BRAIN/116.4.757;BERKOVIC SF, 1988, ANN NEUROL, V23, P429, DOI 10.1002/ANA.410230502;BRENT DA, 1987, PEDIATRICS, V80, P909;CASCINO GD, 1993, NEUROLOGY, V43, P747, DOI 10.1212/WNL.43.4.747;CERULLO A, 1998, ELECTROE…	OBJECTIVE: TO ASSESS AGGRESSION AND PSYCHIATRIC COMORBIDITY IN A SAMPLE OF CHILDREN WITH HYPOTHALAMIC HAMARTOMAS AND GELASTIC SEIZURES AND TO ASSESS PSYCHIATRIC DIAGNOSES IN SIBLINGS OF STUDY SUBJECTS. METHOD: CHILDREN WITH A CLINICAL HISTORY OF GELASTIC SEIZURES AND HYPOTHALAMIC HAMARTOMAS (N = 12; AGE RANGE 3-14 YEARS) HAD DIAGNOSES CONFIRMED BY VIDEO-PEG AND HEAD MAGNETIC RESONANCE IMAGING. ST…	696	NIMH, BETHESDA, MD 20814 USA.; CATHOLIC UNIV, WASHINGTON, DC USA.; UNIV KANSAS, SCH MED, DEPT MED, WICHITA, KS 67214 USA.; NINDS, CLIN EPILEPSY SECT, BETHESDA, MD 20892 USA.; NIH, WG MAGNUSON CLIN CTR, SPEECH LANGUAGE PATHOL SECT, BETHESDA, MD 20892 USA.;	2022-09-08	HYPOTHALAMIC HAMARTOMAS; SEIZURES; AGGRESSION; SIBLING PATHOLOGY	10.1097/00004583-200106000-00015	ARTICLE	1527-5418		703		NATIONAL INSTITUTE OF NEUROLOGICAL DISORDERS AND STROKE [ZIANS002858, Z01NS002236, Z01NS002858, ZIANS002236] FUNDING SOURCE: NIH REPORTER	433XR	GELASTIC SEIZURE; EPILEPSY; BEHAVIOR; EEG; GABAPENTIN; LAUGHTER; GABA; CAT	6	J AM ACAD CHILD PSY	J. AM. ACAD. CHILD ADOLESC. PSYCHIATR.	ENGLISH	42	360 PARK AVE SOUTH, NEW YORK, NY 10010-1710 USA	JUN 15	8	NEW YORK	11392348	J	ELSEVIER SCIENCE INC	2001	ZAMETKIN, AJ (通讯作者)，NIMH, BLDG 10,ROOM 3N 238,MSC 1276, BETHESDA, MD 20814 USA.	PSYCHOLOGY; PEDIATRICS; PSYCHIATRY	0890-8567	JOURNAL OF THE AMERICAN ACADEMY OF CHILD AND ADOLESCENT PSYCHIATRY	86	21	4.09524	AGGRESSION AND PSYCHIATRIC COMORBIDITY IN CHILDREN WITH HYPOTHALAMIC HAMARTOMAS AND THEIR UNAFFECTED SIBLINGS	0	6	WOS:000168786400015	40	PSYCHOLOGY, DEVELOPMENTAL; PEDIATRICS; PSYCHIATRY	90	ISI	CATHOLIC UNIV;UNIV KANSAS;CLIN EPILEPSY SECT;WG MAGNUSON CLIN CTR	NOTREPORTED		WEISSENBERGER AA, 2001, J AM ACAD CHILD PSY	WEISSENBERGER AA, 2001, J AM ACAD CHILD PSY
PARRENT AG	PARRENT, AG	ALBRIGHT AL, 1993, J NEUROSURG, V78, P77, DOI 10.3171/JNS.1993.78.1.0077;ALVAREZGARIJO JA, 1983, J NEUROSURG, V58, P583, DOI 10.3171/JNS.1983.58.4.0583;AMES FR, 1980, S AFR MED J, V58, P163;ARITA K, 1998, J NEUROSURG, V89, P645, DOI 10.3171/JNS.1998.89.4.0645;ARROYO S, 1997, EPILEPSIA, V38, P114, DOI 10.1111/J.1528-1157.1997.TB01085.X;BERKOVIC SF, 1997, EPILEPSIA, V38, P1;BERKOVIC SF, 1988, ANN N…	THE AUTHOR PRESENTS THE CASE OF A PATIENT WITH GELASTIC SEIZURES ASSOCIATED WITH A HYPOTHALAMIC HAMARTOMA, IN WHOM PARTIAL RESECTION OF THE HAMARTOMA FOLLOWED BY TEMPORAL LOBECTOMY AND ORBITOFRONTAL CORTICECTOMY FAILED TO REDUCE THE SEIZURES. SUBSEQUENT STEREOTACTIC RADIOFREQUENCY ABLATION OF THE HAMARTOMA RESULTED IN PROGRESSIVE IMPROVEMENT IN THE SEIZURE DISORDER DURING A 28-MONTH FOLLOW-UP PER…	881	UNIV WESTERN ONTARIO, LONDON HLTH SCI CTR, DEPT CLIN NEUROL SCI, LONDON, ON N6A 5A5, CANADA.;	2022-09-08	HYPOTHALAMIC HAMARTOMA; GELASTIC SEIZURE; STEREOTACTIC SURGERY; RADIOFREQUENCY LESION; CHILDREN	10.3171/jns.1999.91.5.0881	ARTICLE	1933-0693	ANDREW.PARRENT@LHSC.ON.CA	884			247ZX	PRECOCIOUS PUBERTY; SURGICAL-TREATMENT; ICTAL LAUGHTER; TUBER CINEREUM; EPILEPSY; EPILEPTOGENESIS; PALLIDOTOMY; SURGERY; EEG	5	J NEUROSURG	J. NEUROSURG.	ENGLISH	41	5550 MEADOWBROOK DRIVE, ROLLING MEADOWS, IL 60008 USA	NOV 15	4	ROLLING MEADOWS	10541251	J	AMER ASSOC NEUROLOGICAL SURGEONS	1999	PARRENT, AG (通讯作者)，UNIV WESTERN ONTARIO, LONDON HLTH SCI CTR, DEPT CLIN NEUROL SCI, LONDON, ON N6A 5A5, CANADA.	NEUROSCIENCES & NEUROLOGY; SURGERY	0022-3085	JOURNAL OF NEUROSURGERY	84	23	3.65217	STEREOTACTIC RADIOFREQUENCY ABLATION FOR THE TREATMENT OF GELASTIC SEIZURES ASSOCIATED WITH HYPOTHALAMIC HAMARTOMA - CASE REPORT	0	1	WOS:000083251800025	91	CLINICAL NEUROLOGY; SURGERY	88	ISI	UNIV WESTERN ONTARIO	AG (通讯作者)，UNIV WESTERN ONTARIO		PARRENT AG, 1999, J NEUROSURG	PARRENT AG, 1999, J NEUROSURG
JOHNSTON JJ;SAPP JC;TURNER JT;AMOR D;AFTIMOS S;ALECK KA;BOCIAN M;BODURTHA JN;COX GF;CURRY CJ;DAY R;DONNAI D;FIELD M;FUJIWARA I;GABBETT M;GAL M;GRAHAM JM;HEDERA P;HENNEKAM RCM;HERSH JH;HOPKIN RJ;KAYSERILI H;KIDD AMJ;KIMONIS V;LIN AE;LYNCH SA;MAISENBACHER M;MANSOUR S;MCGAUGHRAN J;MEHTA L;MURPHY H;RAYGADA M;ROBIN NH;ROPE AF;ROSENBAUM KN;SCHAEFER GB;SHEALY A;SMITH W;SOLLER M;SOMMER A;STALKER HJ;STEIN…	JOHNSTON, JENNIFER J.;SAPP, JULIE C.;TURNER, JOYCE T.;AMOR, DAVID;AFTIMOS, SALIM;ALECK, KYRIECKOS A.;BOCIAN, MAUREEN;BODURTHA, JOANN N.;COX, GERALD F.;CURRY, CYNTHIA J.;DAY, RUTH;DONNAI, DIAN;FIELD, MICHAEL;FUJIWARA, IKUMA;GABBETT, MICHAEL;GAL, MORAN;GRAHAM, JOHN M., JR.;HEDERA, PETER;HENNEKAM, RAOUL C. M.;HERSH, JOSEPH H.;HOPKIN, ROBERT J.;KAYSERILI, HULYA;KIDD, ALEXA M. J.;KIMONIS, VIRGINIA;LIN…	BIESECKER LG, 2009, AM J MED GENET A, V149A, P93, DOI 10.1002/AJMG.A.32596;BIESECKER LG, 1996, AM J MED GENET, V65, P76, DOI 10.1002/(SICI)1096-8628(19961002)65:1<76::AID-AJMG12>3.0.CO;2-O;BIESECKER LG, 2001, GENEREVIEWS GENETEST, V0, P0;BORG K, 2007, AM J MED GENET A, V143A, P2738, DOI 10.1002/AJMG.A.32017;DEBEER P, 2003, AM J MED GENET A, V120A, P49, DOI 10.1002/AJMG.A.20018;ELSON E, 2002, J ME…	A RANGE OF PHENOTYPES INCLUDING GREIG CEPHALOPOLYSYNDACTYLY AND PALLISTER-HALL SYNDROMES (GCPS, PHS) ARE CAUSED BY PATHOGENIC MUTATION OF THE GLI3 GENE. TO CHARACTERIZE THE CLINICAL VARIABILITY OF GLI3 MUTATIONS, WE PRESENT A SUBSET OF A COHORT OF 174 PROBANDS REFERRED FOR GLI3 ANALYSIS. EIGHTY-ONE PROBANDS WITH TYPICAL GCPS OR PHS WERE PREVIOUSLY REPORTED, AND WE REPORT THE REMAINING 93 PROBANDS…	1142	NHGRI, GENET DIS RES BRANCH, NIH, BETHESDA, MD 20892 USA.; ROYAL CHILDRENS HOSP, MURDOCH CHILDRENS RES INST, PARKVILLE, VIC 3052, AUSTRALIA.; AUCKLAND CITY HOSP, NO REG GENET SERV, AUCKLAND, NEW ZEALAND.; ST JOSEPHS HOSP, PHOENIX, AZ USA.; UNIV CALIF IRVINE, DEPT PEDIAT, MED CTR, DIV GENET & METAB, ORANGE, CA 92668 USA.; VIRGINIA COMMONWEALTH UNIV, DEPT HUMAN & MOL GENET PEDIAT OBSTET GYNECOL EPI…	2022-09-08	GLI3; GREIG SYNDROME; PALLISTER-HALL SYNDROME; ORAL-FACIAL-DIGITAL SYNDROME	10.1002/humu.21328	ARTICLE		JJOHNSTO@MAIL.NIH.GOV	1154		SHARE'S CHILDHOOD DISABILITY CENTER; STEVEN SPIELBERG PEDIATRIC RESEARCH CENTER; NIH/NICHD [HD22657]; MEDICAL GENETICS NIH/NIGMS [5-T32-GM08243]; NATIONAL HUMAN GENOME RESEARCH INSTITUTE OF THE NATIONAL INSTITUTES OF HEALTH; EUNICE KENNEDY SHRIVER NATIONAL INSTITUTE OF CHILD HEALTH &HUMAN DEVELOPMENT [P01HD022657] FUNDING SOURCE: NIH REPORTER; NATIONAL HUMAN GENOME RESEARCH INSTITUTE [ZIAHG200328…	660OW	PALLISTER-HALL-SYNDROME; FACIAL-DIGITAL SYNDROME; GREIG CEPHALOPOLYSYNDACTYLY SYNDROME; MORPHOLOGY STANDARD TERMINOLOGY; POLYDACTYLY TYPE-IV; SYNDROME TYPE-VI; HYPOTHALAMIC HAMARTOMA; ACROCALLOSAL SYNDROME; GENE; PATIENT	10	HUM MUTAT	HUM. MUTAT.	ENGLISH	35	COMMERCE PLACE, 350 MAIN ST, MALDEN 02148, MA USA	OCT 15	13	MALDEN	20672375	J	WILEY-BLACKWELL	2010	JOHNSTON, JJ (通讯作者)，NHGRI, GENET DIS RES BRANCH, NIH, BLDG 49,ROOM 4C64, BETHESDA, MD 20892 USA.	GENETICS & HEREDITY	1059-7794	HUMAN MUTATION	82	12	6.83333	MOLECULAR ANALYSIS EXPANDS THE SPECTRUM OF PHENOTYPES ASSOCIATED WITH GLI3 MUTATIONS	0	10	WOS:000282653900008	31	GENETICS & HEREDITY	82	ISI	GENET DIS RES BRANCH;MURDOCH CHILDRENS RES INST;AUCKLAND CITY HOSP;ST JOSEPHS HOSP;UNIV CALIF IRVINE;VIRGINIA COMMONWEALTH UNIV;HARVARD UNIV;HARVARD UNIV;CLIN RES;GENET MED CENT CALIF UNIV CALIF;CHESHIRE AND MERSEYSIDE CLIN GENET SERV;UNIV MANCHESTER;NEPEAN HOSP;TOHOKU UNIV SCH MED;UNIV QUEENSLAND;ROYAL BRISBANE AND WOMENS HOSP;INST MED GENET;UNIV CALIF LOS ANGELES;VANDERBILT UNIV;UNIV AMSTERDAM;…	GENET DIS RES BRANCH		JOHNSTON JJ, 2010, HUM MUTAT	JOHNSTON JJ, 2010, HUM MUTAT
ENGELBORGHS S;D'HOOGE R;DE DEYN PP	ENGELBORGHS, S;D'HOOGE, R;DE DEYN, PP	ALLEN KM, 1999, EPILEPSY RES, V36, P143, DOI 10.1016/S0920-1211(99)00048-0;ANDREWS PI, 1996, NEUROLOGY, V46, P242, DOI 10.1212/WNL.46.1.242;AYALA GF, 1970, J NEUROPHYSIOL, V33, P73, DOI 10.1152/JN.1970.33.1.73;BERKOVIC SF, 1997, EPILEPSIA, V38, P1;BERKOVIC SF, 1996, ANN NEUROL, V40, P227, DOI 10.1002/ANA.410400214;BERKOVIC SF, 1997, BRAIN DEV-JPN, V19, P13, DOI 10.1016/S0387-7604(96)00060-5;BIERV…	THIS WORK REVIEWS THE CURRENT KNOWLEDGE ON EPILEPTOGENESIS AND PATHOPHYSIOLOGY OF EPILEPSY. RECENTLY, GENE DEFECTS UNDERLYING FOUR MONOGENIC EPILEPSIES (GENERALIZED EPILEPSY WITH FEBRILE SEIZURES, AUTOSOMAL DOMINANT NOCTURNAL FRONTAL LOBE EPILEPSY, BENIGN FAMILIAL NEONATAL CONVULSIONS AND EPISODIC ATAXIA TYPE 1 WITH PARTIAL SEIZURES) HAVE BEEN IDENTIFIED SHEDDING NEW LIGHT ON THE PATHOPHYSIOLOGY …	201	UNIV ANTWERP, BORN BUNGE FDN, DEPT NEUROL, LAB NEUROCHEM & BEHAV, B-2610 ANTWERP, BELGIUM.; AZ MIDDELHEIM, DEPT NEUROL, ANTWERP, BELGIUM.;	2022-09-08	EPILEPSY; PATHOPHYSIOLOGY; EPILEPTOGENESIS; ICTOGENESIS; NEUROCHEMISTRY; ANTI-EPILEPTIC DRUGS		REVIEW	2240-2993		213			404BD	GAMMA-AMINOBUTYRIC-ACID; TEMPORAL-LOBE EPILEPSY; FIBER SYNAPTIC REORGANIZATION; DOMINANT PARTIAL EPILEPSY; HYPOTHALAMIC HAMARTOMA; GELASTIC EPILEPSY; EXTRACELLULAR POTASSIUM; CEREBROSPINAL-FLUID; GUANIDINO COMPOUND; DECREASED DOPAMINE	4	ACTA NEUROL BELG	ACTA NEUROL. BELG.	ENGLISH	88	TIERGARTENSTRASSE 17, D-69121 HEIDELBERG, GERMANY	DEC 15	13	HEIDELBERG	11233674	J	SPRINGER HEIDELBERG	2000	DE DEYN, PP (通讯作者)，UNIV ANTWERP, BORN BUNGE FDN, DEPT NEUROL, LAB NEUROCHEM & BEHAV, UNIV PL 1, B-2610 ANTWERP, BELGIUM.	NEUROSCIENCES & NEUROLOGY	0300-9009	ACTA NEUROLOGICA BELGICA	78	22	3.54545	PATHOPHYSIOLOGY OF EPILEPSY	0	19	WOS:000167076800001	100	CLINICAL NEUROLOGY; NEUROSCIENCES	79	ISI	UNIV ANTWERP	PP (通讯作者)，UNIV ANTWERP		ENGELBORGHS S, 2000, ACTA NEUROL BELG	ENGELBORGHS S, 2000, ACTA NEUROL BELG
NGUYEN D;SINGH S;ZAATREH M;NOVOTNY E;LEVY S;TESTA F;SPENCER SS	NGUYEN, D;SINGH, S;ZAATREH, M;NOVOTNY, E;LEVY, S;TESTA, F;SPENCER, SS	ALBRIGHT AL, 1998, J NEUROSURG, V88, P353;AMES FR, 1980, S AFR MED J, V58, P163;ARITA K, 1999, J NEUROSURG, V91, P212, DOI 10.3171/JNS.1999.91.2.0212;ARROYO S, 1993, BRAIN, V116, P757, DOI 10.1093/BRAIN/116.4.757;ARROYO S, 1997, EPILEPSIA, V38, P114, DOI 10.1111/J.1528-1157.1997.TB01085.X;BAJOREK JG, 1984, ANN NEUROL, V16, PS31, DOI 10.1002/ANA.410160707;BALAGURA S, 1979, SURG NEUROL, V11, P315;B…	HYPOTHALAMIC HAMARTOMAS CONSTITUTE RARE DEVELOPMENTAL LESIONS ASSOCIATED WITH GELASTIC EPILEPSY AND/OR PRECOCIOUS PUBERTY (PP). WE ELECTED TO REVIEW CASES ENCOUNTERED AT OUR CENTER (7 PATIENTS) AND THE EXISTING LITERATURE (277 PATIENTS) TO OBTAIN A BETTER UNDERSTANDING OF THE CLINICAL ASPECTS, PATHOGENESIS, AND TREATMENT OF THIS ENTITY. EVIDENCE SUGGESTS THAT GELASTIC SEIZURES ARE DUE TO INTRINSI…	246	YALE UNIV, SCH MED, DEPT NEUROL, NEW HAVEN, CT 06520 USA.; YALE UNIV, SCH MED, DEPT PEDIAT, NEW HAVEN, CT 06520 USA.;	2022-09-08	HYPOTHALAMIC HAMARTOMA; GELASTIC EPILEPSY	10.1016/S1525-5050(03)00086-6	REVIEW			258			689PT	GONADOTROPIN-RELEASING-HORMONE; TRUE PRECOCIOUS PUBERTY; PALLISTER-HALL-SYNDROME; LH-RH ANALOG; GELASTIC SEIZURE; SURGICAL-TREATMENT; INTRACTABLE EPILEPSY; REPRODUCTIVE AXI; LAUGHING SEIZURE; ICTAL LAUGHTER	3	EPILEPSY BEHAV	EPILEPSY BEHAV.	ENGLISH	82	525 B ST, STE 1900, SAN DIEGO, CA 92101-4495 USA	JUN 15	13	SAN DIEGO	12791326	J	ACADEMIC PRESS INC ELSEVIER SCIENCE	2003	SPENCER, SS (通讯作者)，YALE UNIV, SCH MED, DEPT NEUROL, 333 CEDAR ST, NEW HAVEN, CT 06520 USA.	BEHAVIORAL SCIENCES; NEUROSCIENCES & NEUROLOGY; PSYCHIATRY	1525-5050	EPILEPSY & BEHAVIOR	78	19	4.10526	HYPOTHALAMIC HAMARTOMAS: SEVEN CASES AND REVIEW OF THE LITERATURE	0	4	WOS:000183502700007	4	BEHAVIORAL SCIENCES; CLINICAL NEUROLOGY; PSYCHIATRY	89	ISI	YALE UNIV;YALE UNIV	SS (通讯作者)，YALE UNIV		NGUYEN D, 2003, EPILEPSY BEHAV	NGUYEN D, 2003, EPILEPSY BEHAV
BERKOVIC SF;KUZNIECKY RI;ANDERMANN F	BERKOVIC, SF;KUZNIECKY, RI;ANDERMANN, F	ARROYO S, 1993, BRAIN, V116, P757, DOI 10.1093/BRAIN/116.4.757;ARROYO S, 1996, EPILEPSIA, V0, P114;BERKOVIC SF, 1988, ANN NEUROL, V23, P429, DOI 10.1002/ANA.410230502;BERKOVIC SF, 1987, NEUROLOGY, V37, P993, DOI 10.1212/WNL.37.6.993;CASCINO GD, 1993, NEUROLOGY, V43, P747, DOI 10.1212/WNL.43.4.747;DIEBLER C, 1983, NEURORADIOLOGY, V25, P93, DOI 10.1007/BF00333299;DONLEY DIANE, 1994, EPILEPSIA, V35,…		1	UNIV MELBOURNE, AUSTIN & REPATRIAT MED CTR, DEPT MED NEUROL, HEIDELBERG, VIC, AUSTRALIA.; UNIV ALABAMA, SCH MED, DEPT NEUROL, BIRMINGHAM, AL USA.; MCGILL UNIV, DEPT NEUROL & NEUROSURG, MONTREAL, PQ, CANADA.; MONTREAL NEUROL HOSP & INST, MONTREAL, PQ H3A 2B4, CANADA.;	2022-09-08			EDITORIAL MATERIAL			3			WF699	SURGICAL-TREATMENT; GELASTIC SEIZURE; EPILEPSY; LAUGHTER; EEG	1	EPILEPSIA	EPILEPSIA	ENGLISH	24	COMMERCE PLACE, 350 MAIN ST, MALDEN 02148, MA USA	JAN 15	3	MALDEN	9024179	J	WILEY-BLACKWELL	1997		NEUROSCIENCES & NEUROLOGY	0013-9580	EPILEPSIA	77	25	3.08	HUMAN EPILEPTOGENESIS AND HYPOTHALAMIC HAMARTOMAS: NEW LESSONS FROM AN EXPERIMENT OF NATURE	0	0	WOS:A1997WF69900001	38	CLINICAL NEUROLOGY	80	ISI	UNIV MELBOURNE;UNIV ALABAMA;MCGILL UNIV;MONTREAL NEUROL HOSP AND INST	UNIV MELBOURNE;UNIV ALABAMA;MCGILL UNIV;MONTREAL NEUROL HOSP AND INST		BERKOVIC SF, 1997, EPILEPSIA	BERKOVIC SF, 1997, EPILEPSIA
MURPHY JV;WHELESS JW;SCHMOLL CM	MURPHY, JV;WHELESS, JW;SCHMOLL, CM	BERKOVIC SF, 1997, EPILEPSIA, V38, P1;CLARK KB, 1999, NAT NEUROSCI, V2, P94, DOI 10.1038/4600;FROST MD, 1999, EPILEPSIA, V40, P95;HENRY TR, 1998, EPILEPSIA, V39, P983, DOI 10.1111/J.1528-1157.1998.TB01448.X;LANDY HJ, 1993, J NEUROSURG, V78, P26, DOI 10.3171/JNS.1993.78.1.0026;MURPHY JV, 1999, J PEDIATR-US, V134, P563, DOI 10.1016/S0022-3476(99)70241-6;PARKER APJ, 1999, PEDIATRICS, V103, P778, DOI…	SIX PATIENTS WITH MEDICALLY REFRACTORY EPILEPSY SECONDARY TO HYPOTHALAMIC HAMARTOMAS WERE TREATED WITH INTERMITTENT STIMULATION OF THE LEFT VAGAL NERVE. THREE OF THE PATIENTS HAD REMARKABLE IMPROVEMENTS IN SEIZURE CONTROL. FOUR OF THESE SIX PATIENTS HAD SEVERE AUTISTIC BEHAVIORS. STRIKING IMPROVEMENTS IN THESE BEHAVIORS WERE OBSERVED IN ALL FOUR DURING TREATMENT WITH INTERMITTENT STIMULATION. THI…	167	CHILDRENS MERCY HOSP, PEDIAT EPILEPSY RES CTR, KANSAS CITY, MO 64108 USA.; UNIV TEXAS, TEXAS COMPREHENS EPILEPSY PROGRAM, HOUSTON, TX USA.;	2022-09-08		10.1016/S0887-8994(00)00170-3	ARTICLE	1873-5150		168			364AG	EPILEPSY	2	PEDIATR NEUROL	PEDIATR. NEUROL.	ENGLISH	7	STE 800, 230 PARK AVE, NEW YORK, NY 10169 USA	AUG 15	2	NEW YORK	11020644	J	ELSEVIER SCIENCE INC	2000	MURPHY, JV (通讯作者)，CHILDRENS MERCY HOSP, PEDIAT EPILEPSY RES CTR, 2401 GILLHAM RD, KANSAS CITY, MO 64108 USA.	NEUROSCIENCES & NEUROLOGY; PEDIATRICS	0887-8994	PEDIATRIC NEUROLOGY	76	22	3.45455	LEFT VAGAL NERVE STIMULATION IN SIX PATIENTS WITH HYPOTHALAMIC HAMARTOMAS	0	2	WOS:000089869400010	23	CLINICAL NEUROLOGY; PEDIATRICS	78	ISI	PEDIAT EPILEPSY RES CTR;UNIV TEXAS	PEDIAT EPILEPSY RES CTR		MURPHY JV, 2000, PEDIATR NEUROL	MURPHY JV, 2000, PEDIATR NEUROL
NISHIO S;MORIOKA T;FUKUI M;GOTO Y	NISHIO, S;MORIOKA, T;FUKUI, M;GOTO, Y	ALBRIGHT AL, 1993, J NEUROSURG, V78, P77, DOI 10.3171/JNS.1993.78.1.0077;BAJOREK JG, 1984, ANN NEUROL, V16, PS31, DOI 10.1002/ANA.410160707;BALAGURA S, 1979, SURG NEUROL, V11, P315;BERKOVIC SF, 1988, ANN NEUROL, V23, P429, DOI 10.1002/ANA.410230502;BERKOVIC SF, 1979, NEUROLOGY, V37, P993;BRENINGSTALL GN, 1985, NEUROLOGY, V35, P1180, DOI 10.1212/WNL.35.8.1180;CHEN RC, 1973, NEUROLOGY, V23, P1019, …	A 6.5-YEAR-OLD BOY DEVELOPED SEIZURES AT AGE 2.8 YEARS CONSISTING OF EPISODES OF UNCONSCIOUSNESS AND LAUGHING ATTACKS. BY AGE 6 YEARS, MULTIPLE SEIZURE TYPES, INCLUDING GENERALIZED TONIC-CLONIC (GTC), COMPLEX PARTIAL (CPS) AND AKINETIC SEIZURES, AND DROP ATTACKS WERE OCCURRING SEVERAL TIMES DAILY. EEG SHOWED MULTIFOCAL EPILEPTIC DISCHARGES. ANTIEPILEPTIC DRUGS (AEDS) DID NOT CONTROL THE SEIZURES.…	514	KYUSHU UNIV,FAC MED,NEUROL INST,DEPT NEUROSURG,FUKUOKA 812,JAPAN.;	2022-09-08	HYPOTHALAMIC NEOPLASMS; NEUROLOGIC MANIFESTATIONS; NEUROSURGERY; SEIZURES; ELECTROENCEPHALOGRAPHY	10.1111/j.1528-1157.1994.tb02470.x	ARTICLE			519			NW291	PRECOCIOUS PUBERTY; GELASTIC SEIZURE; EPILEPSY; LAUGHTER	3	EPILEPSIA	EPILEPSIA	ENGLISH	23	227 EAST WASHINGTON SQ, PHILADELPHIA, PA 19106	MAY-JUN 15	6	PHILADELPHIA	8026396	J	LIPPINCOTT-RAVEN PUBL	1994	NISHIO, S (通讯作者)，KYUSHU UNIV,FAC MED,INST NEUROL,DEPT CLIN NEUROPHYSIOL,HIGASHI KU,3-1-1 MAIDASHI,FUKUOKA 812,JAPAN.	NEUROSCIENCES & NEUROLOGY	0013-9580	EPILEPSIA	74	28	2.64286	SURGICAL-TREATMENT OF INTRACTABLE SEIZURES DUE TO HYPOTHALAMIC HAMARTOMA	0	0	WOS:A1994NW29100007	35	CLINICAL NEUROLOGY	78	ISI	KYUSHU UNIV	S (通讯作者)，KYUSHU UNIV		NISHIO S, 1994, EPILEPSIA	NISHIO S, 1994, EPILEPSIA
HARVEY AS;FREEMAN JL;BERKOVIC SF;ROSENFELD JV	HARVEY, AS;FREEMAN, JL;BERKOVIC, SF;ROSENFELD, JV	APUZZO MLJ, 1998, SURG 3 VENTRICLE, V0, P421;APUZZO MLJ, 1998, SURG 3 VENTRICLE, V0, P0;ARITA K, 1999, J NEUROSURG, V91, P212, DOI 10.3171/JNS.1999.91.2.0212;BERKOVIC SF, 1988, ANN NEUROL, V23, P429, DOI 10.1002/ANA.410230502;BERKOVIC SF, 1997, EPILEPSIA, V38, P1;DEONNA T, 2000, EPILEPTIC DISORD, V2, P33;DUNOYER C, 2002, EPILEPSIA, V43, P292, DOI 10.1046/J.1528-1157.2002.06501.X;EHNI G, 1998, SUR…	A VARIETY OF SURGICAL TREATMENTS FOR INTRACTABLE EPILEPSY WITH HYPOTHALAMIC HAMARTOMA (HH) ARE DESCRIBED, ALTHOUGH MOST ARE DERIVED FROM LIMITED PATIENT EXPERIENCE GATHERED FROM SEVERAL CENTRES. WE DESCRIBE THE RESULTS OF TRANSCALLOSAL RESECTION OF HH IN 29 CONSECUTIVE PATIENTS UNDERGOING SURGERY AT ONE CENTRE. TWENTY-NINE PATIENTS AGED 4-23 YEARS (MEAN 10 YEARS) UNDERWENT HH SURGERY WITH A MINIM…	257	ROYAL CHILDRENS HOSP, DEPT NEUROL, CHILDRENS EPILEPSY PROGRAM, PARKVILLE, VIC 3052, AUSTRALIA.; ROYAL CHILDRENS HOSP, MURDOCH CHILDRENS RES INST, PARKVILLE, VIC 3052, AUSTRALIA.; UNIV MELBOURNE, DEPT PAEDIAT, PARKVILLE, VIC 3052, AUSTRALIA.; ALFRED HOSP, DEPT NEUROSURG, PRAHRAN, VIC, AUSTRALIA.; ALFRED HOSP, DEPT SURG, PRAHRAN, VIC, AUSTRALIA.; MONASH UNIV, PRAHRAN, VIC, AUSTRALIA.; AUSTIN & REPA…	2022-09-08	HYPOTHALAMIC HAMARTOMA; THIRD VENTRICLE; EPILEPSY; SURGERY; GELASTIC SEIZURES; CORPUS CALLOSUM		ARTICLE; PROCEEDINGS PAPER		SIMON.HARVEY@RCH.ORG.AU	265			774RD	GELASTIC EPILEPSY; SEIZURE; EPILEPTOGENESIS; EVOLUTION	4	EPILEPTIC DISORD	EPILEPTIC DISORD.	ENGLISH	23	127 AVE DE LA REPUBLIQUE, 92120 MONTROUGE, FRANCE	DEC 15	9	MONTROUGE	14975795	J	JOHN LIBBEY EUROTEXT LTD	2003	HARVEY, AS (通讯作者)，ROYAL CHILDRENS HOSP, DEPT NEUROL, CHILDRENS EPILEPSY PROGRAM, FLEMINGTON RD, PARKVILLE, VIC 3052, AUSTRALIA.	NEUROSCIENCES & NEUROLOGY	1294-9361	EPILEPTIC DISORDERS	74	19	3.89474	TRANSCALLOSAL RESECTION OF HYPOTHALAMIC HAMARTOMAS IN PATIENTS WITH INTRACTABLE EPILEPSY	0	0	WOS:000188996800011	5	CLINICAL NEUROLOGY	80	ISI	ROYAL CHILDRENS HOSP;MURDOCH CHILDRENS RES INST;UNIV MELBOURNE;ALFRED HOSP;ALFRED HOSP;MONASH UNIV;EPILEPSY RES COLLABORAT CTR	AS (通讯作者)，ROYAL CHILDRENS HOSP		HARVEY AS, 2003, EPILEPTIC DISORD	HARVEY AS, 2003, EPILEPTIC DISORD
NG YT;REKATE HL;PRENGER EC;WANG NC;CHUNG SS;FEIZ-ERFAN I;JOHNSONBAUGH RE;VARLAND MR;KERRIGAN JF	NG, Y-T.;REKATE, H. L.;PRENGER, E. C.;WANG, N. C.;CHUNG, S. S.;FEIZ-ERFAN, I.;JOHNSONBAUGH, R. E.;VARLAND, M. R.;KERRIGAN, J. F.	AKAI T, 2002, MINIM INVAS NEUROSUR, V45, P235, DOI 10.1055/S-2002-36196;BERKOVIC SF, 1988, ANN NEUROL, V23, P429, DOI 10.1002/ANA.410230502;CHOI JU, 2004, J NEUROSURG, V100, P506, DOI 10.3171/PED.2004.100.5.0506;COONS SW, 2007, J NEUROPATH EXP NEUR, V66, P131, DOI 10.1097/NEN.0B013E3180302090;DELALANDE O, 2003, NEUROL MED-CHIR, V43, P61, DOI 10.2176/NMC.43.61;FEIZ-ERFAN I, 2005, J NEUROSURG, V103…	BACKGROUND: HYPOTHALAMIC HAMARTOMAS (HHS), RARE DEVELOPMENTAL ABNORMALITIES OF THE INFERIOR HYPOTHALAMUS, OFTEN CAUSE REFRACTORY, SYMPTOMATIC, MIXED EPILEPSY, INCLUDING GELASTIC SEIZURES. WE PRESENT 37 PATIENTS WITH HH WHO UNDERWENT TRANSCORTICAL TRANSVENTRICULAR ENDOSCOPIC RESECTION. METHODS: BETWEEN OCTOBER 2003 AND APRIL 2005, 42 CONSECUTIVE PATIENTS WITH REFRACTORY EPILEPSY WHO UNDERWENT ENDO…	1543	ST JOSEF HOSP, BARROW NEUROL INST, DIV PEDIAT NEUROL, PHOENIX, AZ 85013 USA.; ST JOSEF HOSP, BARROW NEUROL INST, DIV NEURORADIOL, PHOENIX, AZ 85013 USA.; ST JOSEF HOSP, BARROW NEUROL INST, DIV NEUROL, PHOENIX, AZ 85013 USA.; ST JOSEF HOSP, BARROW NEUROL INST, DIV PEDIAT ENDOCRINOL, PHOENIX, AZ 85013 USA.; ST JOSEF HOSP, BARROW NEUROL INST, DIV NEUROL SURG, PHOENIX, AZ 85013 USA.; MED CTR, PHOENIX…	2022-09-08		10.1212/01.wnl.0000310644.40767.aa	ARTICLE	1526-632X	Y2NG@CHW.EDU	1548			312XX	TRANSCALLOSAL RESECTION; EVOLUTION; SEIZURE; CHILDREN; SURGERY	17	NEUROLOGY	NEUROLOGY	ENGLISH	17	TWO COMMERCE SQ, 2001 MARKET ST, PHILADELPHIA, PA 19103 USA	APR 22	6	PHILADELPHIA	18427070	J	LIPPINCOTT WILLIAMS & WILKINS	2008	NG, YT (通讯作者)，ST JOSEF HOSP, BARROW NEUROL INST, DIV PEDIAT NEUROL, 350 W THOMAS RD, PHOENIX, AZ 85013 USA.	NEUROSCIENCES & NEUROLOGY	0028-3878	NEUROLOGY	74	14	5.28571	ENDOSCOPIC RESECTION OF HYPOTHALAMIC HAMARTOMAS FOR REFRACTORY SYMPTOMATIC EPILEPSY	0	2	WOS:000256706800007	70	CLINICAL NEUROLOGY	76	ISI	BARROW NEUROL INST;BARROW NEUROL INST;BARROW NEUROL INST;BARROW NEUROL INST;BARROW NEUROL INST;MED CTR	BARROW NEUROL INST		NG YT, 2008, NEUROLOGY	NG YT, 2008, NEUROLOGY
FRATTALI CM;LIOW K;CRAIG GH;KORENMAN LM;MAKHLOUF F;SATO S;BIESECKER LG;THEODORE WH	FRATTALI, CM;LIOW, K;CRAIG, GH;KORENMAN, LM;MAKHLOUF, F;SATO, S;BIESECKER, LG;THEODORE, WH	BERKOVIC SF, 1997, EPILEPSIA, V38, P1;BERKOVIC SF, 1988, ANN NEUROL, V23, P429, DOI 10.1002/ANA.410230502;BIESECKER LG, 1996, AM J MED GENET, V65, P76, DOI 10.1002/(SICI)1096-8628(19961002)65:1<76::AID-AJMG12>3.0.CO;2-O;BRENINGSTALL GN, 1985, NEUROLOGY, V35, P1180, DOI 10.1212/WNL.35.8.1180;CASCINO GD, 1993, NEUROLOGY, V43, P747, DOI 10.1212/WNL.43.4.747;CURATOLO P, 1984, DEV MED CHILD NEUROL, V2…	OBJECTIVE: TO CHARACTERIZE THE COGNITIVE DEFICITS IN CHILDREN WITH GELASTIC SEIZURES AND HYPOTHALAMIC HAMARTOMA AND INVESTIGATE THE RELATIONSHIP OF SEIZURE SEVERITY TO COGNITIVE ABILITIES. METHODS: EIGHT CHILDREN WITH GELASTIC SEIZURES AND HYPOTHALAMIC HAMARTOMA COMPLETED A NEUROPSYCHOLOGICAL BATTERY OF STANDARDIZED AND AGE-NORMED TESTS, INCLUDING THE WOODCOCK-JOHNSON PSYCHE-EDUCATIONAL BATTERY-R…	43	NIH, SPEECH LANGUAGE PATHOL SECT, DEPT REHABIL MED, WG MAGNUSON CLIN CTR, BETHESDA, MD 20892 USA.; NINDS, EPILEPSY RES BRANCH, BETHESDA, MD 20892 USA.; NHGRI, CTR INFORMAT & TECHNOL, NIH, BETHESDA, MD 20892 USA.; NHGRI, GENET DIS RES BRANCH, NIH, BETHESDA, MD 20892 USA.;	2022-09-08		10.1212/WNL.57.1.43	ARTICLE	1526-632X	CAROL_FRATTALI@NIH.GOV	46		NATIONAL INSTITUTE OF NEUROLOGICAL DISORDERS AND STROKE [Z01NS002858, ZIANS002858, Z01NS002236, ZIANS002236] FUNDING SOURCE: NIH REPORTER	449TD	PRECOCIOUS PUBERTY; LAUGHING SEIZURE; TOPIRAMATE	1	NEUROLOGY	NEUROLOGY	ENGLISH	21	TWO COMMERCE SQ, 2001 MARKET ST, PHILADELPHIA, PA 19103 USA	JUL 10	4	PHILADELPHIA	11445626	J	LIPPINCOTT WILLIAMS & WILKINS	2001	FRATTALI, CM (通讯作者)，NIH, SPEECH LANGUAGE PATHOL SECT, DEPT REHABIL MED, WG MAGNUSON CLIN CTR, 10 CTR DR,MSC 1604,BLDG 10,RM 6S 235, BETHESDA, MD 20892 USA.	NEUROSCIENCES & NEUROLOGY	0028-3878	NEUROLOGY	70	21	3.33333	COGNITIVE DEFICITS IN CHILDREN WITH GELASTIC SEIZURES AND HYPOTHALAMIC HAMARTOMA	0	1	WOS:000169702500009	57	CLINICAL NEUROLOGY	72	ISI	WG MAGNUSON CLIN CTR;EPILEPSY RES BRANCH;CTR INFORMAT AND TECHNOL;GENET DIS RES BRANCH	WG MAGNUSON CLIN CTR		FRATTALI CM, 2001, NEUROLOGY	FRATTALI CM, 2001, NEUROLOGY
JUNG H;CARMEL P;SCHWARTZ MS;WITKIN JW;BENTELE KHP;WESTPHAL M;PIATT JH;COSTA ME;CORNEA A;MA YJ;OJEDA SR	JUNG, H;CARMEL, P;SCHWARTZ, MS;WITKIN, JW;BENTELE, KHP;WESTPHAL, M;PIATT, JH;COSTA, ME;CORNEA, A;MA, YJ;OJEDA, SR	BERKOVIC SF, 1997, EPILEPSIA, V38, P1;CJEDA SR, 1994, J NIH RES, V6, P51;CULLER FL, 1985, NEUROSURGERY, V17, P408;DRIGGS M, 1939, VIRCHOWS ARCH A, V305, P567, DOI 10.1007/BF02595307;GENTRY LE, 1987, MOL CELL BIOL, V7, P1585, DOI 10.1128/MCB.7.5.1585;GRUMBACH M, 1992, WILLIAMS TXB ENDOCRI, V0, P1139;HOCHMAN HI, 1981, PEDIATRICS, V67, P236;JHAPPAN C, 1990, CELL, V61, P1137, DOI 10.1016/0092-8674(90…	ACTIVATION OF LH-RELEASING HORMONE (LHRH) SECRETION, ESSENTIAL FOR THE INITIATION OF PUBERTY, IS BROUGHT ABOUT BY THE INTERACTION OF NEUROTRANSMITTERS AND ASTROGLIA-DERIVED SUBSTANCES. ONE OF THESE SUBSTANCES, TRANSFORMING GROWTH FACTOR ALPHA (TGF ALPHA), HAS BEEN IMPLICATED AS A FACILITATORY COMPONENT OF THE GLIA-TO-NEURON SIGNALING PROCESS CONTROLLING THE ONSET OF FEMALE PUBERTY IN RODENTS AND …	4695	OREGON HLTH & SCI UNIV, OREGON REG PRIMATE RES CTR, DIV NEUROSCI, BEAVERTON, OR 97006 USA.; UNIV HAMBURG, HOSP EPPENDORF, PEDIAT CLIN, D-20246 HAMBURG, GERMANY.; UNIV HAMBURG, HOSP EPPENDORF, CLIN NEUROSURG, D-20246 HAMBURG, GERMANY.; UNIV MED & DENT NEW JERSEY, NEW JERSEY MED SCH, DIV PEDIAT ENDOCRINOL, NEWARK, NJ 07103 USA.; COLUMBIA UNIV COLL PHYS & SURG, DEPT ANAT & CELL BIOL, NEW YORK, NY 10…	2022-09-08		10.1210/jc.84.12.4695	ARTICLE	1945-7197		4701		EUNICE KENNEDY SHRIVER NATIONAL INSTITUTE OF CHILD HEALTH &HUMAN DEVELOPMENT [R01HD025123] FUNDING SOURCE: NIH REPORTER; NATIONAL CENTER FOR RESEARCH RESOURCES [P51RR000163] FUNDING SOURCE: NIH REPORTER; NCRR NIH HHS [RR-00163] FUNDING SOURCE: MEDLINE; NICHD NIH HHS [HD-25123, HD-18185] FUNDING SOURCE: MEDLINE	263PH	PRECOCIOUS PUBERTY; SEXUAL PRECOCITY; EXPRESSION; RECEPTOR; ANTIBODY; PROTEIN; TUMOR; BRAIN; GENE	12	J CLIN ENDOCR METAB	J. CLIN. ENDOCRINOL. METAB.	ENGLISH	34	8401 CONNECTICUT AVE, SUITE 900, CHEVY CHASE, MD 20815-5817 USA	DEC 15	7	CHEVY CHASE	10599738	J	ENDOCRINE SOC	1999	OJEDA, SR (通讯作者)，OREGON HLTH & SCI UNIV, OREGON REG PRIMATE RES CTR, DIV NEUROSCI, 505 NW 185TH AVE, BEAVERTON, OR 97006 USA.	ENDOCRINOLOGY & METABOLISM	0021-972X	JOURNAL OF CLINICAL ENDOCRINOLOGY & METABOLISM	69	23	3	SOME HYPOTHALAMIC HAMARTOMAS CONTAIN TRANSFORMING GROWTH FACTOR ALPHA, A PUBERTY-INDUCING GROWTH FACTOR, BUT NOT LUTEINIZING HORMONE-RELEASING HORMONE NEURONS	0	3	WOS:000084134100064	84	ENDOCRINOLOGY & METABOLISM	74	ISI	OREGON HLTH AND SCI UNIV;UNIV HAMBURG;UNIV HAMBURG;UNIV MED AND DENT NEW JERSEY;COLUMBIA UNIV COLL PHYS AND SURG;OREGON HLTH AND SCI UNIV;OREGON HLTH AND SCI UNIV	SR (通讯作者)，OREGON HLTH AND SCI UNIV		JUNG H, 1999, J CLIN ENDOCR METAB	JUNG H, 1999, J CLIN ENDOCR METAB
MESIWALA AH;KURATANI JD;AVELLINO AM;ROBERTS TS;SOTERO MA;ELLENBOGEN RG	MESIWALA, AH;KURATANI, JD;AVELLINO, AM;ROBERTS, TS;SOTERO, MA;ELLENBOGEN, RG	ALSHAHWAN SA, 1994, NEUROLOGY, V44, P1332, DOI 10.1212/WNL.44.7.1332;BILLS DC, 1991, J NEUROSURG, V75, P134, DOI 10.3171/JNS.1991.75.1.0134;BLUME WT, 1982, ANN NEUROL, V12, P538, DOI 10.1002/ANA.410120606;BRADLEY DJ, 1987, J PHYSIOL-LONDON, V393, P107, DOI 10.1113/JPHYSIOL.1987.SP016813;CASCINO GD, 1993, NEUROLOGY, V43, P747, DOI 10.1212/WNL.43.4.747;CAVENESS WF, 1980, ANN NEUROL, V7, P213, DOI 1…	THE ISSUE OF WHETHER SEIZURES CAN ARISE IN THE CEREBELLUM REMAINS CONTROVERSIAL. THE AUTHORS PRESENT THE FIRST KNOWN CASE OF FOCAL SUBCORTICAL EPILEPSY WITH SECONDARY GENERALIZATION THOUGHT TO ARISE FROM A DYSPLASTIC LESION WITHIN THE CEREBELLUM. A NEWBORN INFANT PRESENTED WITH DAILY EPISODES OF LEFT EYE BLINKING, STEREOTYPED EXTREMITY MOVEMENTS. POSTURAL ARCHING AND INTERMITTENT ALTERED CONSCIOU…	190	UNIV WASHINGTON, DIV NEUROL SURG, DEPT NEUROL SURG, SCH MED,CHILDRENS HOSP & REG MED CTR, SEATTLE, WA 98105 USA.; UNIV WASHINGTON, DIV NEUROL SURG, DEPT NEUROL, SCH MED,CHILDRENS HOSP & REG MED CTR, SEATTLE, WA 98105 USA.;	2022-09-08	EPILEPSY; FOCAL SEIZURE; GANGLIOGLIOMA; CEREBELLUM	10.3171/jns.2002.97.1.0190	REVIEW	1933-0693	RELLEN@CHMC.ORG	196			570NU	COMPLEX PARTIAL SEIZURE; HEMIFACIAL SPASM; HYPOTHALAMIC HAMARTOMA; SURGICAL-TREATMENT; FASTIGIAL NUCLEUS; GELASTIC SEIZURE; CHILDHOOD; EPILEPSY; CORTEX; HEMICEREBELLECTOMY	1	J NEUROSURG	J. NEUROSURG.	ENGLISH	45	5550 MEADOWBROOK DRIVE, ROLLING MEADOWS, IL 60008 USA	JUL 15	7	ROLLING MEADOWS	12134911	J	AMER ASSOC NEUROLOGICAL SURGEONS	2002	ELLENBOGEN, RG (通讯作者)，UNIV WASHINGTON, DIV NEUROL SURG, DEPT NEUROL SURG, SCH MED,CHILDRENS HOSP & REG MED CTR, 4800 SAND POINT WAY NE,CH-50, SEATTLE, WA 98105 USA.	NEUROSCIENCES & NEUROLOGY; SURGERY	0022-3085	JOURNAL OF NEUROSURGERY	69	20	3.45	FOCAL MOTOR SEIZURES WITH SECONDARY GENERALIZATION ARISING IN THE CEREBELLUM - CASE REPORT AND REVIEW OF THE LITERATURE	1	4	WOS:000176665000027	97	CLINICAL NEUROLOGY; SURGERY	69	ISI	UNIV WASHINGTON;UNIV WASHINGTON	RG (通讯作者)，UNIV WASHINGTON		MESIWALA AH, 2002, J NEUROSURG	MESIWALA AH, 2002, J NEUROSURG
FOHLEN M;LELLOUCH A;DELALANDE O	FOHLEN, M;LELLOUCH, A;DELALANDE, O	ARITA K, 1999, J NEUROSURG, V91, P212, DOI 10.3171/JNS.1999.91.2.0212;ARITA K, 1998, J NEUROSURG, V89, P645, DOI 10.3171/JNS.1998.89.4.0645;ARROYO S, 1997, EPILEPSIA, V38, P114, DOI 10.1111/J.1528-1157.1997.TB01085.X;BERKOVIC SF, 1997, EPILEPSIA, V38, P1;BERKOVIC SF, 1988, ANN NEUROL, V23, P429, DOI 10.1002/ANA.410230502;DELALANDE O, 2003, NEUROL MED-CHIR, V43, P61, DOI 10.2176/NMC.43.61;DELALAND…	AIM: TO STUDY THE SURGICAL PROCEDURES AND RESULTS ON SEIZURES, IN 18 PATIENTS WITH REFRACTORY EPILEPSY DUE TO HYPOTHALAMIC HAMARTOMA. PATIENTS AND METHODS: EIGHTEEN PATIENTS AGED FROM 9 MONTHS TO 32 YEARS UNDERWENT SURGERY BETWEEN 1997 AND 2002. THE MEAN AGE AT SEIZURE ONSET WAS 15.5 MONTHS. SEVENTEEN PATIENTS HAD GELASTIC SEIZURES, 14 HAD PARTIAL SEIZURES, TWO HAD INFANTILE SPASMS, 10 HAD TONIC …	267	FDN ADOLPHE DE ROTHSCHILD, UNITE NEUROCHIRURG PEDIAT, F-75019 PARIS, FRANCE.; HOP NECKER ENFANTS MALAD, SERV ANAT PATHOL, PARIS, FRANCE.;	2022-09-08	HYPOTHALAMIC HAMARTOMA; GELASTIC EPILEPSY; DISCONNECTING SURGERY; CHILDREN		ARTICLE; PROCEEDINGS PAPER	1950-6945	MFOHLEN@FO-ROTHSCHILD.FR	273			774RD	GAMMA-KNIFE SURGERY; GELASTIC SEIZURE; ICTAL LAUGHTER; CHILDREN	4	EPILEPTIC DISORD	EPILEPTIC DISORD.	ENGLISH	25	127 AVE DE LA REPUBLIQUE, 92120 MONTROUGE, FRANCE	DEC 15	7	MONTROUGE	14975796	J	JOHN LIBBEY EUROTEXT LTD	2003	FOHLEN, M (通讯作者)，FDN ADOLPHE DE ROTHSCHILD, UNITE NEUROCHIRURG PEDIAT, 25,RUE MANIN, F-75019 PARIS, FRANCE.	NEUROSCIENCES & NEUROLOGY	1294-9361	EPILEPTIC DISORDERS	69	19	3.63158	HYPOTHALAMIC HAMARTOMA WITH REFRACTORY EPILEPSY: SURGICAL PROCEDURES AND RESULTS IN 18 PATIENTS	0	1	WOS:000188996800012	5	CLINICAL NEUROLOGY	73	ISI	FDN ADOLPHE DE ROTHSCHILD	M (通讯作者)，FDN ADOLPHE DE ROTHSCHILD		FOHLEN M, 2003, EPILEPTIC DISORD	FOHLEN M, 2003, EPILEPTIC DISORD
SO EL	SO, EL	ANDERMANN F, 1997, AM J NEURORADIOL, V18, P302;ASSAF BA, 1997, EPILEPSIA, V38, P1114, DOI 10.1111/J.1528-1157.1997.TB01201.X;BLUME WT, 1993, ANN NEUROL, V34, P703, DOI 10.1002/ANA.410340513;BROWN W, 1987, SURGICAL TREATMENT E, V0, P511;CASCINO GD, 1993, NEUROLOGY, V43, P747, DOI 10.1212/WNL.43.4.747;CASCINO GD, 1995, EPILEPSIA, V36, P230, DOI 10.1111/J.1528-1157.1995.TB00989.X;CENDES F, 1997, ANN…	SEVERAL MODALITIES ARE NOW AVAILABLE FOR DETECTING THE STRUCTURAL AND THE FUNCTIONAL ABNORMALITIES OF A SEIZURE FOCUS. THIS ARTICLE DISCUSSES THE PRINCIPLES AND TECHNIQUES THAT CAN BE USED TO INTEGRATE THE DATA DERIVED FROM DIFFERENT TEST MODALITIES IN DELINEATING THE SEIZURE FOCUS IN EPILEPSY SURGERY CANDIDATES. AN APPROACH IN INTEGRATING EEG, MRI, AND SPECT ABNORMALITIES IS DESCRIBED TO DEMONST…	S48	MAYO CLIN, SECT ELECTROENCEPHALOG, ROCHESTER, MN 55905 USA.; MAYO CLIN & MAYO GRAD SCH MED, ROCHESTER, MN USA.;	2022-09-08	EEG; MRI; SPECT; SISCOM; SEIZURE FOCI; SURGICAL PLANNING	10.1111/j.1528-1157.2000.tb01534.x	ARTICLE; PROCEEDINGS PAPER	1528-1167		S54			351KL	TEMPORAL-LOBE EPILEPSY; HYPOTHALAMIC HAMARTOMA; INTRACTABLE EPILEPSY; LOCALIZATION; ELECTRODE; LOBECTOMY; SAFETY		EPILEPSIA	EPILEPSIA	ENGLISH	38	111 RIVER ST, HOBOKEN 07030-5774, NJ USA	JUN 15	7	HOBOKEN	11001336	J	WILEY	2000	SO, EL (通讯作者)，MAYO CLIN, SECT ELECTROENCEPHALOG, 200 1ST ST SW, ROCHESTER, MN 55905 USA.	NEUROSCIENCES & NEUROLOGY	0013-9580	EPILEPSIA	68	22	3.09091	INTEGRATION OF EEG, MRI, AND SPECT IN LOCALIZING THE SEIZURE FOCUS FOR EPILEPSY SURGERY	0	5	WOS:000089156300009	41	CLINICAL NEUROLOGY	73	ISI	SECT ELECTROENCEPHALOG;MAYO CLIN AND MAYO GRAD SCH MED	SECT ELECTROENCEPHALOG		SO EL, 2000, EPILEPSIA	SO EL, 2000, EPILEPSIA
ARITA K;KURISU K;IIDA K;HANAYA R;AKIMITSU T;HIBINO S;PANT B;HAMASAKI M;SHINAGAWA S	ARITA, K;KURISU, K;IIDA, K;HANAYA, R;AKIMITSU, T;HIBINO, S;PANT, B;HAMASAKI, M;SHINAGAWA, S	ALEXANDER E, 1993, STEREOTACTIC RADIOSU, V0, P221;BARCIA JA, 1994, STEREOT FUNCT NEUROS, V63, P271, DOI 10.1159/000100331;BARCIASALORIO JL, 1994, ACT NEUR S, V62, P111;CULLER FL, 1985, NEUROSURGERY, V17, P408;DREYER R, 1977, J NEUROL, V214, P163, DOI 10.1007/BF00316147;GANZ FC, 1996, PITUITARY ADENOMAS, V0, P461;MACHADO HR, 1991, CHILD NERV SYST, V7, P462, DOI 10.1007/BF00263190;MUNARI C, 1995, E…	THE AUTHORS REPORT ON A PATIENT WHO EXHIBITED INTRACTABLE EPILEPSY DUE TO AN INACCESSIBLE HYPOTHALAMIC HAMARTOMA AND SUBSEQUENTLY UNDERWENT STEREOTACTIC RADIOSURGERY. THIS 25-YEAR-OLD MAN HAD A 24-YEAR HISTORY OF INTRACTABLE GELASTIC AND TONIC-CLONIC SEIZURES. MAGNETIC RESONANCE (MR) IMAGING PERFORMED AT EXAMINATION AS WELL AS THAT PERFORMED 30 MONTHS EARLIER DEMONSTRATED A NONENHANCING AND NONPR…	645	HIROSHIMA UNIV, SCH MED, DEPT NEUROSURG, MINAMI KU, HIROSHIMA 734, JAPAN.; SHINSUMA HOSP, DEPT NEUROSURG, KOBE, HYOGO, JAPAN.; NATL OKAYAMA HOSP, DEPT NEUROL, OKAYAMA, JAPAN.;	2022-09-08	HYPOTHALAMIC HAMARTOMA; STEREOTACTIC RADIATION; GAMMA KNIFE RADIOSURGERY; GELASTIC SEIZURE; EPILEPSY	10.3171/jns.1998.89.4.0645	ARTICLE			648			122LL	GELASTIC EPILEPSY; RADIOSURGERY; FIT	4	J NEUROSURG	J. NEUROSURG.	ENGLISH	18	UNIV VIRGINIA, 1224 WEST MAIN ST, STE 450, CHARLOTTESVILLE, VA 22903 USA	OCT 15	4	CHARLOTTESVILLE	9761061	J	AMER ASSOC NEUROLOGICAL SURGEONS	1998	ARITA, K (通讯作者)，HIROSHIMA UNIV, SCH MED, DEPT NEUROSURG, MINAMI KU, 1-2-3 KASUMI, HIROSHIMA 734, JAPAN.	NEUROSCIENCES & NEUROLOGY; SURGERY	0022-3085	JOURNAL OF NEUROSURGERY	67	24	2.79167	SUBSIDENCE OF SEIZURE INDUCED BY STEREOTACTIC RADIATION IN A PATIENT WITH HYPOTHALAMIC HAMARTOMA - CASE REPORT	1	5	WOS:000076073000020	89	CLINICAL NEUROLOGY; SURGERY	71	ISI	HIROSHIMA UNIV;SHINSUMA HOSP;NATL OKAYAMA HOSP	K (通讯作者)，HIROSHIMA UNIV		ARITA K, 1998, J NEUROSURG	ARITA K, 1998, J NEUROSURG
DEBENEIX C;BOURGEOIS M;TRIVIN C;SAINTE-ROSE C;BRAUNER R	DEBENEIX, C;BOURGEOIS, M;TRIVIN, C;SAINTE-ROSE, C;BRAUNER, R	ARITA K, 1999, J NEUROSURG, V91, P212, DOI 10.3171/JNS.1999.91.2.0212;BARRAL V, 1988, PEDIATR RADIOL, V18, P449, DOI 10.1007/BF00974075;BAYLEY N, 1952, J PEDIATR, V50, P432;BERKOVIC SF, 1997, EPILEPSIA, V38, P1;BOYKO OB, 1991, AM J NEURORADIOL, V12, P309;CACCIARI E, 1983, J PEDIATR-US, V102, P357, DOI 10.1016/S0022-3476(83)80648-9;CHEMAITILLY W, 2001, CLIN ENDOCRINOL, V54, P289, DOI 10.1046/J.136…	BACKGROUND/AIMS: HYPOTHALAMIC HAMARTOMA (HH) IS ONE OF THE MOST FREQUENT CAUSES OF ORGANIC CENTRAL PRECOCIOUS PUBERTY (CPP). WE COMPARED THE CLINICAL PRESENTATION AND THE MAGNETIC RESONANCE IMAGES (MRI) OF 19 PATIENTS WITH HH AGED 5.7 +/- 4.1 (SD) YEARS AT THE FIRST ENDOCRINE EVALUATION. THEY HAD ISOLATED CPP (GROUP 1, N = 9), CPP PLUS GELASTIC SEIZURES (GROUP 2, N = 5), ISOLATED SEIZURES (GROUP …	12	UNIV PARIS 05, DEPT PEDIAT ENDOCRINOL, F-75270 PARIS 06, FRANCE.; UNIV PARIS 05, DEPT NEUROSURG, F-75270 PARIS 06, FRANCE.; UNIV PARIS 05, PHYSIOL LAB, F-75270 PARIS 06, FRANCE.; HOP NECKER ENFANTS MALAD, ASSISTANCE PUBL HOP PARIS, PARIS, FRANCE.;	2022-09-08	GONADOTROPIN HORMONE RELEASING HORMONE ANALOG; HAMARTOMA; HYPOTHALAMUS; MAGNETIC RESONANCE IMAGING; PRECOCIOUS PUBERTY; PUBERTY; EPILEPSY	10.1159/000048084	ARTICLE	1663-2826	RAJA.BRAUNER@WANADOO.FR	18			522AQ	HORMONE ANALOG TREATMENT; PRECOCIOUS PUBERTY; SECRETORY DYNAMICS; GONADOTROPIN; GIRL; PATTERN	1-2	HORM RES	HORM. RES.	ENGLISH	26	ALLSCHWILERSTRASSE 10, CH-4009 BASEL, SWITZERLAND	JUN 15	7	BASEL	11815722	J	KARGER	2001	BRAUNER, R (通讯作者)，211 AVE DAUMESNIL, F-75012 PARIS, FRANCE.	ENDOCRINOLOGY & METABOLISM	0301-0163	HORMONE RESEARCH	66	21	3.14286	HYPOTHALAMIC HAMARTOMA: COMPARISON OF CLINICAL PRESENTATION AND MAGNETIC RESONANCE IMAGES	0	4	WOS:000173873900003	56	ENDOCRINOLOGY & METABOLISM	67	ISI	FRANCE.	NOTREPORTED		DEBENEIX C, 2001, HORM RES	DEBENEIX C, 2001, HORM RES
MULLATTI N;SELWAY R;NASHEF L;ELWES R;HONAVAR M;CHANDLER C;MORRIS R;JAROSZ J;BUCHANAN C;POLKEY C	MULLATTI, N;SELWAY, R;NASHEF, L;ELWES, R;HONAVAR, M;CHANDLER, C;MORRIS, R;JAROSZ, J;BUCHANAN, C;POLKEY, C	ARITA K, 1999, J NEUROSURG, V91, P212, DOI 10.3171/JNS.1999.91.2.0212;BEDWELL SF, 1961, J NEUROPATHOL EXP NE, V0, P219;BERKOVIC SF, 1988, ANN NEUROL, V23, P429, DOI 10.1002/ANA.410230502;BERKOVIC SF, 1997, EPILEPSIA, V38, P1;BOKYO OB, 1991, AM J NEURORADIOL, V12, P310;CASCINO GD, 1993, NEUROLOGY, V43, P747, DOI 10.1212/WNL.43.4.747;CHUGANI HT, 1990, ANN NEUROL, V27, P406, DOI 10.1002/ANA.41027040…	PURPOSE: HAMARTOMAS OF THE HYPOTHALAMUS (HH) CAUSE AN UNCOMMON AND UNUSUAL EPILEPSY SYNDROME. THE CONDITION IS RECOGNIZED TO AFFECT CHILDREN, BUT THE PRESENTATION IN ADULTS IS NOT WELL UNDERSTOOD. WE PRESENT 19 CHILDREN AND ADULT PATIENTS WITH HH, INCLUDING THREE PATIENTS WHOSE EPILEPSY BEGAN IN ADULT LIFE. THE PATTERNS OF CLINICAL PRESENTATION, EVOLUTION OF THE EPILEPSY FROM CHILDHOOD TO ADULT L…	1310	KINGS COLL HOSP LONDON, DEPT CLIN NEUROPHYSIOL, LONDON SE5 9RS, ENGLAND.; KINGS COLL HOSP LONDON, DEPT NEUROSURG, LONDON, ENGLAND.; KINGS COLL HOSP LONDON, DEPT NEUROL, LONDON, ENGLAND.; KINGS COLL HOSP LONDON, DEPT NEUROPATHOL, LONDON, ENGLAND.; KINGS COLL HOSP LONDON, DEPT NEUROPSYCHOL, LONDON, ENGLAND.; KINGS COLL HOSP LONDON, DEPT NEURORADIOL, LONDON, ENGLAND.; KINGS COLL HOSP LONDON, DEPT PA…	2022-09-08	HYPOTHALAMUS HAMARTOMA; GELASTIC SEIZURES; PRECOCIOUS PUBERTY; STEREOTACTIC THERMOCOAGULATION	10.1046/j.1528-1157.2003.04103.x	ARTICLE		NANDINI.MULLATTI@KCL.AC.UK	1319			730AH	GELASTIC SEIZURE; PRECOCIOUS PUBERTY; SURGICAL-TREATMENT; EVOLUTION; RESECTION; EEG	10	EPILEPSIA	EPILEPSIA	ENGLISH	30	111 RIVER ST, HOBOKEN 07030-5774, NJ USA	OCT 15	10	HOBOKEN	14510825	J	WILEY-BLACKWELL	2003	MULLATTI, N (通讯作者)，KINGS COLL HOSP LONDON, DEPT CLIN NEUROPHYSIOL, DENMARK HILL, LONDON SE5 9RS, ENGLAND.	NEUROSCIENCES & NEUROLOGY	0013-9580	EPILEPSIA	66	19	3.47368	THE CLINICAL SPECTRUM OF EPILEPSY IN CHILDREN AND ADULTS WITH HYPOTHALAMIC HAMARTOMA	0	1	WOS:000185806700007	44	CLINICAL NEUROLOGY	67	ISI	KINGS COLL HOSP LONDON;KINGS COLL HOSP LONDON;KINGS COLL HOSP LONDON;KINGS COLL HOSP LONDON;KINGS COLL HOSP LONDON;KINGS COLL HOSP LONDON;KINGS COLL HOSP LONDON;INST EPILEPTOL	N (通讯作者)，KINGS COLL HOSP LONDON		MULLATTI N, 2003, EPILEPSIA	MULLATTI N, 2003, EPILEPSIA
PRUITT R;GAMBLE A;BLACK K;SCHULDER M;MEHTA AD	PRUITT, RACHEL;GAMBLE, ALEXANDER;BLACK, KAREN;SCHULDER, MICHAEL;MEHTA, ASHESH D.	BOWN SG, 1983, WORLD J SURG, V7, P700, DOI 10.1007/BF01655209;CARPENTIER A, 2008, NEUROSURGERY, V63, P21, DOI 10.1227/01.NEU.0000311254.63848.72, 10.1227/01.NEU.0000335007.07381.DF;CARPENTIER A, 2012, LASER SURG MED, V44, P361, DOI 10.1002/LSM.22025;CARPENTIER A, 2011, LASER SURG MED, V43, P943, DOI 10.1002/LSM.21138;CHAO ST, 2013, INT J RADIAT ONCOL, V87, P449, DOI 10.1016/J.IJROBP.2013.05.015;C…	OBJECTIVE COMPLICATIONS OF LASER INTERSTITIAL THERMAL THERAPY (LITT) ARE UNDERREPORTED. THE AUTHORS DISCUSS HOW THEY HAVE MODIFIED THEIR TECHNIQUE IN THE CONTEXT OF TECHNICAL AND TREATMENT-RELATED ADVERSE EVENTS. METHODS THE MEDTRONIC VISUALASE SYSTEM WAS USED IN 49 PROCEDURES IN 46 PATIENTS. BETWEEN 1 AND 3 COOLING CATHETERS/LASER FIBER ASSEMBLIES WERE PLACED, FOR A TOTAL OF 62 IMPLANTED DEVICES…	1238	HOFSTRA NORTHWELL SCH MED, HEMPSTEAD, NY USA.; NORTH SHORE UNIV HOSP, DEPT NEUROSURG, 300 COMMUNITY DR, MANHASSET, NY 11549 USA.; NORTH SHORE UNIV HOSP, DEPT RADIOL, MANHASSET, NY USA.;	2022-09-08	LASER INTERSTITIAL THERMAL THERAPY; LITT; MINIMALLY INVASIVE NEUROSURGERY; SURGICAL TECHNIQUE	10.3171/2016.3.JNS152147	ARTICLE	1933-0693	AMEHTA@NORTHWELL.EDU	1245			EQ1NX	CARBON-DIOXIDE LASER; INDUCED THERMOTHERAPY; CORPUS CALLOSOTOMY; BRAIN; MR; ABLATION; LESION; SURGERY; GLIOMA; LITT	4	J NEUROSURG	J. NEUROSURG.	ENGLISH	48	5550 MEADOWBROOK DRIVE, ROLLING MEADOWS, IL 60008 USA	APR 15	8	ROLLING MEADOWS	27257839	J	AMER ASSOC NEUROLOGICAL SURGEONS	2017	MEHTA, AD (通讯作者)，NORTH SHORE UNIV HOSP, DEPT NEUROSURG, 300 COMMUNITY DR, MANHASSET, NY 11549 USA.	NEUROSCIENCES & NEUROLOGY; SURGERY	0022-3085	JOURNAL OF NEUROSURGERY	66	5	13.2	COMPLICATION AVOIDANCE IN LASER INTERSTITIAL THERMAL THERAPY: LESSONS LEARNED	0	7	WOS:000397837900026	126	CLINICAL NEUROLOGY; SURGERY	67	ISI	HOFSTRA NORTHWELL SCH MED;NORTH SHORE UNIV HOSP;NORTH SHORE UNIV HOSP	AD (通讯作者)，NORTH SHORE UNIV HOSP		PRUITT R, 2017, J NEUROSURG	PRUITT R, 2017, J NEUROSURG
MAHACHOKLERTWATTANA P;KAPLAN SL;GRUMBACH MM	MAHACHOKLERTWATTANA, P;KAPLAN, SL;GRUMBACH, MM	ALVAREZGARIJO JA, 1983, J NEUROSURG, V58, P583, DOI 10.3171/JNS.1983.58.4.0583;BALAGURA S, 1979, SURG NEUROL, V11, P315;BARRAL V, 1988, PEDIATR RADIOL, V18, P449, DOI 10.1007/BF00974075;BENINGFIELD SJ, 1988, BRIT J RADIOL, V61, P1177, DOI 10.1259/0007-1285-61-732-1177;BERKOVIC SF, 1988, ANN NEUROL, V23, P429, DOI 10.1002/ANA.410230502;BOYKO OB, 1991, AM J NEURORADIOL, V12, P309;BRENINGSTALL GN, 1…	THE LHRH-SECRETING HYPOTHALAMIC HAMARTOMA (HH), A CONGENITAL MALFORMATION CONSISTING OF A HETEROTOPIC MASS OF NERVOUS TISSUE THAT CONTAINS LHRH NEUROSECRETORY NEURONS ATTACHED TO THE TUBER CINEREUM OR THE FLOOR OF THE THIRD VENTRICLE, CAN CAUSE TRUE OR CENTRAL PRECOCIOUS PUBERTY (TPP). WE HAVE SUGGESTED THAT IT FUNCTIONS AS AN ECTOPIC LHRH PULSE GENERATOR INDEPENDENT OF THE CENTRAL NERVOUS SYSTEM…	118	UNIV CALIF SAN FRANCISCO, DEPT PEDIAT, SAN FRANCISCO, CA 94143 USA.;	2022-09-08		10.1210/jc.77.1.118	ARTICLE			124		EUNICE KENNEDY SHRIVER NATIONAL INSTITUTE OF CHILD HEALTH &HUMAN DEVELOPMENT [R01HD002335] FUNDING SOURCE: NIH REPORTER; NATIONAL CENTER FOR RESEARCH RESOURCES [M01RR001271] FUNDING SOURCE: NIH REPORTER; NCRR NIH HHS [DRR 5-M01-RR-01271] FUNDING SOURCE: MEDLINE; NICHD NIH HHS [NICHHD 5-R01-HD-02335] FUNDING SOURCE: MEDLINE	LL828	TRUE PRECOCIOUS PUBERTY; TUBER CINEREUM; LAUGHING SEIZURE; KALLMANN SYNDROME; SEXUAL PRECOCITY; CT; MR; HAMARTOBLASTOMA; ABNORMALITY; MOLECULE	1	J CLIN ENDOCR METAB	J. CLIN. ENDOCRINOL. METAB.	ENGLISH	55	8401 CONNECTICUT AVE, SUITE 900, CHEVY CHASE, MD 20815-5817 USA	JUL 15	7	CHEVY CHASE	8325933	J	ENDOCRINE SOC	1993		ENDOCRINOLOGY & METABOLISM	0021-972X	JOURNAL OF CLINICAL ENDOCRINOLOGY & METABOLISM	65	29	2.24138	THE LUTEINIZING-HORMONE-RELEASING HORMONE-SECRETING HYPOTHALAMIC HAMARTOMA IS A CONGENITAL-MALFORMATION - NATURAL-HISTORY	0	3	WOS:A1993LL82800025	77	ENDOCRINOLOGY & METABOLISM	70	ISI	UNIV CALIF SAN FRANCISCO	UNIV CALIF SAN FRANCISCO		MAHACHOKLERTWATTANA P, 1993, J CLIN ENDOCR METAB	MAHACHOKLERTWATTANA P, 1993, J CLIN ENDOCR METAB
STURM JW;ANDERMANN F;BERKOVIC SF	STURM, JW;ANDERMANN, F;BERKOVIC, SF	ARROYO S, 1997, EPILEPSIA, V38, P114, DOI 10.1111/J.1528-1157.1997.TB01085.X;BERKOVIC SF, 1997, EPILEPSIA, V38, P1;BERKOVIC SF, 1988, ANN NEUROL, V23, P429, DOI 10.1002/ANA.410230502;CASCINO GD, 1993, NEUROLOGY, V43, P747, DOI 10.1212/WNL.43.4.747;CERULLO A, 1998, ELECTROEN CLIN NEURO, V107, P317, DOI 10.1016/S0013-4694(98)00074-1;DIEBLER C, 1983, NEURORADIOLOGY, V25, P93, DOI 10.1007/BF00333299;…	GELASTIC SEIZURES ARE THE HALLMARK OF THE EPILEPSY SYNDROME ASSOCIATED WITH HYPOTHALAMIC HAMARTOMAS, PATIENTS TYPICALLY DEVELOP COGNITIVE DETERIORATION AND REFRACTORY SEIZURES. THE AUTHORS DESCRIBE THREE PATIENTS WITH SMALL HYPOTHALAMIC HAMARTOMAS WITHOUT THESE FEATURES AND THUS IDENTIFY A MILD END TO THE CLINICAL SPECTRUM, ALL HAD THE UNUSUAL SYMPTOM OF "PRESSURE TO LAUGH," OFTEN WITHOUT ACTUAL …	971	UNIV MELBOURNE, AUSTIN & REPATRIAT MED CTR, COMPREHENS EPILEPSY PROGRAM, DEPT NEUROL, HEIDELBERG, VIC 3084, AUSTRALIA.; UNIV MELBOURNE, AUSTIN & REPATRIAT MED CTR, DEPT MED, HEIDELBERG, VIC 3084, AUSTRALIA.; MONTREAL NEUROL HOSP & INST, MONTREAL, PQ H3A 2B4, CANADA.; MCGILL UNIV, DEPT NEUROL & NEUROSURG, MONTREAL, PQ, CANADA.;	2022-09-08	HYPOTHALAMIC HAMARTOMA; GELASTIC SEIZURES	10.1212/WNL.54.4.971	ARTICLE	1526-632X	SBERKO@AUSTIN.UNIMELB.EDU.AU	973			284ZL	SURGICAL-TREATMENT; GELASTIC EPILEPSY; ICTAL LAUGHTER; SEIZURE; EEG	4	NEUROLOGY	NEUROLOGY	ENGLISH	10	TWO COMMERCE SQ, 2001 MARKET ST, PHILADELPHIA, PA 19103 USA	FEB 22	3	PHILADELPHIA	10690995	J	LIPPINCOTT WILLIAMS & WILKINS	2000	BERKOVIC, SF (通讯作者)，UNIV MELBOURNE, AUSTIN & REPATRIAT MED CTR, COMPREHENS EPILEPSY PROGRAM, DEPT NEUROL, STUDLEY RD, HEIDELBERG, VIC 3084, AUSTRALIA.	NEUROSCIENCES & NEUROLOGY	0028-3878	NEUROLOGY	65	22	2.95455	"PRESSURE TO LAUGH": AN UNUSUAL EPILEPTIC SYMPTOM ASSOCIATED WITH SMALL HYPOTHALAMIC HAMARTOMAS	0	3	WOS:000085362700036	54	CLINICAL NEUROLOGY	68	ISI	UNIV MELBOURNE;UNIV MELBOURNE;MONTREAL NEUROL HOSP AND INST;MCGILL UNIV	SF (通讯作者)，UNIV MELBOURNE		STURM JW, 2000, NEUROLOGY	STURM JW, 2000, NEUROLOGY
STRIANO S;MEO R;BILO L;CIRILLO S;NOCERINO C;RUOSI P;STRIANO P;ESTRANEO A	STRIANO, S;MEO, R;BILO, L;CIRILLO, S;NOCERINO, C;RUOSI, P;STRIANO, P;ESTRANEO, A	ARROYO S, 1993, BRAIN, V116, P757, DOI 10.1093/BRAIN/116.4.757;ARROYO S, 1997, EPILEPSIA, V38, P114, DOI 10.1111/J.1528-1157.1997.TB01085.X;BERKOVIC SF, 1997, EPILEPSIA, V38, P1;BERKOVIC SF, 1988, ANN NEUROL, V23, P429, DOI 10.1002/ANA.410230502;BRENINGSTALL GN, 1985, NEUROLOGY, V35, P1180, DOI 10.1212/WNL.35.8.1180;CASCINO GD, 1993, NEUROLOGY, V43, P747, DOI 10.1212/WNL.43.4.747;CURATOLO P, 1984…	PURPOSE: TO DESCRIBE THE ETIOLOGY, CHARACTERISTICS, AND CLINICAL EVOLUTION OF EPILEPSY IN PATIENTS WITH GELASTIC SEIZURES (GSS). METHODS: NINE PATIENTS WHOSE SEIZURES WERE CHARACTERIZED BY TYPICAL LAUGHING ATTACKS WERE OBSERVED BETWEEN 1986 AND 1997. PATIENTS WERE SELECTED BASED ON ELECTROENCEPHALOGRAM (EEG) OR VIDEO-EEG RECORDINGS OF AT LEAST ONE GS AND ON MAGNETIC RESONANCE IMAGING (MRI) STUDY.…	294	UNIV NAPLES FEDERICO II, EPILEPSY CTR, DEPT NEUROL SCI, NAPLES, ITALY.; UNIV NAPLES FEDERICO II, DEPT NEURORADIOL, NAPLES, ITALY.;	2022-09-08	GELASTIC SEIZURES; HYPOTHALAMIC HAMARTOMA; MAGNETIC RESONANCE IMAGING; DRUG-RESISTANT EPILEPSY; SURGERY	10.1111/j.1528-1157.1999.tb00707.x	ARTICLE	1528-1167		302			172QR	HYPOTHALAMIC HAMARTOMA; PRECOCIOUS PUBERTY; SURGICAL-TREATMENT; ICTAL LAUGHTER; SEIZURE; EEG	3	EPILEPSIA	EPILEPSIA	ENGLISH	27	111 RIVER ST, HOBOKEN 07030-5774, NJ USA	MAR 15	9	HOBOKEN	10080508	J	WILEY	1999	STRIANO, S (通讯作者)，VIALE DEL PINI 101, I-80131 NAPLES, ITALY.	NEUROSCIENCES & NEUROLOGY	0013-9580	EPILEPSIA	63	23	2.73913	GELASTIC EPILEPSY: SYMPTOMATIC AND CRYPTOGENIC CASES	0	0	WOS:000078936200006	40	CLINICAL NEUROLOGY	69	ISI	UNIV NAPLES FEDERICO II;UNIV NAPLES FEDERICO II	NOTREPORTED		STRIANO S, 1999, EPILEPSIA	STRIANO S, 1999, EPILEPSIA
FUKUDA M;KAMEYAMA S;WACHI M;TANAKA R	FUKUDA, M;KAMEYAMA, S;WACHI, M;TANAKA, R	ARITA K, 1998, J NEUROSURG, V89, P645, DOI 10.3171/JNS.1998.89.4.0645;BERKOVIC SF, 1997, EPILEPSIA, V38, P1;CASCINO GD, 1993, NEUROLOGY, V43, P747, DOI 10.1212/WNL.43.4.747;KAHANE P, 1994, EPILEPSIES, V6, P259;KUZNIECKY R, 1997, ANN NEUROL, V42, P60, DOI 10.1002/ANA.410420111;MACHADO HR, 1991, CHILD NERV SYST, V7, P462, DOI 10.1007/BF00263190;MUNARI C, 1995, ELECTROEN CLIN NEURO, V95, P154, DOI 1…	OBJECTIVE AND CLINICAL IMPORTANCE: WE REPORT A PATIENT WITH A HYPOTHALAMIC HAMARTOMA TREATED BY STEREOTACTIC RADIOFREQUENCY THERMOCOAGULATION. CLINICAL PRESENTATION: A 15-YEAR-OLD GIRL PRESENTED WITH A HYPOTHALAMIC HAMARTOMA ASSOCIATED WITH INTRACTABLE GELASTIC AND TONIC SEIZURES. THERE WERE NO CLINICAL SIGNS OF PRECOCIOUS PUBERTY. MAGNETIC RESONANCE IMAGING REVEALED AN ISOINTENSE SUPRASELLAR MAS…	1347	NATL NISHI NIIGATA CHUO HOSP, DEPT NEUROSURG, NIIGATA 9502085, JAPAN.; NATL NISHI NIIGATA CHUO HOSP, EPILEPSY CTR, NIIGATA 9502085, JAPAN.; NIIGATA UNIV, BRAIN RES INST, DEPT NEUROSURG, NIIGATA 95021, JAPAN.;	2022-09-08	DEPTH ELECTRODE; GELASTIC SEIZURE; HYPOTHALAMIC HAMARTOMA; RADIOFREQUENCY THERMOCOAGULATION; STEREOTAXY	10.1097/00006123-199906000-00115	ARTICLE	1524-4040		1350			201HB	SURGICAL-TREATMENT; EPILEPSY; EEG	6	NEUROSURGERY	NEUROSURGERY	ENGLISH	13	JOURNALS DEPT, 2001 EVANS RD, CARY, NC 27513 USA	JUN 15	4	CARY	10371639	J	OXFORD UNIV PRESS INC	1999	FUKUDA, M (通讯作者)，NATL NISHI NIIGATA CHUO HOSP, DEPT NEUROSURG, 1-14-1 MASAGO, NIIGATA 9502085, JAPAN.	NEUROSCIENCES & NEUROLOGY; SURGERY	0148-396X	NEUROSURGERY	63	23	2.73913	STEREOTAXY FOR HYPOTHALAMIC HAMARTOMA WITH INTRACTABLE GELASTIC SEIZURES: TECHNICAL CASE REPORT	0	1	WOS:000080588400100	44	CLINICAL NEUROLOGY; SURGERY	65	ISI	NATL NISHI NIIGATA CHUO HOSP;EPILEPSY CTR;NIIGATA UNIV	M (通讯作者)，NATL NISHI NIIGATA CHUO HOSP		FUKUDA M, 1999, NEUROSURGERY	FUKUDA M, 1999, NEUROSURGERY
BRANDBERG G;RAININKO R;EEG-OLOFSSON O	BRANDBERG, G;RAININKO, R;EEG-OLOFSSON, O	ARITA K, 1999, J NEUROSURG, V91, P212, DOI 10.3171/JNS.1999.91.2.0212;ARITA K, 1998, J NEUROSURG, V89, P645, DOI 10.3171/JNS.1998.89.4.0645;ARROYO S, 1993, BRAIN, V116, P757, DOI 10.1093/BRAIN/116.4.757;ASANUMA H, 1995, PEDIATR NEUROL, V12, P361, DOI 10.1016/0887-8994(95)00057-M;BENINGFIELD SJ, 1988, BRIT J RADIOL, V61, P1177, DOI 10.1259/0007-1285-61-732-1177;BERKOVIC SF, 2003, EPILEPSIA, V44, P…	BACKGROUND. HYPOTHALAMIC HAMARTOMA WITH GELASTIC SEIZURES (HHGS) IS AN UNCOMMON, OFTEN UNRECOGNIZED, EPILEPTIC SYNDROME WITH ONSET OF SYMPTOMS DURING CHILDHOOD. AIM. IN ORDER TO STUDY THE OCCURRENCE, CLINICAL SYMPTOMS AND DIFFERENT INVESTIGATIONS OF HHGS IN SWEDISH CHILDREN AND ADOLESCENTS, A NATIONWIDE SURVEY WAS UNDERTAKEN. METHODS. TWELVE PATIENTS, THREE FEMALES, AGED 5 TO 19 YEARS WERE IDENTI…	35	UNIV CHILDRENS HOSP, DEPT WOMENS & CHILDRENS HLTH, UPPSALA, SWEDEN.; CTY HOSP, DEPT PEDIAT, FALUN, SWEDEN.; UNIV HOSP, DEPT ONCOL RADIOL & CLIN IMMUNOL, UPPSALA, SWEDEN.;	2022-09-08	HYPOTHALAMIC; HAMARTOMA; GELASTIC SEIZURES; EPILEPSY; CHILDREN; ADOLESCENTS	10.1016/j.ejpn.2003.10.003	ARTICLE	1532-2130	ORVAR.EEG-OLOFSSON@KBH.UU.SE	44			778WH	GAMMA-KNIFE SURGERY; PRECOCIOUS PUBERTY; SURGICAL-TREATMENT; EPILEPSY; EVOLUTION; RESECTION; LAUGHTER; SPECT; MRI; EEG	1	EUR J PAEDIATR NEURO	EUR. J. PAEDIATR. NEUROL.	ENGLISH	44	THE BOULEVARD, LANGFORD LANE, KIDLINGTON, OXFORD OX5 1GB, OXON, ENGLAND	JUN 15	10	OXFORD	15023373	J	ELSEVIER SCI LTD	2004	EEG-OLOFSSON, O (通讯作者)，UNIV CHILDRENS HOSP, DEPT WOMENS & CHILDRENS HLTH, UPPSALA, SWEDEN.	NEUROSCIENCES & NEUROLOGY; PEDIATRICS	1090-3798	EUROPEAN JOURNAL OF PAEDIATRIC NEUROLOGY	62	18	3.44444	HYPOTHALAMIC HAMARTOMA WITH GELASTIC SEIZURES IN SWEDISH CHILDREN AND ADOLESCENTS	0	1	WOS:000189264000004	8	CLINICAL NEUROLOGY; PEDIATRICS	69	ISI	UNIV CHILDRENS HOSP;CTY HOSP;UNIV HOSP	O (通讯作者)，UNIV CHILDRENS HOSP		BRANDBERG G, 2004, EUR J PAEDIATR NEURO	BRANDBERG G, 2004, EUR J PAEDIATR NEURO
ARROYO S;SANTAMARIA J;LOMENA F;CATAFAU A;CASAMITJANA R;SETOAIN J;TOLOSA E	ARROYO, S;SANTAMARIA, J;LOMENA, F;CATAFAU, A;CASAMITJANA, R;SETOAIN, J;TOLOSA, E	ARROYO S, 1993, BRAIN, V116, P757, DOI 10.1093/BRAIN/116.4.757;BERK LS, 1989, AM J MED SCI, V298, P390, DOI 10.1097/00000441-198912000-00006;BERKOVIC SF, 1988, ANN NEUROL, V23, P429, DOI 10.1002/ANA.410230502;BRENINGSTALL GN, 1985, NEUROLOGY, V35, P1180, DOI 10.1212/WNL.35.8.1180;CASCINO GD, 1991, EPILEPSIA, V32, P97;CASCINO GD, 1993, NEUROLOGY, V43, P747, DOI 10.1212/WNL.43.4.747;MEIERKORD H, 19…	PURPOSE: SEIZURES WITH ICTAL LAUGHTER (ALSO TERMED GELASTIC SEIZURES) HAVE BEEN ASSOCIATED WITH HYPOTHALAMIC HAMARTOMAS AND PRECOCIOUS PUBERTY. IT IS NOT KNOWN, HOWEVER, WHERE IN THE BRAIN SUCH SEIZURES ORIGINATE. WE DESCRIBE A CHILD WITH GELASTIC SEIZURES AND A HYPOTHALAMIC LESION (PROBABLY A HAMARTOMA) IN WHOM TWO DYSFUNCTIONAL PHENOMENA WERE OBSERVED. RESULTS: FIRST, THERE WAS A HYPERPERFUSION…	114	HOSP CLIN BARCELONA,NUCL MED SERV,BARCELONA 08036,SPAIN.; HOSP CLIN BARCELONA,SERV BIOQUIM,BARCELONA 08036,SPAIN.; HOSP ST JOAN DE DEU,BARCELONA,SPAIN.;	2022-09-08	GELASTIC SEIZURES; LAUGHTER; HYPOTHALAMIC HAMARTOMA; HYPOTHALAMUS; HYPOTHALAMOPITUITARY AXIS	10.1111/j.1528-1157.1997.tb01085.x	ARTICLE			117			WF699	HYPOTHALAMIC HAMARTOMA; GELASTIC SEIZURE; SURGICAL-TREATMENT; ENDOCRINE	1	EPILEPSIA	EPILEPSIA	ENGLISH	10	227 EAST WASHINGTON SQ, PHILADELPHIA, PA 19106	JAN 15	4	PHILADELPHIA	9024192	J	LIPPINCOTT-RAVEN PUBL	1997	ARROYO, S (通讯作者)，HOSP CLIN BARCELONA,SERV NEUROL,C-VILLARROEL 170,BARCELONA 08036,SPAIN.	NEUROSCIENCES & NEUROLOGY	0013-9580	EPILEPSIA	61	25	2.44	ICTAL LAUGHTER ASSOCIATED WITH PAROXYSMAL HYPOTHALAMOPITUITARY DYSFUNCTION	0	1	WOS:A1997WF69900014	38	CLINICAL NEUROLOGY	64	ISI	HOSP CLIN BARCELONA;HOSP CLIN BARCELONA;HOSP ST JOAN DE DEU	S (通讯作者)，HOSP CLIN BARCELONA		ARROYO S, 1997, EPILEPSIA	ARROYO S, 1997, EPILEPSIA
REKATE HL;FEIZ-ERFAN I;NG YT;GONZALEZ LF;KERRIGAN JF	REKATE, HAROLD L.;FEIZ-ERFAN, IMAN;NG, YU-TZE;GONZALEZ, L. FERNANDO;KERRIGAN, JOHN F.	AKAI T, 2002, MINIM INVAS NEUROSUR, V45, P235, DOI 10.1055/S-2002-36196;ALBRIGHT AL, 1998, J NEUROSURG, V88, P353;BARAJAS MA, 2005, J NEUROSURG, V102, P53, DOI 10.3171/JNS.2005.102.S_SUPPLEMENT.0053;BERKOVIC SF, 2003, EPILEPSIA, V44, P969, DOI 10.1046/J.1528-1157.2003.59102.X;CHOI JU, 2004, J NEUROSURG, V100, P506, DOI 10.3171/PED.2004.100.5.0506;DELALANDE O, 2003, NEUROL MED-CHIR, V43, P61, DOI …	INTRODUCTION: THERE IS INCREASING EVIDENCE THAT REMOVAL OR DISCONNECTION OF HYPOTHALAMIC HAMARTOMAS CAN LEAD TO SEIZURE CONTROL AND IMPROVEMENT IN BEHAVIOR. THE PURPOSE OF THIS STUDY IS TO REPORT OUR EXPERIENCES WITH ENDOSCOPIC REMOVAL OF THESE HAMARTOMAS. METHODS: THIS IS A PROSPECTIVE REVIEW OF THE EARLY OUTCOME OF 44 PATIENTS UNDERGOING ENDOSCOPIC RESECTION UTILIZING FRAMELESS STEREOTAXIS AND …	874	ST JOSEPHS HOSP, BARROW NEUROL INST, DIV NEUROL SURG, PHOENIX, AZ USA.; MED CTR, PHOENIX, AZ USA.;	2022-09-08	ENDOSCOPIC; GELASTIC EPILEPSY; HYPOTHALAMIC; HAMARTOMA; SEIZURE	10.1007/s00381-006-0125-4	ARTICLE	1433-0350	NEUROPUB@CHW.EDU	880			065OZ	GAMMA-KNIFE SURGERY; INTRACTABLE EPILEPSY; RADIOFREQUENCY ABLATION; TRANSCALLOSAL RESECTION; PRECOCIOUS PUBERTY; SEIZURE; RADIOSURGERY; CHILDREN	8	CHILD NERV SYST	CHILDS NERV. SYST.	ENGLISH	23	233 SPRING ST, NEW YORK, NY 10013 USA	AUG 15	7	NEW YORK	16770620	J	SPRINGER	2006	REKATE, HL (通讯作者)，BARROW NEUROL INST, 350 W THOMAS RD, PHOENIX, AZ 85013 USA.	NEUROSCIENCES & NEUROLOGY; PEDIATRICS; SURGERY	0256-7040	CHILDS NERVOUS SYSTEM	61	16	3.8125	ENDOSCOPIC SURGERY FOR HYPOTHALAMIC HAMARTOMAS CAUSING MEDICALLY REFRACTORY GELASTIC EPILEPSY	0	0	WOS:000239170500014	22	CLINICAL NEUROLOGY; PEDIATRICS; SURGERY	66	ISI	BARROW NEUROL INST;MED CTR	HL (通讯作者)，BARROW NEUROL INST		REKATE HL, 2006, CHILD NERV SYST	REKATE HL, 2006, CHILD NERV SYST
GUARALDI F;BECCUTI G;GORI D;GHIZZONI L	GUARALDI, FEDERICA;BECCUTI, GUGLIELMO;GORI, DAVIDE;GHIZZONI, LUCIA	ADAN L, 2002, CLIN ENDOCRINOL, V56, P297, DOI 10.1046/J.1365-2265.2002.01488.X;AGUIAR AL, 2006, J PEDIATR ENDOCR MET, V19, P1327;ALESSANDRI SB, 2012, CLINICS, V67, P591, DOI 10.6061/CLINICS/2012(06)08;ARRIGO T, 1999, EUR J ENDOCRINOL, V141, P140, DOI 10.1530/EJE.0.1410140;ASSA A, 2011, J PEDIATR ENDOCR MET, V24, P505, DOI 10.1515/JPEM.2011.170;BAJPAI ANURAG, 2002, INDIAN PEDIATR, V39, P633;BERTEL…	GNRH ANALOGUES (GNRHA) ARE THE TREATMENT OF CHOICE FOR CENTRAL PRECOCIOUS PUBERTY (CPP), WITH THE MAIN OBJECTIVE TO RECOVER THE HEIGHT POTENTIAL COMPROMISED BY THE PREMATURE FUSION OF GROWTH CARTILAGES. THE AIM OF THIS REVIEW WAS TO ANALYZE LONG-TERM EFFECTS OF GNRHA ON HEIGHT, BODY WEIGHT, REPRODUCTIVE FUNCTION, AND BONE MINERAL DENSITY (BMD) IN PATIENTS WITH CPP, AS WELL AS THE POTENTIAL PREDIC…	R79	UNIV TURIN, DIV ENDOCRINOL DIABET & METAB, DEPT MED SCI, CORSO DOGLIOTTI 14, I-10126 TURIN, ITALY.; UNIV BOLOGNA, DIBINEM, SCH HYG & PREVENT MED, DEPT BIOMED & NEUROMOTOR SCI, BOLOGNA, ITALY.;	2022-09-08		10.1530/EJE-15-0590	REVIEW	1479-683X	LUCIA.GHIZZONI@UNITO.IT	R87			DE8HM	BONE-MINERAL DENSITY; HORMONE AGONIST TREATMENT; NORMAL ADULT HEIGHT; FINAL HEIGHT; BODY-COMPOSITION; GNRH AGONIST; ANALOG THERAPY; FOLLOW-UP; REPRODUCTIVE FUNCTION; HYPOTHALAMIC HAMARTOMA	3	EUR J ENDOCRINOL	EUR. J. ENDOCRINOL.	ENGLISH	60	EURO HOUSE, 22 APEX COURT WOODLANDS, BRADLEY STOKE, BRISTOL BS32 4JT, ENGLAND	MAR 15	9	BRISTOL	26466612	J	BIOSCIENTIFICA LTD	2016	GHIZZONI, L (通讯作者)，UNIV TURIN, DIV ENDOCRINOL DIABET & METAB, DEPT MED SCI, CORSO DOGLIOTTI 14, I-10126 TURIN, ITALY.	ENDOCRINOLOGY & METABOLISM	0804-4643	EUROPEAN JOURNAL OF ENDOCRINOLOGY	61	6	10.1667	LONG-TERM OUTCOMES OF THE TREATMENT OF CENTRAL PRECOCIOUS PUBERTY	4	25	WOS:000370876800002	174	ENDOCRINOLOGY & METABOLISM	64	ISI	UNIV TURIN;UNIV BOLOGNA	L (通讯作者)，UNIV TURIN		GUARALDI F, 2016, EUR J ENDOCRINOL	GUARALDI F, 2016, EUR J ENDOCRINOL
KAMEYAMA S;MURAKAMI H;MASUDA H;SUGIYAMA I	KAMEYAMA, SHIGEKI;MURAKAMI, HIROATSU;MASUDA, HIROSHI;SUGIYAMA, ICHIRO	ALBRIGHT AL, 1993, J NEUROSURG, V78, P77, DOI 10.3171/JNS.1993.78.1.0077;ANDREW M, 2008, CHILD NERV SYST, V24, P275, DOI 10.1007/S00381-007-0448-9;ARITA K, 1999, J NEUROSURG, V91, P212, DOI 10.3171/JNS.1999.91.2.0212;ARITA K, 2005, NEUROL MED-CHIR, V45, P221, DOI 10.2176/NMC.45.221;BARAJAS MA, 2005, J NEUROSURG, V102, P53, DOI 10.3171/JNS.2005.102.S_SUPPLEMENT.0053;BERKOVIC SF, 2003, EPILEPSIA, V…	OBJECTIVE: TO VALIDATE THE SAFETY AND EFFICACY OF MAGNETIC RESONANCE IMAGING (MRI)-GUIDED STEREOTACTIC RADIOFREQUENCY THERMOCOAGULATION (SRT) FOR EPILEPTOGENIC HYPOTHALAMIC HAMARTOMA (HH), WE EVALUATED SURGICAL OUTCOMES AND REVISED THE MRI CLASSIFICATION. METHODS: WE RETROSPECTIVELY REVIEWED 25 CONSECUTIVE PATIENTS WITH HH (AGE RANGE, 2-36 YEARS; MEAN AGE, 14.8 YEARS) WITH GELASTIC SEIZURES. OTHE…	438	NISHI NIIGATA CHUO NATL HOSP, EPILEPSY CTR, DEPT FUNCT NEUROSURG, NISHI KU, NIIGATA 9502085, JAPAN.;	2022-09-08	ENCEPHALOPATHY; EPILEPSY; GELASTIC SEIZURE; HYPOTHALAMIC HAMARTOMA; RADIOFREQUENCY THERMOCOAGULATION; STEREOTACTIC SURGERY	10.1227/01.NEU.0000348292.39252.B5	ARTICLE		KAMEYAMA@MASA.GO.JP	449			488CB	GAMMA-KNIFE SURGERY; INTRACTABLE GELASTIC SEIZURE; DEEP BRAIN-STIMULATION; PRECOCIOUS PUBERTY; TRANSCALLOSAL RESECTION; REFRACTORY EPILEPSY; CHILDREN; RADIOSURGERY; EVOLUTION; DISCONNECTION	3	NEUROSURGERY	NEUROSURGERY	ENGLISH	56	530 WALNUT ST, PHILADELPHIA, PA 19106-3621 USA	SEP 15	12	PHILADELPHIA	19687687	J	LIPPINCOTT WILLIAMS & WILKINS	2009	KAMEYAMA, S (通讯作者)，NISHI NIIGATA CHUO NATL HOSP, EPILEPSY CTR, DEPT FUNCT NEUROSURG, NISHI KU, 1-14-1 MASAGO, NIIGATA 9502085, JAPAN.	NEUROSCIENCES & NEUROLOGY; SURGERY	0148-396X	NEUROSURGERY	60	13	4.61538	MINIMALLY INVASIVE MAGNETIC RESONANCE IMAGING-GUIDED STEREOTACTIC RADIOFREQUENCY THERMOCOAGULATION FOR EPILEPTOGENIC HYPOTHALAMIC HAMARTOMAS	2	8	WOS:000269325600002	65	CLINICAL NEUROLOGY; SURGERY	62	ISI	EPILEPSY CTR	EPILEPSY CTR		KAMEYAMA S, 2009, NEUROSURGERY	KAMEYAMA S, 2009, NEUROSURGERY
DEMURGER F;ICHKOU A;MOUGOU-ZERELLI S;LE MERRER M;GOUDEFROYE G;DELEZOIDE AL;QUELIN C;MANOUVRIER S;BAUJAT G;FRADIN M;PASQUIER L;MEGARBANE A;FAIVRE L;BAUMANN C;NAMPOOTHIRI S;ROUME J;ISIDOR B;LACOMBE D;DELRUE MA;MERCIER S;PHILIP N;SCHAEFER E;HOLDER M;KRAUSE A;LAFFARGUE F;SINICO M;AMRAM D;ANDRE G;LIQUIER A;ROSSI M;AMIEL J;GIULIANO F;BOUTE O;DIEUX-COESLIER A;JACQUEMONT ML;AFENJAR A;VAN MALDERGEM L;LACK…	DEMURGER, FLORENCE;ICHKOU, AMALE;MOUGOU-ZERELLI, SOUMAYA;LE MERRER, MARTINE;GOUDEFROYE, GERALDINE;DELEZOIDE, ANNE-LISE;QUELIN, CHLOE;MANOUVRIER, SYLVIE;BAUJAT, GENEVIEVE;FRADIN, MELANIE;PASQUIER, LAURENT;MEGARBANE, ANDRE;FAIVRE, LAURENCE;BAUMANN, CLARISSE;NAMPOOTHIRI, SHEELA;ROUME, JOELLE;ISIDOR, BERTRAND;LACOMBE, DIDIER;DELRUE, MARIE-ANGE;MERCIER, SANDRA;PHILIP, NICOLE;SCHAEFER, ELISE;HOLDER, MU…	AVILA M, 2011, HUM MUTAT, V32, P1332, DOI 10.1002/HUMU.21570;AZA-BLANC P, 2000, DEVELOPMENT, V127, P4293;BIESECKER LESLIEG, 2008, ORPHANET J RARE DIS, V3, P10, DOI 10.1186/1750-1172-3-10;BIESECKER LG, 1996, J MED GENET, V33, P585, DOI 10.1136/JMG.33.7.585;BIESECKER LG, 2005, CLIN GENET, V68, P284, DOI 10.1111/J.1399-0004.2005.0485A.X;CLARREN SK, 1980, AM J MED GENET, V7, P75, DOI 10.1002/AJMG.132…	THE PHENOTYPIC SPECTRUM OF GLI3 MUTATIONS INCLUDES AUTOSOMAL DOMINANT GREIG CEPHALOPOLYSYNDACTYLY SYNDROME (GCPS) AND PALLISTER-HALL SYNDROME (PHS). PHS WAS FIRST DESCRIBED AS A LETHAL CONDITION ASSOCIATING HYPOTHALAMIC HAMARTOMA, POSTAXIAL OR CENTRAL POLYDACTYLY, ANAL ATRESIA AND BIFID EPIGLOTTIS. TYPICAL GCPS COMBINES POLYSYNDACTYLY OF HANDS AND FEET AND CRANIOFACIAL FEATURES. GENOTYPE-PHENOTYP…	92	CLAD OUEST, SERV GENET CLIN, RENNES, FRANCE.; HOP NECKER ENFANTS MALAD, AP HP, DEPT GENET, PARIS, FRANCE.; HOP NECKER ENFANTS MALAD, INSERM, U1163, PARIS, FRANCE.; CHU FARHAT HACHED, SERV CYTOGENET & BIOL REPROD, SOUSSE, TUNISIA.; HOP ROBERT DEBRE, AP HP, SERV FOETOPATHOL, F-75019 PARIS, FRANCE.; CHRU LILLE, CLAD NDF, SERV GENET CLIN, F-59037 LILLE, FRANCE.; UNIV PARIS 05, SORBONNE PARIS CITE, IN…	2022-09-08		10.1038/ejhg.2014.62	ARTICLE	1476-5438	TANIA.ATTIE@INSERM.FR	102			AW4ST	GREIG CEPHALOPOLYSYNDACTYLY SYNDROME; PALLISTER-HALL-SYNDROME; CONGENITAL HYPOTHALAMIC HAMARTOBLASTOMA; ACROCALLOSAL SYNDROME; DIAGNOSTIC-CRITERIA; IMPERFORATE ANUS; POINT MUTATION; SPECTRUM; GENE; EXPRESSION	1	EUR J HUM GENET	EUR. J. HUM. GENET.	ENGLISH	34	MACMILLAN BUILDING, 4 CRINAN ST, LONDON N1 9XW, ENGLAND	JAN 15	11	LONDON	24736735	J	NATURE PUBLISHING GROUP	2015	ATTIE-BITACH, T (通讯作者)，HOP NECKER ENFANTS MALAD, DEPT GENET, 149 RUE SEVRES, F-75743 PARIS 15, FRANCE.	BIOCHEMISTRY & MOLECULAR BIOLOGY; GENETICS & HEREDITY	1018-4813	EUROPEAN JOURNAL OF HUMAN GENETICS	60	7	8.57143	NEW INSIGHTS INTO GENOTYPE-PHENOTYPE CORRELATION FOR GLI3 MUTATIONS	0	14	WOS:000346271500016	23	BIOCHEMISTRY & MOLECULAR BIOLOGY; GENETICS & HEREDITY	61	ISI	SERV GENET CLIN;SERV GENET CLIN;PARIS;UNIV ST JOSEPH;CTR GENET;AMRITA INST MED SCI;UNITE GENET CLIN;HOSP ST HILLBROW;UNITE GENET CLIN;LAB CYTOGENET BIOFF;HOSP CIVILS LYON;CTR REFERENCE MALFORMAT AND MALAD CONGENITALES CERV;UNIV FRANCHE COMTE;UNITE GENET CLIN;INST PATHOL	NOTDECLARED		DEMURGER F, 2015, EUR J HUM GENET	DEMURGER F, 2015, EUR J HUM GENET
CARUANA F;AVANZINI P;GOZZO F;FRANCIONE S;CARDINALE F;RIZZOLATTI G	CARUANA, FAUSTO;AVANZINI, PIETRO;GOZZO, FRANCESCA;FRANCIONE, STEFANO;CARDINALE, FRANCESCO;RIZZOLATTI, GIACOMO	AMIR O, 2015, CEREB CORTEX, V25, P1405, DOI 10.1093/CERCOR/BHT343;ARROYO S, 1993, BRAIN, V116, P757, DOI 10.1093/BRAIN/116.4.757;BERKOVIC SF, 1988, ANN NEUROL, V23, P429, DOI 10.1002/ANA.410230502;BINNEY RJ, 2010, CEREB CORTEX, V20, P2728, DOI 10.1093/CERCOR/BHQ019;CARDINALE F, 2013, NEUROSURGERY, V72, P353, DOI 10.1227/NEU.0B013E31827D1161;CARUANA F, 2012, BEHAV BRAIN SCI, V35, P145, DOI 10.1017…	LAUGHTER IS A COMPLEX MOTOR BEHAVIOR THAT, TYPICALLY, EXPRESSES MIRTH. DESPITE ITS FUNDAMENTAL ROLE IN SOCIAL LIFE, KNOWLEDGE ABOUT THE NEURAL BASIS OF LAUGHTER IS VERY LIMITED AND MOSTLY BASED ON A FEW ELECTRICAL STIMULATION (ES) STUDIES CARRIED OUT IN EPILEPTIC PATIENTS. IN THESE STUDIES LAUGHTER WAS ELICITED FROM TEMPORAL AREAS WHERE IT WAS ACCOMPANIED BY MIRTH AND FROM FRONTAL AREAS PLUS AN A…	323	ITALIAN INST TECHNOL, BRAIN CTR SOCIAL & MOTOR COGNIT, PARMA, ITALY.; UNIV PARMA, DEPT NEUROSCI, I-43125 PARMA, ITALY.; UNIV MODENA & REGGIO EMILIA, NOCSAE HOSP, DEPT BIOMED METAB & NEURAL SCI, MODENA, ITALY.; OSPED NIGUARDA CA GRANDA, CLAUDIO MUNARI CTR EPILEPSY SURG, MILAN, ITALY.;	2022-09-08	CINGULATE CORTEX; PREGENUAL ACC; EMOTIONAL EXPRESSION; SMILE; FACIAL EXPRESSION	10.1016/j.cortex.2015.07.024	ARTICLE	1973-8102	FAUSTO.CARUANA@UNIPR.IT	331		ERC ADVANCED GRANT COGSYSTEM [FP7-250013]	CS5PV	DEEP BRAIN-STIMULATION; RHESUS-MONKEY; MOTOR CORTEX; HYPOTHALAMIC HAMARTOMA; PATHWAY; AMYGDALA; EMOTION; STEREOELECTROENCEPHALOGRAPHY; CYTOARCHITECTURE; INNERVATION		CORTEX	CORTEX	ENGLISH	65	65 CAMILLE DESMOULINS CS50083 ISSY-LES-MOULINEAUX, 92442 PARIS, FRANCE	OCT 15	9	PARIS	26291664	J	ELSEVIER MASSON, CORPORATION OFFICE	2015	CARUANA, F (通讯作者)，UNIV PARMA, DEPT NEUROSCI, VIA VOLTURNO 39, I-43125 PARMA, ITALY.	BEHAVIORAL SCIENCES; NEUROSCIENCES & NEUROLOGY; PSYCHOLOGY	0010-9452	CORTEX	59	7	8.42857	MIRTH AND LAUGHTER ELICITED BY ELECTRICAL STIMULATION OF THE HUMAN ANTERIOR CINGULATE CORTEX	0	30	WOS:000362131300028	71	BEHAVIORAL SCIENCES; NEUROSCIENCES; PSYCHOLOGY, EXPERIMENTAL	59	ISI	ITALIAN INST TECHNOL;UNIV PARMA;UNIV MODENA AND REGGIO EMILIA;CLAUDIO MUNARI CTR EPILEPSY SURG	F (通讯作者)，UNIV PARMA		CARUANA F, 2015, CORTEX	CARUANA F, 2015, CORTEX
UNGER F;SCHROTTNER O;HASELSBERGER K;KORNER E;PLOIER R;PENDL G	UNGER, F;SCHROTTNER, O;HASELSBERGER, K;KORNER, E;PLOIER, R;PENDL, G	ALBRIGHT AL, 1993, J NEUROSURG, V78, P77, DOI 10.3171/JNS.1993.78.1.0077;ALVAREZGARIJO JA, 1983, J NEUROSURG, V58, P583, DOI 10.3171/JNS.1983.58.4.0583;AMES FR, 1980, S AFR MED J, V58, P163;ARITA K, 1998, J NEUROSURG, V89, P645, DOI 10.3171/JNS.1998.89.4.0645;BARCIASALORIO JL, 1994, ACT NEUR S, V62, P111;BAUMANN GS, 1996, PEDIATR NEUROSURG, V24, P193, DOI 10.1159/000121037;BENINI L, 1988, PANCREA…	HAMARTOMA OF THE HYPOTHALAMUS REPRESENTS A WELL-KNOWN BUT RARE CAUSE OF CENTRAL PRECOCIOUS PUBERTY AND GELASTIC EPILEPSY. DUE TO THE DELICATE SITE IN WHICH THE TUMOR IS LOCATED, SURGERY IS OFTEN UNSUCCESSFUL AND ASSOCIATED WITH CONSIDERABLE RISKS. IN THE TWO CASES PRESENTED, GAMMA KNIFE RADIOSURGERY WAS APPLIED AS A SAFE AND NONINVASIVE ALTERNATIVE TO OBTAIN SEIZURE CONTROL. TWO PATIENTS, A 13-YE…	726	GRAZ UNIV, DEPT NEUROSURG, A-8036 GRAZ, AUSTRIA.; GRAZ UNIV, DEPT NEUROL, A-8036 GRAZ, AUSTRIA.; PROV HOSP, DEPT PEDIAT, STEYR, AUSTRIA.;	2022-09-08	EPILEPSY; GELASTIC SEIZURE; HYPOTHALAMIC HAMARTOMA; PRECOCIOUS PUBERTY; RADIOSURGERY	10.3171/jns.2000.92.4.0726	ARTICLE	1933-0693	FRANK.UNGER@LKH-GRAZ.OR.AT	731			299DH	GELASTIC EPILEPSY; TUBER CINEREUM; BRAIN-TUMOR; MR; CHILDREN; LAUGHTER; SEIZURE; CT	4	J NEUROSURG	J. NEUROSURG.	ENGLISH	32	5550 MEADOWBROOK DRIVE, ROLLING MEADOWS, IL 60008 USA	APR 15	6	ROLLING MEADOWS	10761669	J	AMER ASSOC NEUROLOGICAL SURGEONS	2000	UNGER, F (通讯作者)，GRAZ UNIV, DEPT NEUROSURG, AUENBRUGGERPL 29, A-8036 GRAZ, AUSTRIA.	NEUROSCIENCES & NEUROLOGY; SURGERY	0022-3085	JOURNAL OF NEUROSURGERY	58	22	2.63636	GAMMA KNIFE RADIOSURGERY FOR HYPOTHALAMIC HAMARTOMAS IN PATIENTS WITH MEDICALLY INTRACTABLE EPILEPSY AND PRECOCIOUS PUBERTY - REPORT OF TWO CASES	0	0	WOS:000086180200024	92	CLINICAL NEUROLOGY; SURGERY	63	ISI	GRAZ UNIV;GRAZ UNIV;PROV HOSP	F (通讯作者)，GRAZ UNIV		UNGER F, 2000, J NEUROSURG	UNGER F, 2000, J NEUROSURG
COONS SW;REKATE HL;PRENGER EC;WANG N;DREES C;NG YT;CHUNG SS;KERRIGAN JF	COONS, STEPHEN W.;REKATE, HAROLD L.;PRENGER, ERIN C.;WANG, NORMAN;DREES, CORNELIA;NG, YU-TZE;CHUNG, STEVEN S.;KERRIGAN, JOHN F.	AKAI T, 2002, MINIM INVAS NEUROSUR, V45, P235, DOI 10.1055/S-2002-36196;AMSTUTZ DR, 2006, AM J NEURORADIOL, V27, P794;ARITA K, 1999, J NEUROSURG, V91, P212, DOI 10.3171/JNS.1999.91.2.0212;ARZIMANOGLOU AA, 2003, EPILEPTIC DISORD, V5, P187;BERKOVIC SF, 2003, EPILEPSIA, V44, P969, DOI 10.1046/J.1528-1157.2003.59102.X;BERKOVIC SF, 1997, EPILEPSIA, V38, P1;BERKOVIC SF, 1988, ANN NEUROL, V23, P429, DOI…	HYPOTHALAMIC HAMARTOMAS (HHS) ARE RARE DEVELOPMENTAL TUMORS THAT CAUSE SEIZURES OR PITUITARY AXIS DYSFUNCTION, USUALLY BEGINNING IN CHILDHOOD. WE ANALYZED HH TISSUE FROM 57 PATIENTS WHOSE TUMORS WERE RESECTED THROUGH RECENTLY DEVELOPED TRANSCALLOSAL INTERFORNICEAL AND TRANSVENTRICULAR ENDOSCOPIC SURGICAL APPROACHES. ALL CASES WERE COMPOSED OF ABNORMALLY DISTRIBUTED BUT CYTOLOGICALLY NORMAL NEURON…	131	ST JOSEPHS HOSP, BARROW NEUROL INST, DIV PEDIAT NEUROL, PHOENIX, AZ 85013 USA.; BARROW NEUROL INST, EPILEPSY CTR, DIV NEUROPATHOL, PHOENIX, AZ 85013 USA.; BARROW NEUROL INST, EPILEPSY CTR, DIV PEDIAT NEUROSURG, PHOENIX, AZ 85013 USA.; BARROW NEUROL INST, EPILEPSY CTR, DIV NEURORADIOL, PHOENIX, AZ 85013 USA.;	2022-09-08	GELASTIC SEIZURES; HYPOTHALAMIC HAMARTOMA; INTRACTABLE EPILEPSY; PRECOCIOUS PUBERTY	10.1097/nen.0b013e3180302090	ARTICLE	1554-6578	JKERRIGAN@CHW.EDU	141			173DA	PRECOCIOUS PUBERTY; TRANSCALLOSAL RESECTION; CORTICAL DYSPLASIA; GELASTIC SEIZURE; SURGICAL-TREATMENT; IMPERFORATE ANUS; TUBER CINEREUM; CHILDREN; EPILEPSY; TUMOR	2	J NEUROPATH EXP NEUR	J. NEUROPATHOL. EXP. NEUROL.	ENGLISH	65	JOURNALS DEPT, 2001 EVANS RD, CARY, NC 27513 USA	FEB 15	11	CARY	17278998	J	OXFORD UNIV PRESS INC	2007	KERRIGAN, JF (通讯作者)，ST JOSEPHS HOSP, BARROW NEUROL INST, COMPREHENS EPILEPSY CTR, 500 W THOMAS RD,S-930, PHOENIX, AZ 85013 USA.	NEUROSCIENCES & NEUROLOGY; PATHOLOGY	0022-3069	JOURNAL OF NEUROPATHOLOGY AND EXPERIMENTAL NEUROLOGY	58	15	3.86667	THE HISTOPATHOLOGY OF HYPOTHALAMIC HAMARTOMAS: STUDY OF 57 CASES	0	1	WOS:000246852500005	66	CLINICAL NEUROLOGY; NEUROSCIENCES; PATHOLOGY	63	ISI	BARROW NEUROL INST;BARROW NEUROL INST;BARROW NEUROL INST;BARROW NEUROL INST	BARROW NEUROL INST		COONS SW, 2007, J NEUROPATH EXP NEUR	COONS SW, 2007, J NEUROPATH EXP NEUR
DE SANCTIS V;CORRIAS A;RIZZO V;BERTELLONI S;URSO L;GALLUZZI F;PASQUINO AM;POZZAN G;GUARNERI MP;CISTERNINO M;DE LUCA F;GARGANTINI L;PILOTTA A;SPOSITO M;TONINI G	DE SANCTIS, V;CORRIAS, A;RIZZO, V;BERTELLONI, S;URSO, L;GALLUZZI, F;PASQUINO, AM;POZZAN, G;GUARNERI, MP;CISTERNINO, M;DE LUCA, F;GARGANTINI, L;PILOTTA, A;SPOSITO, M;TONINI, G	BLANCOGARCIA M, 1983, ARCH FR PEDIATR, V40, P637;BROWN DC, 1994, CURR PEDIAT, V4, P184;BURTON EM, 1989, AM J NEURORADIOL, V10, P497;CNOSSEN MH, 1997, PEDIATRICS, V100, P667, DOI 10.1542/PEDS.100.4.667;DE BRITO VN, 1999, ARCH DIS CHILD, V80, P231, DOI 10.1136/ADC.80.3.231;DESAI M, 1993, INDIAN PEDIATR, V30, P607;DIEBLER C, 1983, NEURORADIOLOGY, V25, P93, DOI 10.1007/BF00333299;GREULICH WW, 1959, R…	WE REVIEWED THE HOSPITAL RECORDS OF 45 BOYS, FOLLOWED IN 13 PEDIATRIC DEPARTMENTS THROUGHOUT ITALY, WHO HAD UNDERGONE COMPUTED TOMOGRAPHY AND/OR MAGNETIC RESONANCE IMAGING FOR CENTRAL PRECOCIOUS PUBERTY (CPP), TWENTY-SEVEN PATIENTS (60%) HAD IDIOPATHIC CPP AND 18 (40%) NEUROGENIC CPP, A HAMARTOMA OF THE TUBER CINEREUM WAS FOUND IN SIX PATIENTS (33%), ALL PATIENTS WITH HYPOTHALAMIC HAMARTOMA HAD E…	687	AZIENDA OSPED ARCISPEDALE S ANNA, DIV PEDIAT & ADOLESCENT MED, I-44100 FERRARA, ITALY.; REGINA MARGHERITA HOSP, DIV PEDIAT ENDOCRINOL, TURIN, ITALY.; UNIV PISA, DEPT PEDIAT, I-56100 PISA, ITALY.; UNIV FLORENCE, DEPT PEDIAT, I-50121 FLORENCE, ITALY.; UNIV ROME, DEPT PEDIAT, ROME, ITALY.; UNIV PADUA, DEPT PEDIAT, I-35100 PADUA, ITALY.; UNIV MILAN, ST RAFFAELE HOSP, I-20122 MILAN, ITALY.; UNIV PAVIA…	2022-09-08	PRECOCIOUS PUBERTY; HAMARTOMA; NEUROFIBROMATOSIS; BONE AGE		ARTICLE; PROCEEDINGS PAPER			693			346YM	HYPOTHALAMIC HAMARTOMA; TUBER CINEREUM; GONADOTROPIN; CT		J PEDIATR ENDOCR MET	J. PEDIATR. ENDOCRINOL. METAB.	ENGLISH	14	STE 500, CHESHAM HOUSE, 150 REGENT ST, LONDON W1R 5FA, ENGLAND	JUL 15	7	LONDON	10969910	J	FREUND PUBLISHING HOUSE LTD	2000	DE SANCTIS, V (通讯作者)，AZIENDA OSPED ARCISPEDALE S ANNA, DIV PEDIAT, CORSO GIOVECCA 203, I-44100 FERRARA, ITALY.	ENDOCRINOLOGY & METABOLISM; PEDIATRICS	0334-018X	JOURNAL OF PEDIATRIC ENDOCRINOLOGY & METABOLISM	57	22	2.59091	ETIOLOGY OF CENTRAL PRECOCIOUS PUBERTY IN MALES: THE RESULTS OF THE ITALIAN STUDY GROUP FOR PHYSIOPATHOLOGY OF PUBERTY	0	0	WOS:000088898800002	13	ENDOCRINOLOGY & METABOLISM; PEDIATRICS	61	ISI	REGINA MARGHERITA HOSP;UNIV PISA;UNIV FLORENCE;UNIV ROME;UNIV PADUA;UNIV MILAN;UNIV PAVIA;UNIV MESSINA;UNIV BRESCIA;UNIV PERUGIA;BURLO GAROFALO HOSP	NOTREPORTED		DE SANCTIS V, 2000, J PEDIATR ENDOCR MET	DE SANCTIS V, 2000, J PEDIATR ENDOCR MET
GUPTA A;CHIRLA A;WYLLIE E;LACHHWANI DK;KOTAGAL P;BINGAMAN WE	GUPTA, AJAY;CHIRLA, ADINA;WYLLIE, ELAINE;LACHHWANI, DEEPAK K.;KOTAGAL, PRAKASH;BINGAMAN, WILLIAM E.	BLUME WT, 1985, EPILEPSIA, V26, P636, DOI 10.1111/J.1528-1157.1985.TB05704.X;CHUGANI HT, 1990, ANN NEUROL, V27, P406, DOI 10.1002/ANA.410270408;COCEANI F, 1966, ELECTROEN CLIN NEURO, V20, P542, DOI 10.1016/0013-4694(66)90019-8;FREEMAN JL, 2003, NEUROLOGY, V60, P762, DOI 10.1212/01.WNL.0000049457.05670.7D;GLOOR P, 1976, EPILEPSIA, V17, P15, DOI 10.1111/J.1528-1157.1976.TB03377.X;GODDARD GV, 1969, …	GENERALIZED ABNORMALITIES ON SCALP ELECTROENCEPHALOGRAMS (EEG) ARE NOT UNCOMMON IN CHILDREN WITH PARTIAL EPILEPSY IN WHOM A DOMINANT FOCUS OF INTERICTAL AND ICTAL ABNORMALITIES CONCORDANT TO THE BRAIN LESION USUALLY CLARIFIES SURGICAL CANDIDACY. CHILDREN WITH EXCLUSIVELY GENERALIZED OR MULTIREGIONAL EEG ABNORMALITIES AND MENTAL RETARDATION ARE USUALLY NOT CONSIDERED SURGICAL CANDIDATES, EVEN WHEN…	8	CASE WESTERN RESERVE UNIV, CLEVELAND CLIN FDN, EPILEPSY CTR,LERNER COLL MED, NEUROL INST, CLEVELAND, OH 44195 USA.;	2022-09-08		10.1016/j.pediatrneurol.2007.03.004	ARTICLE	1873-5150	GUPTAA1@CCF.ORG	15			194TJ	HYPOTHALAMIC HAMARTOMA; PARTIAL SEIZURE; EPILEPTOGENESIS; MECHANISM; SPASM	1	PEDIATR NEUROL	PEDIATR. NEUROL.	ENGLISH	23	STE 800, 230 PARK AVE, NEW YORK, NY 10169 USA	JUL 15	8	NEW YORK	17628216	J	ELSEVIER SCIENCE INC	2007	GUPTA, A (通讯作者)，CASE WESTERN RESERVE UNIV, CLEVELAND CLIN FDN, EPILEPSY CTR,LERNER COLL MED, NEUROL INST, CLEVELAND, OH 44195 USA.	NEUROSCIENCES & NEUROLOGY; PEDIATRICS	0887-8994	PEDIATRIC NEUROLOGY	57	15	3.8	PEDIATRIC EPILEPSY SURGERY IN FOCAL LESIONS AND GENERALIZED ELECTROENCEPHALOGRAM ABNORMALITIES	0	0	WOS:000248366400002	37	CLINICAL NEUROLOGY; PEDIATRICS	59	ISI	CASE WESTERN RESERVE UNIV	A (通讯作者)，CASE WESTERN RESERVE UNIV		GUPTA A, 2007, PEDIATR NEUROL	GUPTA A, 2007, PEDIATR NEUROL
KANNER AM	KANNER, AM	ADACHI N, 2003, EPILEPSIA, V44, P1218, DOI 10.1046/J.1528-1157.2003.66702.X;BLANCHET P, 1986, J NERV MENT DIS, V174, P471, DOI 10.1097/00005053-198608000-00005;BLUMER D, 1998, EPILEPSY COMPREHENSI, V0, P2083;DEVINSKY O, 1995, EPILEPSY RES, V20, P247, DOI 10.1016/0920-1211(94)00085-B;DONGIER S, 1959, EPILEPSIA, V1, P117;DUNN DW, 2001, PSYCHIATRIC ISSUES IN EPILEPSY: A PRACTICAL GUIDE TO DIAGNOSIS …	ANXIETY, PSYCHOSIS, AND AGGRESSIVE BEHAVIOR ARE AMONG THE FREQUENT COMORBID PSYCHIATRIC DISORDERS IDENTIFIED IN PATIENTS WITH EPILEPSY. OFTEN THE CLINICAL MANIFESTATIONS OF THESE DISORDERS VARY ACCORDING TO THEIR TEMPORAL RELATION RELATIVE TO SEIZURE OCCURRENCE. THUS, POSTICTAL SYMPTOMS OF ANXIETY OR PSYCHOSIS DIFFER IN SEVERITY, DURATION, AND RESPONSE TO TREATMENT WITH INTERICTAL SYMPTOMATOLOGY.…	22	RUSH UNIV, MED CTR, RUSH EPILEPSY CTR, RUSH MED COLL,DEPT NEUROL SCI, CHICAGO, IL 60612 USA.;	2022-09-08	POSTICTAL PSYCHIATRIC SYMPTOMS; ICTAL FEAR; INTRACTABLE TEMPORAL LOBE EPILEPSY; MESIAL TEMPORAL SCLEROSIS; HYPOTHALAMIC HAMARTOMA; POSTICTAL PSYCHOSIS	10.1111/j.0013-9580.2004.452004.x	ARTICLE	1528-1167	AKANNER@RUSH.EDU	27			829WS	POSTICTAL PSYCHOSIS		EPILEPSIA	EPILEPSIA	ENGLISH	28	111 RIVER ST, HOBOKEN 07030-5774, NJ USA	JUN 15	6	HOBOKEN	15186341	J	WILEY	2004	KANNER, AM (通讯作者)，RUSH UNIV, MED CTR, RUSH EPILEPSY CTR, RUSH MED COLL,DEPT NEUROL SCI, 1653 W CONGRESS PKWY, CHICAGO, IL 60612 USA.	NEUROSCIENCES & NEUROLOGY	0013-9580	EPILEPSIA	55	18	3.05556	RECOGNITION OF THE VARIOUS EXPRESSIONS OF ANXIETY, PSYCHOSIS, AND AGGRESSION IN EPILEPSY	0	4	WOS:000222082400004	45	CLINICAL NEUROLOGY	63	ISI	RUSH UNIV	AM (通讯作者)，RUSH UNIV		KANNER AM, 2004, EPILEPSIA	KANNER AM, 2004, EPILEPSIA
DE RIBAUPIERRE S;DELALANDE O	DE RIBAUPIERRE, SANDRINE;DELALANDE, OLIVIER	ADAMS CBT, 1983, J NEUROL NEUROSUR PS, V46, P617, DOI 10.1136/JNNP.46.7.617;ASARNOW RF, 1997, DEV MED CHILD NEUROL, V39, P430;BATTAGLIA D, 1999, NEUROPEDIATRICS, V30, P307, DOI 10.1055/S-2007-973510;BAYARD SOPHIE, 2001, VVOLUME 50, V0, P229;BEARDSWORTH ED, 1994, J CLIN EXP NEUROPSYC, V16, P589, DOI 10.1080/01688639408402670;BERKOVIC SF, 1997, EPILEPSIA, V38, P1;BINDER DK, 2006, CHILD NERV SYST, V…	THE SURGICAL TREATMENT OF INTRACTABLE EPILEPSY HAS EVOLVED AS NEW TECHNICAL INNOVATIONS HAVE BEEN MADE. HEMISPHEROTOMY TECHNIQUES HAVE BEEN DEVELOPED TO REPLACE HEMISPHERECTOMY IN ORDER TO REDUCE THE COMPLICATION RATES WHILE MAINTAINING GOOD SEIZURE CONTROL. DISCONNECTIVE PROCEDURES ARE BASED ON THE INTERRUPTION OF THE EPILEPTIC NETWORK RATHER THAN THE REMOVAL OF THE EPILEPTOGENIC ZONE. THEY CAN …		UNIV WESTERN ONTARIO, DEPT CLIN NEUROL SCI, LONDON HLTH SCI CTR, LONDON, ON N6A 5W9, CANADA.; FDN OPHTALMOL, A ROTHSCHILD PEDIAT NEUROSURG UNIT, PARIS, FRANCE.;	2022-09-08	DISCONNECTIVE TECHNIQUE; EPILEPSY; HEMISPHEROTOMY; HYPOTHALAMIC HAMARTOMA; POSTERIOR DISCONNECTION	10.3171/FOC/2008/25/9/E14	ARTICLE		S_DERIB@HOTMAIL.COM				343AA	PERI-INSULAR HEMISPHEROTOMY; HYPOTHALAMIC HAMARTOMA; EPILEPSY SURGERY; FUNCTIONAL HEMISPHERECTOMY; CEREBRAL HEMISPHERECTOMY; REFRACTORY EPILEPSY; SURGICAL-TREATMENT; GELASTIC SEIZURE; CHILDREN; BRAIN	3	NEUROSURG FOCUS	NEUROSURG. FOCUS	ENGLISH	71	5550 MEADOWBROOK DRIVE, ROLLING MEADOWS, IL 60008 USA	SEP 15	10	ROLLING MEADOWS	18759615	J	AMER ASSOC NEUROLOGICAL SURGEONS	2008	DE RIBAUPIERRE, S (通讯作者)，UNIV WESTERN ONTARIO, DEPT CLIN NEUROL SCI, LONDON HLTH SCI CTR, VICTORIA CAMPUS E6 320,800 COMMISSIONERS RD E, LONDON, ON N6A 5W9, CANADA.	NEUROSCIENCES & NEUROLOGY; SURGERY	1092-0684	NEUROSURGICAL FOCUS	55	14	3.92857	HEMISPHEROTOMY AND OTHER DISCONNECTIVE TECHNIQUES	0	7	WOS:000258823500014	25	CLINICAL NEUROLOGY; SURGERY	59	ISI	UNIV WESTERN ONTARIO;A ROTHSCHILD PEDIAT NEUROSURG UNIT	S (通讯作者)，UNIV WESTERN ONTARIO		DE RIBAUPIERRE S, 2008, NEUROSURG FOCUS	DE RIBAUPIERRE S, 2008, NEUROSURG FOCUS
PARVIZI J;LE S;FOSTER BL;BOURGEOIS B;RIVIELLO JJ;PRENGER E;SAPER C;KERRIGAN JF	PARVIZI, JOSEF;LE, SCHEHERAZADE;FOSTER, BRETT L.;BOURGEOIS, BLAISE;RIVIELLO, JAMES J.;PRENGER, ERIN;SAPER, CLIFFORD;KERRIGAN, JOHN F.	ARITA K, 1999, J NEUROSURG, V91, P212, DOI 10.3171/JNS.1999.91.2.0212;ARROYO S, 1993, BRAIN, V116, P757, DOI 10.1093/BRAIN/116.4.757;BANDLER R, 1987, NEUROSCI LETT, V74, P1, DOI 10.1016/0304-3940(87)90041-3;BARRAL V, 1988, PEDIATR RADIOL, V18, P449, DOI 10.1007/BF00974075;BERKOVIC SF, 1988, ANN NEUROL, V23, P429, DOI 10.1002/ANA.410230502;BOYKO OB, 1991, AM J NEURORADIOL, V12, P309;BRANDBERG G, 2…	HYPOTHALAMIC HAMARTOMAS PRESENT WITH ISOLATED FITS OF ICTAL LAUGHTER (GELASTIC EPILEPSY) OR A COMBINATION OF GELASTIC AND OTHER TYPES OF SEIZURES. MANY OF THESE PATIENTS ALSO SUFFER FROM COGNITIVE DECLINE, NEUROPSYCHIATRIC COMORBIDITIES AND PRECOCIOUS PUBERTY. ALTHOUGH THERE IS A LARGE BODY OF ANECDOTAL EVIDENCE ABOUT HYPOTHALAMIC HAMARTOMAS AND GELASTIC SEIZURES, MANY QUESTIONS STILL REMAIN TO B…	2960	STANFORD UNIV, DEPT NEUROL & NEUROL SCI, STANFORD COMPREHENS EPILEPSY CTR, PALO ALTO, CA 94304 USA.; HARVARD UNIV, SCH MED, DEPT NEUROL, CHILDRENS HOSP, BOSTON, MA 02115 USA.; NYU, DEPT NEUROL, SCH MED, NEW YORK, NY 10016 USA.; BARROW NEUROL INST, DEPT PAEDIAT NEURORADIOL, PHOENIX, AZ 85013 USA.; HARVARD UNIV, SCH MED, DEPT NEUROL, BETH ISRAEL DEACONESS MED CTR, BOSTON, MA 02115 USA.; PHOENIX CHI…	2022-09-08	LAUGHTER; EPILEPSY; BRAIN AND BEHAVIOUR; SUBCORTICAL SEIZURES; HYPOTHALAMUS	10.1093/brain/awr235	ARTICLE	1460-2156	JPARVIZI@STANFORD.EDU	2968		AMERICAN EPILEPSY SOCIETY; MILKEN FAMILY FOUNDATION	830TZ	STEREOTACTIC RADIOFREQUENCY THERMOCOAGULATION; POSITRON-EMISSION-TOMOGRAPHY; SEIZURE; LAUGHTER; CONNECTION; EVOLUTION; CHILDREN; CHANNEL; SURGERY; CORTEX		BRAIN	BRAIN	ENGLISH	61	GREAT CLARENDON ST, OXFORD OX2 6DP, ENGLAND	OCT 15	9	OXFORD	21975589	J	OXFORD UNIV PRESS	2011	PARVIZI, J (通讯作者)，STANFORD UNIV, MED CTR, DEPT NEUROL & NEUROL SCI, LAB BEHAV & COGNIT NEUROL, 300 PASTEUR DR, STANFORD, CA 94305 USA.	NEUROSCIENCES & NEUROLOGY	0006-8950	BRAIN	55	11	5	GELASTIC EPILEPSY AND HYPOTHALAMIC HAMARTOMAS: NEUROANATOMICAL ANALYSIS OF BRAIN LESIONS IN 100 PATIENTS	0	7	WOS:000295681400015	134	CLINICAL NEUROLOGY; NEUROSCIENCES	58	ISI	STANFORD UNIV;HARVARD UNIV;SCH MED;BARROW NEUROL INST;HARVARD UNIV;CHILDRENS NEUROSCI INST;BARROW NEUROL INST	J (通讯作者)，STANFORD UNIV		PARVIZI J, 2011, BRAIN	PARVIZI J, 2011, BRAIN
QUIGG M;HARDEN C	QUIGG, MARK;HARDEN, CYNTHIA	BARAJAS MA, 2005, J NEUROSURG, V102, P53, DOI 10.3171/JNS.2005.102.S_SUPPLEMENT.0053;BARBARO NM, 2009, ANN NEUROL, V65, P167, DOI 10.1002/ANA.21558;BARTOLOMEI F, 2008, NEUROLOGY, V70, P1658, DOI 10.1212/01.WNL.0000294326.05118.D8;BARTOLOMEI F, 1999, STEREOT FUNCT NEUROS, V72, P22, DOI 10.1159/000056435;BAUMANN CR, 2006, EPILEPSIA, V47, P563, DOI 10.1111/J.1528-1167.2006.00468.X;BENBADIS SR, 2003,…	MINIMALLY INVASIVE SURGICAL TECHNIQUES FOR THE TREATMENT OF MEDICALLY INTRACTABLE EPILEPSY, WHICH HAVE BEEN DEVELOPED BY NEUROSURGEONS AND EPILEPTOLOGISTS ALMOST SIMULTANEOUSLY WITH STANDARD OPEN EPILEPSY SURGERY, PROVIDE BENEFITS IN THE TRADITIONAL REALMS OF SAFETY AND EFFICACY AND THE MORE RECENTLY APPRECIATED REALMS OF PATIENT ACCEPTANCE AND COSTS. IN THIS REVIEW, THE AUTHORS DISCUSS THE SHORT…	232	UNIV VIRGINIA HEATH SYST, DEPT NEUROL, CHARLOTTESVILLE, VA USA.; HOFSTRA UNIV, DEPT NEUROL, HEMPSTED, NY USA.;	2022-09-08	EPILEPSY SURGERY; STEREOTACTIC RADIOSURGERY; LASER ABLATION; THERMOCOAGULATION; FOCUSED ULTRASOUND; MESIAL TEMPORAL LOBE EPILEPSY	10.3171/2014.8.GKS141608	ARTICLE	1933-0693	QUIGG@VIRGINIA.EDU	240		NIH-NINDS [U01 NS 058634-01A2]; NIH-NIMH [R01MH086758]; NIH-NINDS; UCB; UPSHER-SMITH; WILEY; NATIONAL INSTITUTE OF MENTAL HEALTH [R01MH086758] FUNDING SOURCE: NIH REPORTER; NATIONAL INSTITUTE OF NEUROLOGICAL DISORDERS AND STROKE [U01NS058634] FUNDING SOURCE: NIH REPORTER	AU3CS	TEMPORAL-LOBE EPILEPSY; GAMMA-KNIFE RADIOSURGERY; CEREBRAL ARTERIOVENOUS-MALFORMATION; SUPRATENTORIAL CAVERNOUS MALFORMATION; SESSILE HYPOTHALAMIC HAMARTOMA; FOCUSED ULTRASOUND SURGERY; RADIOFREQUENCY THERMOCOAGULATION; GELASTIC SEIZURE; PROSPECTIVE MULTICENTER; INTRACTABLE EPILEPSY		J NEUROSURG	J. NEUROSURG.	ENGLISH	81	5550 MEADOWBROOK DRIVE, ROLLING MEADOWS, IL 60008 USA	DEC 15	9	ROLLING MEADOWS	25434958	J	AMER ASSOC NEUROLOGICAL SURGEONS	2014	QUIGG, M (通讯作者)，UNIV VIRGINIA, DEPT NEUROL, BOX 800394, CHARLOTTESVILLE, VA 22902 USA.	NEUROSCIENCES & NEUROLOGY; SURGERY	0022-3085	JOURNAL OF NEUROSURGERY	55	8	6.875	MINIMALLY INVASIVE TECHNIQUES FOR EPILEPSY SURGERY: STEREOTACTIC RADIOSURGERY AND OTHER TECHNOLOGIES	0	22	WOS:000345491000028	121	CLINICAL NEUROLOGY; SURGERY	58	ISI	UNIV VIRGINIA HEATH SYST;HOFSTRA UNIV	M (通讯作者)，UNIV VIRGINIA		QUIGG M, 2014, J NEUROSURG	QUIGG M, 2014, J NEUROSURG
ALBRIGHT AL;LEE PA	ALBRIGHT, AL;LEE, PA	ALVAREZGARIJO JA, 1983, J NEUROSURG, V58, P583, DOI 10.3171/JNS.1983.58.4.0583;BELCHETZ PE, 1978, SCIENCE, V202, P631, DOI 10.1126/SCIENCE.100883;BENINGFIELD SJ, 1988, BRIT J RADIOL, V61, P1177, DOI 10.1259/0007-1285-61-732-1177;BERKOVIC SF, 1988, ANN NEUROL, V23, P429, DOI 10.1002/ANA.410230502;BOYKO OB, 1991, AM J NEURORADIOL, V12, P309;BURTON EM, 1989, AM J NEURORADIOL, V10, P497;CONN PM, 1991…	FIVE CHILDREN, THREE GIRLS AND TWO BOYS. WERE TREATED FOR PRECOCIOUS PUBERTY SECONDARY TO HYPOTHALAMIC HAMARTOMA BY RESECTION OF THE HAMARTOMA. THE PATIENTS' AGES AT ONSET OF PUBERTAL DEVELOPMENT 'RANGED FROM 6 TO 19 MONTHS. THE HAMARTOMAS RANGED IN SIZE FROM 6 TO 10 MM, FOUR WERE PEDUNCULATED, ONE WAS SESSILE, AND ALL WERE LOCATED BELOW THE TUBER CINEREUM. THE HAMARTOMAS WERE EXCISED VIA A RIGHT…	77	UNIV PITTSBURGH,CHILDRENS HOSP PITTSBURGH,SCH MED,DEPT ENDOCRINOL,PITTSBURGH,PA 15213.;	2022-09-08	HAMARTOMA; PRECOCIOUS PUBERTY; HYPOTHALAMUS; ENDOCRINOLOGY	10.3171/jns.1993.78.1.0077	ARTICLE			82			KD779	GONADOTROPIN-RELEASING-HORMONE; SEXUAL PRECOCITY; TUBER CINEREUM; CT; MR	1	J NEUROSURG	J. NEUROSURG.	ENGLISH	19	UNIV VIRGINIA, 1224 WEST MAIN ST, STE 450, CHARLOTTESVILLE, VA 22903	JAN 15	6	CHARLOTTESVILLE	8416246	J	AMER ASSOC NEUROLOGICAL SURGEONS	1993	ALBRIGHT, AL (通讯作者)，UNIV PITTSBURGH,CHILDRENS HOSP PITTSBURGH,SCH MED,DEPT NEUROSURG,3705 5TH AVE,PITTSBURGH,PA 15213, USA.	NEUROSCIENCES & NEUROLOGY; SURGERY	0022-3085	JOURNAL OF NEUROSURGERY	54	29	1.86207	NEUROSURGICAL TREATMENT OF HYPOTHALAMIC HAMARTOMAS CAUSING PRECOCIOUS PUBERTY	0	0	WOS:A1993KD77900012	78	CLINICAL NEUROLOGY; SURGERY	60	ISI	UNIV PITTSBURGH	AL (通讯作者)，UNIV PITTSBURGH		ALBRIGHT AL, 1993, J NEUROSURG	ALBRIGHT AL, 1993, J NEUROSURG
WU J;XU L;KIM DY;RHO JM;ST JOHN PA;LUE LF;COONS S;ELLSWORTH K;NOWAK L;JOHNSON E;REKATE H;KERRIGAN JF	WU, J;XU, L;KIM, DY;RHO, JM;ST JOHN, PA;LUE, LF;COONS, S;ELLSWORTH, K;NOWAK, L;JOHNSON, E;REKATE, H;KERRIGAN, JF	AMINI B, 1999, J NEUROPHYSIOL, V82, P2249, DOI 10.1152/JN.1999.82.5.2249;ANDERMANN F, 2003, EPILEPTIC DISORD, V5, P173;BAL T, 1993, J PHYSIOL-LONDON, V468, P669, DOI 10.1113/JPHYSIOL.1993.SP019794;BAULAC S, 2001, NAT GENET, V28, P46, DOI 10.1038/NG0501-46;BEN-ARI Y, 2004, TRENDS NEUROSCI, V27, P422, DOI 10.1016/J.TINS.2004.05.002;BERKOVIC SF, 2003, EPILEPSIA, V44, P969, DOI 10.1046/J.1528-1157.20…	THE HYPOTHALAMIC HAMARTOMA (HH) IS A RARE DEVELOPMENTAL MALFORMATION OFTEN CHARACTERIZED BY GELASTIC SEIZURES, WHICH ARE USUALLY REFRACTORY TO MEDICAL THERAPY. THE MECHANISMS OF EPILEPTOGENESIS OPERATIVE IN THIS SUBCORTICAL LESION ARE UNKNOWN. IN THIS STUDY, WE USED STANDARD PATCH-CLAMP ELECTROPHYSIOLOGICAL TECHNIQUES COMBINED WITH HISTOCHEMICAL APPROACHES TO STUDY INDIVIDUAL CELLS FROM HUMAN HH …	371	ST JOSEPHS HOSP, BARROW NEUROL INST, NEUROPHYSIOL LAB, DIV NEUROL RES, PHOENIX, AZ 85013 USA.; UNIV ARIZONA, DEPT CELL BIOL & ANAT, COLL MED, TUCSON, AZ 85721 USA.; ST JOSEPHS HOSP, BARROW NEUROL INST, LAB NEUROINFLAMMAT, SUN HLTH RES INST, SUN CITY, AZ USA.; ST JOSEPHS HOSP, BARROW NEUROL INST, DIV NEUROPATHOL, PHOENIX, AZ 85013 USA.; ST JOSEPHS HOSP, BARROW NEUROL INST, DIV NEUROSURG, PHOENIX, …	2022-09-08		10.1002/ana.20580	ARTICLE	1531-8249	JWU2@CHW.EDU	382			961RJ	CHILDHOOD ABSENCE EPILEPSY; ACTIVATED INWARD CURRENT; GABA(B) RECEPTOR; TRANSCALLOSAL RESECTION; DOPAMINERGIC-NEURON; GLUTAMATE RECEPTOR; GELASTIC EPILEPSY; SPONTANEOUS SPIKE; SEIZURE; MECHANISM	3	ANN NEUROL	ANN. NEUROL.	ENGLISH	56	111 RIVER ST, HOBOKEN 07030-5774, NJ USA	SEP 15	12	HOBOKEN	16130091	J	WILEY	2005	WU, J (通讯作者)，ST JOSEPHS HOSP, BARROW NEUROL INST, NEUROPHYSIOL LAB, DIV NEUROL RES, PHOENIX, AZ 85013 USA.	NEUROSCIENCES & NEUROLOGY	0364-5134	ANNALS OF NEUROLOGY	54	17	3.17647	ELECTROPHYSIOLOGICAL PROPERTIES OF HUMAN HYPOTHALAMIC HAMARTOMAS	0	4	WOS:000231679200006	58	CLINICAL NEUROLOGY; NEUROSCIENCES	58	ISI	BARROW NEUROL INST;UNIV ARIZONA;BARROW NEUROL INST;BARROW NEUROL INST;BARROW NEUROL INST	BARROW NEUROL INST		WU J, 2005, ANN NEUROL	WU J, 2005, ANN NEUROL
WATTENDORF E;WESTERMANN B;FIEDLER K;KAZA E;LOTZE M;CELIO MR	WATTENDORF, ELISE;WESTERMANN, BIRGIT;FIEDLER, KLAUS;KAZA, EVANGELIA;LOTZE, MARTIN;CELIO, MARCO R.	ALTAFULLAH I, 1988, EXP BRAIN RES, V71, P21;AN X, 1998, J COMP NEUROL, V401, P455;ATTARDO S, 1997, HUMOR, V10, P395, DOI 10.1515/HUMR.1997.10.4.395;BACHOROWSKI JA, 2003, ANN NY ACAD SCI, V1000, P244, DOI 10.1196/ANNALS.1280.012;BERGLER EDMUND, 1956, LAUGHTER SENSE HUMOR, V0, P0;BLACK DW, 1984, JAMA-J AM MED ASSOC, V252, P2995, DOI 10.1001/JAMA.252.21.2995;BLAKEMORE SJ, 2000, NEUROREPORT, V11, PR1…	THE BURST OF LAUGHTER THAT IS EVOKED BY TICKLING IS A PRIMITIVE FORM OF VOCALIZATION. IT EVOLVES DURING AN EARLY PHASE OF POSTNATAL LIFE AND APPEARS TO BE INDEPENDENT OF HIGHER CORTICAL CIRCUITS. CLINICOPATHOLOGICAL OBSERVATIONS HAVE LED TO SUSPICIONS THAT THE HYPOTHALAMUS IS DIRECTLY INVOLVED IN THE PRODUCTION OF LAUGHTER. IN THIS FUNCTIONAL MAGNETIC RESONANCE IMAGING INVESTIGATION, HEALTHY PART…	1280	UNIV FRIBOURG, CH-1700 FRIBOURG, SWITZERLAND.; UNIV FRIBOURG, DEPT MED, PROGRAM NEUROSCI, CH-1700 FRIBOURG, SWITZERLAND.; UNIV BASEL, UNIV HOSP, DEPT NEUROSURG, CH-4031 BASEL, SWITZERLAND.; ERNST MORITZ ARNDT UNIV GREIFSWALD, UNIV HOSP, FUNCT IMAGING UNIT, D-17489 GREIFSWALD, GERMANY.;	2022-09-08	FMRI; HYPOTHALAMUS; PAG; TICKLE; VOCALIZATION	10.1093/cercor/bhs094	ARTICLE	1460-2199	MARCO.CELIO@UNIFR.CH	1289		CANTON OF FRIBOURG (SWITZERLAND)	140IZ	PREFRONTAL CORTICAL PROJECTION; IMMUNOREACTIVE PV1 NUCLEUS; PERIAQUEDUCTAL GRAY; HYPOTHALAMIC HAMARTOMA; FACIAL EXPRESSION; HUMAN BRAIN; HUMOR; VOCALIZATION; CORTEX; PAIN	6	CEREB CORTEX	CEREB. CORTEX	ENGLISH	94	JOURNALS DEPT, 2001 EVANS RD, CARY, NC 27513 USA	JUN 15	10	CARY	22508768	J	OXFORD UNIV PRESS INC	2013	CELIO, MR (通讯作者)，UNIV FRIBOURG, RTE A GOCKEL 1, CH-1700 FRIBOURG, SWITZERLAND.	NEUROSCIENCES & NEUROLOGY	1047-3211	CEREBRAL CORTEX	53	9	5.88889	EXPLORATION OF THE NEURAL CORRELATES OF TICKLISH LAUGHTER BY FUNCTIONAL MAGNETIC RESONANCE IMAGING	1	49	WOS:000318649100003	23	NEUROSCIENCES	54	ISI	UNIV FRIBOURG;UNIV FRIBOURG;UNIV BASEL;ERNST MORITZ ARNDT UNIV GREIFSWALD	MR (通讯作者)，UNIV FRIBOURG		WATTENDORF E, 2013, CEREB CORTEX	WATTENDORF E, 2013, CEREB CORTEX
PARENT AS;RASIER G;GERARD A;HEGER S;ROTH C;MASTRONARDI C;JUNG H;OJEDA SR;BOURGUIGNON JP	PARENT, AS;RASIER, G;GERARD, A;HEGER, S;ROTH, C;MASTRONARDI, C;JUNG, H;OJEDA, SR;BOURGUIGNON, JP	ADAIR LS, 2001, PEDIATRICS, V107, P0, DOI 10.1542/PEDS.107.4.E59;ADOLFSSON S, 1981, PEDIATR RES, V15, P82, DOI 10.1203/00006450-198101000-00068;BARON S, 2000, ARCH PEDIATRIE, V7, P809, DOI 10.1016/S0929-693X(00)80189-X;CLARK EJ, 1998, GEN COMP ENDOCR, V109, P94, DOI 10.1006/GCEN.1997.7013;DE ROUX N, 2003, P NATL ACAD SCI USA, V100, P10972, DOI 10.1073/PNAS.1834399100;DE VRIES L, 2004, J CLIN ENDO…	UNDER PHYSIOLOGICAL CONDITIONS, FACTORS AFFECTING THE GENETIC CONTROL OF HYPOTHALAMIC FUNCTIONS ARE PREDOMINANT IN DETERMINING THE INDIVIDUAL VARIATIONS IN TIMING OF PUBERTAL ONSET. IN PATHOLOGICAL CONDITIONS, HOWEVER, THESE VARIATIONS CAN INVOLVE DIFFERENT GENETIC SUSCEPTIBILITY AND THE INTERACTION OF ENVIRONMENTAL FACTORS. THE HIGH INCIDENCE OF PRECOCIOUS PUBERTY IN FOREIGN CHILDREN MIGRATING T…	41	UNIV LIEGE, CTR MOL & CELLULAR NEUROBIOL, LIEGE, BELGIUM.; OREGON HLTH & SCI UNIV, BEAVERTON, OR USA.;	2022-09-08	GONADOTROPIN RELEASING HORMONE; ENDOCRINE DISRUPTING CHEMICALS; HYPOTHALAMIC HAMARTOMA; SECULAR TREND; DICHLORODIPHENYLTRICHLOROETHANE (DDT)	10.1159/000087753	ARTICLE; PROCEEDINGS PAPER	1663-2826	JPBOURGUIGNON@ULG.AC.BE	47			988PX	GROWTH-FACTOR ALPHA; HYPOTHALAMIC HAMARTOMA; PRECOCIOUS PUBERTY; SEXUAL PRECOCITY; NEUROENDOCRINE BRAIN; SECULAR TREND; IN-VITRO; GIRL; MENARCHE; WEIGHT		HORM RES	HORM. RES.	ENGLISH	47	ALLSCHWILERSTRASSE 10, CH-4009 BASEL, SWITZERLAND	JUN 15	7	BASEL	16286770	J	KARGER	2005	BOURGUIGNON, JP (通讯作者)，CHU SART TILMAN, DIV PEDIAT & ADOLESCENT MED, BE-4000 LIEGE, BELGIUM.	ENDOCRINOLOGY & METABOLISM	0301-0163	HORMONE RESEARCH	52	17	3.05882	EARLY ONSET OF PUBERTY: TRACKING GENETIC AND ENVIRONMENTAL FACTORS	0	13	WOS:000233614200009	64	ENDOCRINOLOGY & METABOLISM	54	ISI	UNIV LIEGE;OREGON HLTH AND SCI UNIV	NOTREPORTED		PARENT AS, 2005, HORM RES	PARENT AS, 2005, HORM RES
SO EL	SO, ELSON L.	CAMBIER DM, 2001, ACTA NEUROL SCAND, V103, P231, DOI 10.1034/J.1600-0404.2001.D01-26.X;CASCINO GD, 1993, NEUROLOGY, V43, P747, DOI 10.1212/WNL.43.4.747;CHEE MWL, 1993, NEUROLOGY, V43, P2519, DOI 10.1212/WNL.43.12.2519;DEACON C, 2003, NEUROLOGY, V61, P1686, DOI 10.1212/01.WNL.0000090566.40544.04;FOGARASI A, 2002, EPILEPSIA, V43, P638, DOI 10.1046/J.1528-1157.2002.46801.X;FOGARASI A, 2001, EPILEPSI…	SEIZURE SEMIOLOGY HAS BEEN THE FOUNDATION OF CLINICAL DIAGNOSIS OF SEIZURE DISORDERS. THIS ARTICLE DISCUSSES THE VALUE AND THE LIMITATIONS OF BEHAVIORAL FEATURES OF SEIZURE EPISODES IN LOCALIZING SEIZURE ONSET. STUDIES HAVE SHOWN THAT SOME SEMIOLOGIC FEATURES OF SEIZURES ARE HIGHLY ACCURATE IN THE HEMISPHERIC LATERALIZATION AND LOBAR LOCALIZATION OF SEIZURES. THERE IS GOOD AGREEMENT BETWEEN BLIND…	353	MAYO CLIN, SECT EEG, ROCHESTER, MN 55905 USA.;	2022-09-08	EPILEPSY; SEMIOLOGY; SEIZURES; VIDEO-EEG	10.1097/01.wnp.0000228498.71365.7b	REVIEW			357			071ZF	TEMPORAL-LOBE EPILEPSY; HYPOTHALAMIC HAMARTOMA; EEG; ELECTROENCEPHALOGRAPHY; RELIABILITY; WITHDRAWAL; ACCURACY	4	J CLIN NEUROPHYSIOL	J. CLIN. NEUROPHYSIOL.	ENGLISH	27	530 WALNUT ST, PHILADELPHIA, PA 19106-3621 USA	AUG 15	5	PHILADELPHIA	16885709	J	LIPPINCOTT WILLIAMS & WILKINS	2006	SO, EL (通讯作者)，MAYO CLIN, SECT EEG, 200 1ST ST SW, ROCHESTER, MN 55905 USA.	NEUROSCIENCES & NEUROLOGY	0736-0258	JOURNAL OF CLINICAL NEUROPHYSIOLOGY	51	16	3.1875	VALUE AND LIMITATIONS OF SEIZURE SEMIOLOGY IN LOCALIZING SEIZURE ONSET	0	3	WOS:000239641700009	23	CLINICAL NEUROLOGY; NEUROSCIENCES	55	ISI	MAYO CLIN	EL (通讯作者)，MAYO CLIN		SO EL, 2006, J CLIN NEUROPHYSIOL	SO EL, 2006, J CLIN NEUROPHYSIOL
KAMEYAMA S;SHIROZU H;MASUDA H;ITO Y;SONODA M;AKAZAWA K	KAMEYAMA, SHIGEKI;SHIROZU, HIROSHI;MASUDA, HIROSHI;ITO, YOSUKE;SONODA, MASAKI;AKAZAWA, KOHEI	BERKOVIC SF, 2003, EPILEPSIA, V44, P969, DOI 10.1046/J.1528-1157.2003.59102.X;CALISTO A, 2014, J NEUROSURG-PEDIATR, V14, P563, DOI 10.3171/2014.8.PEDS13586;CHOI JOONG-UHN, 2012, ADV TECH STAND NEUROSURG, V39, P117, DOI 10.1007/978-3-7091-1360-8_5;DE ALMEIDA AN, 2008, NEUROSURG REV, V31, P343, DOI 10.1007/S10143-008-0142-8;DELALANDE O, 2003, NEUROL MED-CHIR, V43, P61, DOI 10.2176/NMC.43.61;DREES C…	OBJECTIVE THE AIM OF THIS STUDY WAS TO ELUCIDATE THE INVASIVENESS, EFFECTIVENESS, AND FEASIBILITY OF MRI-GUIDED STEREOTACTIC RADIOFREQUENCY THERMOCOAGULATION (SRT) FOR HYPOTHALAMIC HAMARTOMA (HH). METHODS THE AUTHORS EXAMINED THE CLINICAL RECORDS OF 100 CONSECUTIVE PATIENTS (66 MALE AND 34 FEMALE) WITH INTRACTABLE GELASTIC SEIZURES (GS) CAUSED BY HH, WHO UNDERWENT SRT AS A SOLE SURGICAL TREATMENT…	1503	NISHI NIIGATA CHUO NATL HOSP, DEPT FUNCT NEUROSURG, HYPOTHALAM HAMARTOMA CTR, NIIGATA, JAPAN.; NIIGATA UNIV, MED & DENT HOSP, DEPT MED INFORMAT, NIIGATA, JAPAN.;	2022-09-08	EPILEPTIC ENCEPHALOPATHY; GELASTIC SEIZURE; HYPOTHALAMIC HAMARTOMA; OUTCOME; STEREOTACTIC RADIOFREQUENCY THERMOCOAGULATION; SURGICAL TREATMENT; EPILEPSY	10.3171/2015.4.JNS1582	ARTICLE	1933-0693	KAMEYAMA@MASA.GO.JP	1512		HEALTH LABOUR SCIENCES RESEARCH GRANT, MINISTRY OF HEALTH, LABOUR AND WELFARE OF JAPAN; JAPAN EPILEPSY RESEARCH FOUNDATION	DK2CU	INTRACTABLE GELASTIC SEIZURE; REFRACTORY EPILEPSY; DISCONNECTION; DIAGNOSIS; SURGERY; ADULT	5	J NEUROSURG	J. NEUROSURG.	ENGLISH	27	5550 MEADOWBROOK DRIVE, ROLLING MEADOWS, IL 60008 USA	MAY 15	10	ROLLING MEADOWS	26587652	J	AMER ASSOC NEUROLOGICAL SURGEONS	2016	KAMEYAMA, S (通讯作者)，NISHI NIIGATA CHUO NATL HOSP, EPILEPSY CTR, DEPT FUNCT NEUROSURG, NISHI KU, 1-14-1 MASAGO, NIIGATA 9502085, JAPAN.	NEUROSCIENCES & NEUROLOGY; SURGERY	0022-3085	JOURNAL OF NEUROSURGERY	51	6	8.5	MRI-GUIDED STEREOTACTIC RADIOFREQUENCY THERMOCOAGULATION FOR 100 HYPOTHALAMIC HAMARTOMAS	0	5	WOS:000374723000035	124	CLINICAL NEUROLOGY; SURGERY	57	ISI	HYPOTHALAM HAMARTOMA CTR;NIIGATA UNIV	EPILEPSY CTR		KAMEYAMA S, 2016, J NEUROSURG	KAMEYAMA S, 2016, J NEUROSURG
PORETTI A;VITIELLO G;HENNEKAM RCM;ARRIGONI F;BERTINI E;BORGATTI R;BRANCATI F;D'ARRIGO S;FARAVELLI F;GIORDANO L;HUISMAN TAGM;IANNICELLI M;KLUGER G;KYLLERMAN M;LANDGREN M;LEES MM;PINELLI L;ROMANIELLO R;SCHEER I;SCHWARZ CE;SPIEGEL R;TIBUSSEK D;VALENTE EM;BOLTSHAUSER E	PORETTI, ANDREA;VITIELLO, GIUSEPPINA;HENNEKAM, RAOUL C. M.;ARRIGONI, FILIPPO;BERTINI, ENRICO;BORGATTI, RENATO;BRANCATI, FRANCESCO;D'ARRIGO, STEFANO;FARAVELLI, FRANCESCA;GIORDANO, LUCIO;HUISMAN, THIERRY A. G. M.;IANNICELLI, MIRIAM;KLUGER, GERHARD;KYLLERMAN, MARTEN;LANDGREN, MAGNUS;LEES, MELISSA M.;PINELLI, LORENZO;ROMANIELLO, ROMINA;SCHEER, IANINA;SCHWARZ, CHRISTOPH E.;SPIEGEL, RONEN;TIBUSSEK, DAN…	AL-GAZALI LI, 1999, J MED GENET, V36, P161;AVILA M, 2011, HUM MUTAT, V32, P1332, DOI 10.1002/HUMU.21570;BERNARDINI L, 2010, EUR J HUM GENET, V18, P178, DOI 10.1038/EJHG.2009.154;BIELAS SL, 2009, NAT GENET, V41, P1032, DOI 10.1038/NG.423;BIESECKER LG, 2003, EPILEPTIC DISORD, V5, P235;BIESECKER LG, 2010, GENEREVIEWS, V0, P0;BOLDUC ME, 2009, DEV MED CHILD NEUROL, V51, P256, DOI 10.1111/J.1469-8749.2…	ORAL-FACIAL-DIGITAL SYNDROME TYPE VI (OFD VI) REPRESENTS A RARE PHENOTYPIC SUBTYPE OF JOUBERT SYNDROME AND RELATED DISORDERS (JSRD). IN THE ORIGINAL REPORT POLYDACTYLY, ORAL FINDINGS, INTELLECTUAL DISABILITY, AND ABSENCE OF THE CEREBELLAR VERMIS AT POST-MORTEM CHARACTERIZED THE SYNDROME. SUBSEQUENTLY, THE MOLAR TOOTH SIGN (MTS) HAS BEEN FOUND IN PATIENTS WITH OFD VI, PROMPTING THE INCLUSION OF OF…		IRCCS CASA SOLLIEVO SOFFERENZA INST, MENDEL LAB, SAN GIOVANNI ROTONDO, ITALY.; UNIV CHILDRENS HOSP ZURICH, DEPT PEDIAT NEUROL, ZURICH, SWITZERLAND.; JOHNS HOPKINS UNIV, SCH MED, DIV PEDIAT RADIOL, RUSSELL H MORGAN DEPT RADIOL & RADIOL SCI, BALTIMORE, MD USA.; UNIV AMSTERDAM, ACAD MED CTR, DEPT PEDIAT, NL-1105 AZ AMSTERDAM, NETHERLANDS.; SCI INST E MEDEA, DEPT NEURORADIOL, BOSISIO PARINI, LC, ITAL…	2022-09-08	JOUBERT SYNDROME AND RELATED DISORDERS; ORAL-FACIAL-DIGITAL SYNDROME TYPE VI; NEUROIMAGING; MOLAR TOOTH SIGN; CEREBELLAR MALFORMATION	10.1186/1750-1172-7-4	ARTICLE	1750-1172	E.VALENTE@CSS-MENDEL.IT; EUGEN.BOLTSHAUSER@KISPI.UZH.CH			SWISS NATIONAL SCIENCE FOUNDATION [PBZHP3-133288]; ITALIAN MINISTRY OF HEALTH [RICERCA CORRENTE, RICERCA FINALIZZATA MALATTIE RARE]; ITALIAN TELETHON FOUNDATION [GGP08145]; PIERFRANCO AND LUISA MARIANI FOUNDATION [R-09-79]; EUROPEAN RESEARCH COUNCIL [260888]	918DK	MOLAR TOOTH SIGN; JOUBERT-SYNDROME; OROFACIODIGITAL-SYNDROME; PSYCHOMOTOR RETARDATION; HYPOTHALAMIC HAMARTOMA; RETINAL DEGENERATION; CLEFT-LIP; MUTATION; DISORDER; DISEASE		ORPHANET J RARE DIS	ORPHANET J. RARE DIS.	ENGLISH	67	CAMPUS, 4 CRINAN ST, LONDON N1 9XW, ENGLAND	JAN 11	14	LONDON	22236771	J	BMC	2012	VALENTE, EM (通讯作者)，IRCCS CASA SOLLIEVO SOFFERENZA INST, MENDEL LAB, SAN GIOVANNI ROTONDO, ITALY.	GENETICS & HEREDITY; RESEARCH & EXPERIMENTAL MEDICINE		ORPHANET JOURNAL OF RARE DISEASES	50	10	5	DELINEATION AND DIAGNOSTIC CRITERIA OF ORAL-FACIAL-DIGITAL SYNDROME TYPE VI	1	15	WOS:000302229300001	7	GENETICS & HEREDITY; MEDICINE, RESEARCH & EXPERIMENTAL	50	ISI	IRCCS CASA SOLLIEVO SOFFERENZA INST;UNIV CHILDRENS HOSP ZURICH;JOHNS HOPKINS UNIV;UNIV AMSTERDAM;SCI INST E MEDEA;DEPT NEUROSCI;SCI INST E MEDEA;GABRIELE DANNUNZIO UNIV FDN;SPEDALI CIVIL BRESCIA;EPILEPSY CTR;PARACELSUS MED UNIV;SAHLGRENSKA UNIV;SKARABORG HOSP;GREAT ORMOND ST HOSP SICK CHILDREN;SPEDALI CIVIL BRESCIA;UNIV CHILDRENS HOSP;AFULA AND RAPPAPORT SCH MED;UNIV CHILDRENS HOSP;UNIV MESSINA	EM (通讯作者)，IRCCS CASA SOLLIEVO SOFFERENZA INST		PORETTI A, 2012, ORPHANET J RARE DIS	PORETTI A, 2012, ORPHANET J RARE DIS
LOPEZ E;THAUVIN-ROBINET C;REVERSADE B;EL KHARTOUFI N;DEVISME L;HOLDER M;ANSART-FRANQUET H;AVILA M;LACOMBE D;KLEINFINGER P;KAORI I;TAKANASHI JI;LE MERRER M;MARTINOVIC J;NOEL C;SHBOUL M;HO LN;GUVEN Y;RAZAVI F;BURGLEN L;GIGOT N;DARMENCY-STAMBOUL V;THEVENON J;ARAL B;KAYSERILI H;HUET F;LYONNET S;LE CAIGNEC C;FRANCO B;RIVIERE JB;FAIVRE L;ATTIE-BITACH T	LOPEZ, ESTELLE;THAUVIN-ROBINET, CHRISTEL;REVERSADE, BRUNO;EL KHARTOUFI, NADIA;DEVISME, LOUISE;HOLDER, MURIEL;ANSART-FRANQUET, HELENE;AVILA, MAGALI;LACOMBE, DIDIER;KLEINFINGER, PASCALE;KAORI, IRAHARA;TAKANASHI, JUN-ICHI;LE MERRER, MARTINE;MARTINOVIC, JELENA;NOEL, CATHERINE;SHBOUL, MOHAMMAD;HO, LENA;GUVEN, YELIZ;RAZAVI, FERECHTE;BURGLEN, LYDIE;GIGOT, NADEGE;DARMENCY-STAMBOUL, VERONIQUE;THEVENON, JU…	ADZHUBEI IA, 2010, NAT METHODS, V7, P248, DOI 10.1038/NMETH0410-248;ALAZAMI AM, 2012, HUM MUTAT, V33, P1423, DOI 10.1002/HUMU.22134;BISSCHOFF IJ, 2013, HUM MUTAT, V34, P237, DOI 10.1002/HUMU.22224;BRANCATI F, 2010, ORPHANET J RARE DIS, V5, P0, DOI 10.1186/1750-1172-5-20;CHAKI M, 2012, CELL, V150, P533, DOI 10.1016/J.CELL.2012.06.028;COENE KLM, 2009, AM J HUM GENET, V85, P465, DOI 10.1016/J.AJHG.2…	ORAL-FACIAL-DIGITAL SYNDROME TYPE VI (OFD VI) IS A RECESSIVE CILIOPATHY DEFINED BY TWO DIAGNOSTIC CRITERIA: MOLAR TOOTH SIGN (MTS) AND ONE OR MORE OF THE FOLLOWING: (1) TONGUE HAMARTOMA (S) AND/OR ADDITIONAL FRENULA AND/OR UPPER LIP NOTCH; (2) MESOAXIAL POLYDACTYLY OF ONE OR MORE HANDS OR FEET; (3) HYPOTHALAMIC HAMARTOMA. BECAUSE OF THE MTS, OFD VI BELONGS TO THE "JOUBERT SYNDROME RELATED DISORDE…	367	UNIV BOURGOGNE, EQUIPE ACCUEIL EA GAD GENET ANOMALIES DEV 4271, IFR SANTE STIC, DIJON, FRANCE.; CHU, CTR REFERENCE ANOMALIES DEV & SYNDROMES MALFORMAT, HOP ENFANTS, DIJON, FRANCE.; CHU, HOP ENFANTS, CTR GENET, FHU TRANSLAD, F-21034 DIJON, FRANCE.; ASTAR, LAB HUMAN EMBRYOL, INST MED BIOL, SINGAPORE, SINGAPORE.; HOP NECKER ENFANTS MALAD, APHP, DEPT GENET, PARIS, FRANCE.; CHRU, DEPT ANATOMOPATHOL, C…	2022-09-08		10.1007/s00439-013-1385-1	ARTICLE	1432-1203	ESTL_L@YAHOO.FR; CHRISTEL.THAUVIN@CHU-DIJON.FR	377		GIS-INSTITUT DES MALADIES RARES AND FONDATION IMAGINE FOR HIGH-THROUGHPUT-SEQUENCING; FRENCH MINISTRY OF HEALTH; DIJON UNIVERSITY HOSPITAL; REGIONAL COUNCIL OF BURGUNDY; ANR [BLAN 1122 01]; A*STAR SINGAPORE; NHLBI [HL-102923]; WHI [HL-102924]; BROAD GO SEQUENCING PROJECT [HL-102925]; SEATTLE GO SEQUENCING PROJECT [HL-102926]; HEART GO SEQUENCING PROJECT [HL-103010]; FONDAZIONE TELETHON FUNDING SO…	AB2KX	FACIAL-DIGITAL SYNDROME; CAUSE JOUBERT SYNDROME; VARADI-SYNDROME; MUTATION; IV	3	HUM GENET	HUM. GENET.	ENGLISH	31	233 SPRING ST, NEW YORK, NY 10013 USA	MAR 15	11	NEW YORK	24178751	J	SPRINGER	2014	THAUVIN-ROBINET, C (通讯作者)，UNIV BOURGOGNE, EQUIPE ACCUEIL EA GAD GENET ANOMALIES DEV 4271, IFR SANTE STIC, DIJON, FRANCE.	GENETICS & HEREDITY	0340-6717	HUMAN GENETICS	50	8	6.25	C5ORF42 IS THE MAJOR GENE RESPONSIBLE FOR OFD SYNDROME TYPE VI	0	14	WOS:000331622700011	133	GENETICS & HEREDITY	52	ISI	UNIV BOURGOGNE;CTR REFERENCE ANOMALIES DEV AND SYNDROMES MALFORMAT;CTR GENET;INST MED BIOL;CTR BIOL AND PATHOL;SERV GENET CLIN;UNIV BORDEAUX;UNIV BORDEAUX;LAB CERBA;SHIMADA CTR REHABIL AND NEURODEV INTERVENT;KAMEDA MED CTR;FDN IMAGINE;LAB CERBA;ISTANBUL UNIV;CTR REFERENCE MALFORMAT AND MALAD CONGENITALES CERV;LAB GENET MOL;ISTANBUL UNIV;TELETHON INST GENET AND MED;UNIV NAPLES FEDERICO II	C (通讯作者)，UNIV BOURGOGNE		LOPEZ E, 2014, HUM GENET	LOPEZ E, 2014, HUM GENET
BIESECKER LG;GRAHAM JM	BIESECKER, LG;GRAHAM, JM	ALLEY TL, 1995, AM J HUM GENET, V56, P1411;BALAGURA S, 1979, SURG NEUROL, V11, P315;BARAITSER M, 1983, CLIN GENET, V24, P257;CHENG K, 1993, NEUROSURGERY, V32, P458, DOI 10.1227/00006123-199303000-00020;CLARREN SK, 1980, AM J MED GENET, V7, P75, DOI 10.1002/AJMG.1320070111;COHEN MM, 1991, AM J MED GENET, V39, P332, DOI 10.1002/AJMG.1320390316;GORLIN RJ, 1990, SYNDROMES HEAD NECK, V3RD EDN, P0;GRAH…		585	UNIV CALIF LOS ANGELES,CEDARS SINAI MED CTR,SCH MED,DIV CLIN GENET & DYSMORPHOL,LOS ANGELES,CA 90048.;	2022-09-08	HYPOTHALAMIC HAMARTOMA; POLYDACTYLY; IMPERFORATE ANUS; HYPOPITUITARISM	10.1136/jmg.33.7.585	ARTICLE			589		EUNICE KENNEDY SHRIVER NATIONAL INSTITUTE OF CHILD HEALTH &HUMAN DEVELOPMENT [P01HD022657] FUNDING SOURCE: NIH REPORTER; NICHD NIH HHS [2P01 HD22657-06] FUNDING SOURCE: MEDLINE	UX094	CONGENITAL HYPOTHALAMIC HAMARTOBLASTOMA; AUTOSOMAL-DOMINANT TRANSMISSION; SYNDROME TYPE-VI; IMPERFORATE ANUS; HYPOPITUITARISM; DELINEATION; HAMARTOMA; SIB	7	J MED GENET	J. MED. GENET.	ENGLISH	33	BRITISH MED ASSOC HOUSE, TAVISTOCK SQUARE, LONDON, ENGLAND WC1H 9JR	JUL 15	5	LONDON	8818945	J	BRITISH MED JOURNAL PUBL GROUP	1996	BIESECKER, LG (通讯作者)，NIH,NATL CTR HUMAN GENOME RES,BLDG 49,ROOM 4A80,BETHESDA,MD 20892, USA.	GENETICS & HEREDITY	0022-2593	JOURNAL OF MEDICAL GENETICS	49	26	1.88462	PALLISTER-HALL SYNDROME	0	1	WOS:A1996UX09400011	33	GENETICS & HEREDITY	49	ISI	UNIV CALIF LOS ANGELES	NATL CTR HUMAN GENOME RES		BIESECKER LG, 1996, J MED GENET	BIESECKER LG, 1996, J MED GENET-a
NG SM;KUMAR Y;CODY D;SMITH CS;DIDI M	NG, SM;KUMAR, Y;CODY, D;SMITH, CS;DIDI, M	BAEKJENSEN AM, 1998, J PEDIAT, V132, P105;CACCIARI E, 1990, ARCH DIS CHILD, V65, P1199, DOI 10.1136/ADC.65.11.1199;CACCIARI E, 1983, J PEDIATR-US, V102, P357, DOI 10.1016/S0022-3476(83)80648-9;CHAUSSAIN JL, 1988, ACTA PAEDIATR SCAND, V0, P38;CHEMAITILLY W, 2001, CLIN ENDOCRINOL, V54, P289, DOI 10.1046/J.1365-2265.2001.01229.X;CISTERNINO M, 2000, J PEDIATR ENDOCR MET, V13, P695;DEBENEIX C, 2001, H…	AIMS: (1) TO ASSESS THE VALUE OF CRANIAL MAGNETIC RESONANCE IMAGING (MRI) SCANS IN THE INVESTIGATION OF GIRLS WITH CENTRAL PRECOCIOUS PUBERTY (CPP); AND (2) TO DETERMINE THE CLINICAL PREDICTORS OF ABNORMAL CRANIAL MRI SCANS IN THESE PATIENTS. METHODS: A RETROSPECTIVE STUDY OF 67 GIRLS DIAGNOSED WITH CPP WHO UNDERWENT CRANIAL MRI SCANS AT DIAGNOSIS. PATIENTS WITH NEUROLOGICAL SIGNS OR SYMPTOMS AT …	414	ROYAL LIVERPOOL CHILDRENS HOSP, DEPT ENDOCRINOL, LIVERPOOL L12 2AP, MERSEYSIDE, ENGLAND.;	2022-09-08		10.1136/adc.88.5.414	ARTICLE	1468-2044	NGSZEMAY@YAHOO.COM	417			671QK	HORMONE-RELEASING HORMONE; MAGNETIC-RESONANCE; HYPOTHALAMIC HAMARTOMA; PITUITARY-GLAND; DISORDER; DIAGNOSIS; GROWTH; AGE	5	ARCH DIS CHILD	ARCH. DIS. CHILD.	ENGLISH	25	BRITISH MED ASSOC HOUSE, TAVISTOCK SQUARE, LONDON WC1H 9JR, ENGLAND	MAY 15	4	LONDON	12716713	J	BMJ PUBLISHING GROUP	2003	NG, SM (通讯作者)，ROYAL LIVERPOOL CHILDRENS HOSP, DEPT ENDOCRINOL, LIVERPOOL L12 2AP, MERSEYSIDE, ENGLAND.	PEDIATRICS	0003-9888	ARCHIVES OF DISEASE IN CHILDHOOD	48	19	2.52632	CRANIAL MRI SCANS ARE INDICATED IN ALL GIRLS WITH CENTRAL PRECOCIOUS PUBERTY	0	2	WOS:000182475400020	88	PEDIATRICS	54	ISI	ROYAL LIVERPOOL CHILDRENS HOSP	SM (通讯作者)，ROYAL LIVERPOOL CHILDRENS HOSP		NG SM, 2003, ARCH DIS CHILD	NG SM, 2003, ARCH DIS CHILD
ROSENFELD JV;FREEMAN JL;HARVEY AS	ROSENFELD, JV;FREEMAN, JL;HARVEY, AS	APUZZO MLJ, 1998, SURG 3 VENTRICLE, V0, P421;ARITA K, 1999, J NEUROSURG, V91, P212, DOI 10.3171/JNS.1999.91.2.0212;ARITA N, 1986, SURG BRAIN STEM 3 VE, V0, P389;BRENINGSTALL GN, 1985, NEUROLOGY, V35, P1180, DOI 10.1212/WNL.35.8.1180;CASCINO GD, 1993, NEUROLOGY, V43, P747, DOI 10.1212/WNL.43.4.747;DAMASIO AR, 1998, SURG 3 VENTRICLE, V0, P187;DELALANDE O, 2003, NEUROL MED-CHIR, V43, P61, DOI 10.217…	BACKGROUND WE HAVE PREVIOUSLY DESCRIBED THE RESECTION OF HYPOTHALAMIC HAMARTOMAS (HH) USING A TRANSCALLOSAL APPROACH [TRANSCALLOSAL RESECTION OF HYPOTHALAMIC HAMARTOMAS, WITH CONTROL OF SEIZURES, IN CHILDREN WITH GELASTIC EPILEPSY, NEUROSURGERY, 2001]. SINCE THEN, WE HAVE REFINED THE TECHNIQUE AND NOW DESCRIBE IN DETAIL AN ANTERIOR TRANSCALLOSAL TRANSSEPTAL INTERFORNICEAL APPROACH TO THE THIRD VE…	738	ALFRED HOSP, DEPT NEUROSURG, PRAHRAN, VIC 3181, AUSTRALIA.; ALFRED HOSP, DEPT SURG, PRAHRAN, VIC 3181, AUSTRALIA.; MONASH UNIV, PRAHRAN, VIC 3181, AUSTRALIA.; ROYAL CHILDRENS HOSP, DEPT NEUROL, PARKVILLE, VIC 3052, AUSTRALIA.; ROYAL CHILDRENS HOSP, MURDOCH CHILDRENS RES INST, PARKVILLE, VIC 3052, AUSTRALIA.; UNIV MELBOURNE, DEPT PAEDIAT, PARKVILLE, VIC 3052, AUSTRALIA.; AUSTIN & REPATRIAT MED CTR…	2022-09-08	THIRD VENTRICLE; FORNIX; TRANSCALLOSAL SURGERY; HYPOTHALAMIC HAMARTOMA; EPILEPSY SURGERY; MEMORY	10.1016/j.jocn.2004.03.008	ARTICLE		J.ROSENFELD@ALFRED.ORG.AU	744			859ZF	INTRACTABLE EPILEPSY; SURGICAL-TREATMENT; GELASTIC EPILEPSY; SEIZURE; SURGERY; CHILDREN	7	J CLIN NEUROSCI	J. CLIN. NEUROSCI.	ENGLISH	32	THE BOULEVARD, LANGFORD LANE, KIDLINGTON, OXFORD OX5 1GB, OXON, ENGLAND	SEP 15	7	OXFORD	15337137	J	ELSEVIER SCI LTD	2004	ROSENFELD, JV (通讯作者)，ALFRED HOSP, DEPT NEUROSURG, COMMERCIAL RD, PRAHRAN, VIC 3181, AUSTRALIA.	NEUROSCIENCES & NEUROLOGY	0967-5868	JOURNAL OF CLINICAL NEUROSCIENCE	48	18	2.66667	OPERATIVE TECHNIQUE: THE ANTERIOR TRANSCALLOSAL TRANSSEPTAL INTERFORNICEAL APPROACH TO THE THIRD VENTRICLE AND RESECTION OF HYPOTHALAMIC HAMARTOMAS	0	0	WOS:000224306200013	11	CLINICAL NEUROLOGY; NEUROSCIENCES	50	ISI	ALFRED HOSP;ALFRED HOSP;MONASH UNIV;ROYAL CHILDRENS HOSP;MURDOCH CHILDRENS RES INST;UNIV MELBOURNE;EPILEPSY RES INST;ROYAL CHILDRENS HOSP	JV (通讯作者)，ALFRED HOSP		ROSENFELD JV, 2004, J CLIN NEUROSCI	ROSENFELD JV, 2004, J CLIN NEUROSCI
WARMUTH-METZ M;GNEKOW AK;MULLER H;SOLYMOSI L	WARMUTH-METZ, M;GNEKOW, AK;MULLER, H;SOLYMOSI, L	ARSLANOGLU A, 2003, AM J NEURORADIOL, V24, P1906;ASTRUP J, 2003, BRIT J NEUROSURG, V17, P327, DOI 10.1080/02688690310001601216;BUSCHMANN U, 2003, CHILD NERV SYST, V19, P298, DOI 10.1007/S00381-003-0746-9;CALAMINUS G, 2004, KLIN PADIATR, V216, P141, DOI 10.1055/S-2004-822626;CIRAK B, 2000, ACTA RADIOL, V41, P375, DOI 10.1034/J.1600-0455.2000.041004375.X;DIRKS PB, 1994, NEUROSURGERY, V34, P68;DIRVE…	IN CONTRARY TO THE ADULT AGE THE MOST COMMON SUPRASELLAR TUMORS IN CHILDREN ARE WITH DECREASING FREQUENCY CRANIOPHARYNGIOMAS, CHIASMATIC/HYPOTHALAMIC LOW-GRADE GLIOMAS, GERMINOMAS AND LESIONS ATTRIBUTABLE TO A LANGERHANS CELL HISTIOCYTOSIS. FOR DIFFERENTIAL DIAGNOSTIC PURPOSES ALSO THE RARE HYPOTHALAMIC HAMARTOMA AND MENINGEAL METASTASES IN THE INFUNDIBULAR RECESS OF THE THIRD VENTRICLE ARE INCLU…	323	UNIV WURZBURG, ABT NEURORADIOL, D-97080 WURZBURG, GERMANY.; UNIV WURZBURG, DEPT NEURORADIOL, D-97080 WURZBURG, GERMANY.; CHILDRENS HOSP, AUGSBURG, GERMANY.; CHILDRENS HOSP, OLDENBURG, GERMANY.;	2022-09-08	SUPRASELLAR TUMOR; BRAIN TUMOR; CHILDREN; CT; MRI	10.1055/s-2004-832358	ARTICLE			330			873MC	OPTIC PATHWAY GLIOMA; GERM-CELL TUMOR; LEPTOMENINGEAL DISSEMINATION; PILOCYTIC ASTROCYTOMA; HYPOTHALAMIC GLIOMA; MRI; CRANIOPHARYNGIOMA; NEUROFIBROMATOSIS; CHEMOTHERAPY; CHILDHOOD	6	KLIN PADIATR	KLINISCHE PADIATR.	ENGLISH	31	RUDIGERSTR 14, D-70469 STUTTGART, GERMANY	NOV-DEC 15	8	STUTTGART	15565547	J	GEORG THIEME VERLAG KG	2004	WARMUTH-METZ, M (通讯作者)，UNIV WURZBURG, ABT NEURORADIOL, JOSEF SCHNEIDER STR 11, D-97080 WURZBURG, GERMANY.	PEDIATRICS	0300-8630	KLINISCHE PADIATRIE	48	18	2.66667	DIFFERENTIAL DIAGNOSIS OF SUPRASELLAR TUMORS IN CHILDREN	0	2	WOS:000225283400004	216	PEDIATRICS	50	ISI	UNIV WURZBURG;UNIV WURZBURG;CHILDRENS HOSP;CHILDRENS HOSP	M (通讯作者)，UNIV WURZBURG		WARMUTH-METZ M, 2004, KLIN PADIATR	WARMUTH-METZ M, 2004, KLIN PADIATR
MURTA T;LEAL A;GARRIDO MI;FIGUEIREDO P	MURTA, TERESA;LEAL, ALBERTO;GARRIDO, MARTA I.;FIGUEIREDO, PATRICIA	ACS F, 2008, NEUROIMAGE, V41, P380, DOI 10.1016/J.NEUROIMAGE.2008.02.007;BAI XX, 2010, J NEUROSCI, V30, P5884, DOI 10.1523/JNEUROSCI.5101-09.2010;BERKOVIC SF, 1988, ANN NEUROL, V23, P429, DOI 10.1002/ANA.410230502;BINNIE CD, 1999, CLIN NEUROPHYSIOL, V110, P1671, DOI 10.1016/S1388-2457(99)00125-X;CARMICHAEL DW, 2010, NEUROIMAGE, V49, P379, DOI 10.1016/J.NEUROIMAGE.2009.07.062;DAVID O, 2008, PLOS B…	SIMULTANEOUS EEG-FMRI OFFERS THE POSSIBILITY OF NON-INVASIVELY STUDYING THE SPATIOTEMPORAL DYNAMICS OF EPILEPTIC ACTIVITY PROPAGATION FROM THE FOCUS TOWARDS AN EXTENDED BRAIN NETWORK, THROUGH THE IDENTIFICATION OF THE HAEMODYNAMIC CORRELATES OF ICTAL ELECTRICAL DISCHARGES. IN EPILEPSY ASSOCIATED WITH HYPOTHALAMIC HAMARTOMAS (HH), SEIZURES ARE KNOWN TO ORIGINATE IN THE HH BUT DIFFERENT PROPAGATION…	1634	UNIV TECN LISBOA, INST SUPER TECN, DEPT BIOENGN, INST SYST & ROBOT, P-1049001 LISBON, PORTUGAL.; CTR INVEST & INTERVENCAO SOCIAL, LISBON, PORTUGAL.; CTR HOSP PSIQUIATRICO LISBOA, DEPT NEUROPHYSIOL, LISBON, PORTUGAL.; UCL, WELLCOME CTR NEUROIMAGING, LISBON, PORTUGAL.;	2022-09-08	EPILEPSY; SEIZURE; EEG-FMRI; DCM; EFFECTIVE CONNECTIVITY; HYPOTHALAMIC HAMARTOMA	10.1016/j.neuroimage.2012.05.053	ARTICLE	1095-9572	PATRICIA.FIGUEIREDO@IST.UTL.PT	1642		PORTUGUESE SCIENCE FOUNDATION (FCT) [PTDC/SAU-BEB/65977/2006, PTDC/SAU-ENB/112294/2009]; ISR/IST PLURIANUAL FUNDING THROUGH THE PIDDAC PROGRAM FUNDS; WELLCOME TRUST	986TR	HYPOTHALAMIC HAMARTOMA; RESPONSE; ANESTHESIA; NETWORK	3	NEUROIMAGE	NEUROIMAGE	ENGLISH	52	525 B ST, STE 1900, SAN DIEGO, CA 92101-4495 USA	SEP 15	9	SAN DIEGO	22634857	J	ACADEMIC PRESS INC ELSEVIER SCIENCE	2012	FIGUEIREDO, P (通讯作者)，UNIV TECN LISBOA, INST SUPER TECN, DEPT BIOENGN, INST SYST & ROBOT, AV ROVISCO PAIS 1, P-1049001 LISBON, PORTUGAL.	NEUROSCIENCES & NEUROLOGY; RADIOLOGY, NUCLEAR MEDICINE & MEDICAL IMAGING	1053-8119	NEUROIMAGE	48	10	4.8	DYNAMIC CAUSAL MODELLING OF EPILEPTIC SEIZURE PROPAGATION PATHWAYS: A COMBINED EEG-FMRI STUDY	2	32	WOS:000307369000031	62	NEUROSCIENCES; NEUROIMAGING; RADIOLOGY, NUCLEAR MEDICINE & MEDICAL IMAGING	48	ISI	UNIV TECN LISBOA;CTR INVEST AND INTERVENCAO SOCIAL;CTR HOSP PSIQUIATRICO LISBOA;WELLCOME CTR NEUROIMAGING	P (通讯作者)，UNIV TECN LISBOA		MURTA T, 2012, NEUROIMAGE	MURTA T, 2012, NEUROIMAGE
BEHR C;GOLTZENE MA;KOSMALSKI G;HIRSCH E;RYULIN P	BEHR, C.;GOLTZENE, M. A.;KOSMALSKI, G.;HIRSCH, E.;RYULIN, P.	ANCES BM, 2005, BRAIN, V128, P1764, DOI 10.1093/BRAIN/AWH526;ANONYMOUS , 1989, EPILEPSIA, V30, P389, DOI 10.1111/J.1528-1157.1989.TB05316.X;ASTRADSSON A, 1998, EPILEPSIA, V39, P884, DOI 10.1111/J.1528-1157.1998.TB01185.X;AUPY J, 2013, REV NEUROL-FRANCE, V169, P142, DOI 10.1016/J.NEUROL.2012.05.014;AUVIN S, 2012, EUR J PAEDIATR NEURO, V16, P413, DOI 10.1016/J.EJPN.2012.01.007;BABB TL, 1987, SURG T…	EPILEPSY IS A BURDEN AFFECTING NO FEWER THAN 50 MILLION PATIENTS WORLDWIDE. IT IS A HETEROGENEOUS GROUP OF DISORDERS COMPRISING BOTH COMMON AND VERY RARE FORMS, THUS RENDERING ITS EPIDEMIOLOGICAL INVESTIGATIONS RATHER DIFFICULT. MOREOVER, MAKING AN EPILEPSY DIAGNOSIS PER SE CAN BE CHALLENGING DUE TO AN EVOLVING SYSTEM OF CLASSIFICATION, AND ITS DEPENDENCY ON LOCAL HABITS AND CULTURE. ANY ATTEMPT …	27	UNIV HOSP STRASBOURG, DEPT NEUROL, 1 PL HOP, F-67000 STRASBOURG, FRANCE.; UNIV HOSP STRASBOURG, DEPT PHARMACOL, 1 PL HOP, F-67000 STRASBOURG, FRANCE.; CHU VAUDOIS, DEPT CLIN NEUROSCI, CHAMP AIR 21, RUE BUGNON, CH-1011 LAUSANNE, SWITZERLAND.;	2022-09-08	EPILEPSY; EPIDEMIOLOGY; RARE; CLASSIFICATION	10.1016/j.neurol.2015.11.003	ARTICLE	2213-0004	CHARLES.BEHR@CHRU-STRASBOURG.FR	36			DE2OK	SEVERE MYOCLONIC EPILEPSY; LONG-TERM PROGNOSIS; DESCRIPTIVE EPIDEMIOLOGY; HYPOTHALAMIC HAMARTOMA; INTERNATIONAL-BUREAU; UNPROVOKED SEIZURE; ALZHEIMERS-DISEASE; CHILDHOOD EPILEPSY; ILAE COMMISSION; ONSET EPILEPSY	1	REV NEUROL-FRANCE	REV. NEUROL.	ENGLISH	135	21 STREET CAMILLE DESMOULINS, ISSY, 92789 MOULINEAUX CEDEX 9, FRANCE	JAN 15	10	MOULINEAUX CEDEX 9	26754036	J	MASSON EDITEUR	2016	BEHR, C (通讯作者)，UNIV HOSP STRASBOURG, DEPT NEUROL, 1 PL HOP, F-67000 STRASBOURG, FRANCE.	NEUROSCIENCES & NEUROLOGY	0035-3787	REVUE NEUROLOGIQUE	48	6	8	EPIDEMIOLOGY OF EPILEPSY	4	26	WOS:000370466400005	172	CLINICAL NEUROLOGY	51	ISI	UNIV HOSP STRASBOURG;UNIV HOSP STRASBOURG;DEPT CLIN NEUROSCI	C (通讯作者)，UNIV HOSP STRASBOURG		BEHR C, 2016, REV NEUROL-FRANCE	BEHR C, 2016, REV NEUROL-FRANCE
PROCACCINI E;DORFMULLER G;FOHLEN M;BULTEAU C;DELALANDE O	PROCACCINI, EMIDIO;DORFMULLER, GEORG;FOHLEN, MARTINE;BULTEAU, CHRISTINE;DELALANDE, OLIVIER	ARITA K, 1999, J NEUROSURG, V91, P212, DOI 10.3171/JNS.1999.91.2.0212;ARITA K, 1998, J NEUROSURG, V89, P645, DOI 10.3171/JNS.1998.89.4.0645;ARROYO S, 1993, BRAIN, V116, P757, DOI 10.1093/BRAIN/116.4.757;ARROYO S, 1997, EPILEPSIA, V38, P114, DOI 10.1111/J.1528-1157.1997.TB01085.X;BARAJAS MA, 2005, J NEUROSURG, V102, P53, DOI 10.3171/JNS.2005.102.S_SUPPLEMENT.0053;BERKOVIC SF, 2003, EPILEPSIA, V44,…	OBJECTIVE: HYPOTHALAMIC HAMARTOMAS (HHS) REQUIRE SURGICAL TREATMENT IN PATIENTS PRESENTING WITH REFRACTORY EPILEPSY. METHODS: THE AUTHORS REPORT ON A SINGLE-CENTER SERIES OF 33 PATIENTS (24 MALES, 9 FEMALES) WHO UNDERWENT SURGERY BETWEEN JANUARY 1997 AND APRIL 2004. THEY EXPERIENCED SEVERAL TYPES OF SEIZURE (GELASTIC, TONIC, PARTIAL, ATONIC, GENERALIZED TONICCLONIC, DACRYSTIC, INFANTILE SPASM, ME…	336	FDN ADOLPHE ROTHSCHILD, DIV PEDIAT NEUROSURG, F-75019 PARIS, FRANCE.; OSPED PEDIAT BAMBINO GESU, DIV PEDIAT NEUROSURG, ROME, ITALY.;	2022-09-08	ENDOSCOPY; HYPOTHALAMIC HAMARTOMA; INTRACTABLE EPILEPSY; STEREOTAXY; SURGERY	10.1227/01.NEU.0000233900.06146.72	ARTICLE			344			097AV	MEDICALLY INTRACTABLE EPILEPSY; GAMMA-KNIFE SURGERY; GELASTIC EPILEPSY; PRECOCIOUS PUBERTY; REFRACTORY EPILEPSY; ICTAL LAUGHTER; SEIZURE; RESECTION; EPILEPTOGENESIS; DISCONNECTION	4	NEUROSURGERY	NEUROSURGERY	ENGLISH	32	530 WALNUT ST, PHILADELPHIA, PA 19106-3621 USA	OCT 15	9	PHILADELPHIA		J	LIPPINCOTT WILLIAMS & WILKINS	2006	DELALANDE, O (通讯作者)，FDN ADOLPHE ROTHSCHILD, DIV PEDIAT NEUROSURG, 25 RUE MANIN, F-75019 PARIS, FRANCE.	NEUROSCIENCES & NEUROLOGY; SURGERY	0148-396X	NEUROSURGERY	47	16	2.9375	SURGICAL MANAGEMENT OF HYPOTHALAMIC HAMARTOMAS WITH EPILEPSY: THE STEREOENDOSCOPIC APPROACH	0	0	WOS:000241419500027	59	CLINICAL NEUROLOGY; SURGERY	48	ISI	FDN ADOLPHE ROTHSCHILD	O (通讯作者)，FDN ADOLPHE ROTHSCHILD		PROCACCINI E, 2006, NEUROSURGERY	PROCACCINI E, 2006, NEUROSURGERY
ARITA K;KURISU K;KIURA Y;IIDA K;OTSUBO H	ARITA, K;KURISU, K;KIURA, Y;IIDA, K;OTSUBO, H	AKAI T, 2002, MINIM INVAS NEUROSUR, V45, P235, DOI 10.1055/S-2002-36196;ALBRIGHT AL, 1993, J NEUROSURG, V78, P77, DOI 10.3171/JNS.1993.78.1.0077;ALVAREZGARIJO JA, 1983, J NEUROSURG, V58, P583, DOI 10.3171/JNS.1983.58.4.0583;ARITA K, 1999, J NEUROSURG, V91, P212, DOI 10.3171/JNS.1999.91.2.0212;ARITA K, 1998, J NEUROSURG, V89, P645, DOI 10.3171/JNS.1998.89.4.0645;BALAGURA S, 1979, SURG NEUROL, V11,…	THE INCIDENCE OF HYPOTHALAMIC HAMARTOMAS (HHS) HAS INCREASED SINCE THE INTRODUCTION OF MAGNETIC RESONANCE (MR) IMAGING. THE ETIOLOGY OF THIS ANOMALY AND THE PATHOGENESIS OF ITS PECULIAR SYMPTOMS REMAIN UNCLEAR, BUT RECENT ELECTROPHYSIOLOGICAL, NEUROIMAGING, AND CLINICAL STUDIES HAVE YIELDED IMPORTANT DATA. CATEGORIZING HHS BY THE DEGREE OF HYPOTHALAMIC INVOLVEMENT HAS CONTRIBUTED TO THE ACCURATE …	221	HIROSHIMA UNIV, DEPT NEUROSURG, GRAD SCH BIOMED SCI, MINAMI KU, HIROSHIMA, JAPAN.; HOSP SICK CHILDREN, DIV NEUROL, TORONTO, ON, CANADA.;	2022-09-08	HYPOTHALAMIC HAMARTOMA; EPILEPSY; GELASTIC SEIZURE; PRECOCIOUS PUBERTY; CLASSIFICATION	10.2176/nmc.45.221	REVIEW	1349-8029	KARITA@HIROSHIMA-U.AC.JP	231			925WB	GONADOTROPIN-RELEASING-HORMONE; CENTRAL PRECOCIOUS PUBERTY; SURGICAL-TREATMENT; GELASTIC SEIZURE; STEREOTACTIC RADIOSURGERY; CLINICAL-MANIFESTATION; GENERALIZED EPILEPSY; IMPERFORATE ANUS; SEXUAL PRECOCITY; ANALOG TREATMENT	5	NEUROL MED-CHIR	NEUROL. MED.-CHIR.	ENGLISH	76	5-25-16 HONGO, BUNKYO-KU, TOKYO, 113-0033, JAPAN	MAY 15	11	TOKYO	15914961	J	JAPAN NEUROSURGICAL SOC	2005	ARITA, K (通讯作者)，HIROSHIMA UNIV, DEPT NEUROSURG, GRAD SCH BIOMED SCI, MINAMI KU, 1-2-3 KASUMI, HIROSHIMA, JAPAN.	NEUROSCIENCES & NEUROLOGY; SURGERY	0470-8105	NEUROLOGIA MEDICO-CHIRURGICA	46	17	2.70588	HYPOTHALAMIC HAMARTOMA	0	3	WOS:000229082900001	45	CLINICAL NEUROLOGY; SURGERY	50	ISI	HIROSHIMA UNIV;HOSP SICK CHILDREN	K (通讯作者)，HIROSHIMA UNIV		ARITA K, 2005, NEUROL MED-CHIR	ARITA K, 2005, NEUROL MED-CHIR
KHAN S;WRIGHT I;JAVED S;SHARPLES P;JARDINE P;CARTER M;GILL SS	KHAN, SADAQUATE;WRIGHT, INGRAM;JAVED, SHAZIA;SHARPLES, PETA;JARDINE, PHILIP;CARTER, MICHAEL;GILL, STEVEN S.	ARROYO S, 1993, BRAIN, V116, P757, DOI 10.1093/BRAIN/116.4.757;CRAMER JA, 1999, EPILEPSIA, V40, P1114, DOI 10.1111/J.1528-1157.1999.TB00828.X;DUSOIR H, 1990, BRAIN, V113, P1695, DOI 10.1093/BRAIN/113.6.1695;FREEMAN JL, 2003, NEUROLOGY, V60, P762, DOI 10.1212/01.WNL.0000049457.05670.7D;GRANZIERA C, 2008, PARKINSONISM RELAT D, V14, P109, DOI 10.1016/J.PARKRELDIS.2007.06.013;HOLSHEIMER J, 2003, ELEC…	WE INVESTIGATE THE CLINICAL OUTCOME FROM STIMULATION OF THE MAMILLOTHALAMIC TRACT IN TWO PATIENTS WITH INTRACTABLE EPILEPSY SECONDARY TO HYPOTHALAMIC HAMARTOMAS. ONE PATIENT HAS A LEFT-SIDED AND THE OTHER A RIGHT-SIDED TUMOR. BOTH PATIENTS PRESENTED WITH A HISTORY OF GELASTIC AND COMPLEX PARTIAL SEIZURES RESISTANT TO MULTIPLE ANTIEPILEPTIC DRUGS. BOTH PATIENTS UNDERWENT INSERTION OF A SINGLE DEEP…	1608	FRENCHAY HOSP, INST NEUROSCI, BRISTOL BS16 1LE, AVON, ENGLAND.; FRENCHAY HOSP, DEPT PAEDIAT NEUROL, BRISTOL BS16 1LE, AVON, ENGLAND.; FRENCHAY HOSP, DEPT CLIN NEUROPSYCHOL, BRISTOL BS16 1LE, AVON, ENGLAND.;	2022-09-08	DEEP BRAIN STIMULATION; EPILEPSY; MAMILLOTHALAMIC TRACT; QUALITY OF LIFE	10.1111/j.1528-1167.2008.01995.x	ARTICLE	1528-1167	STEVEN.GILL@NBT.NHS.UK	1611			456II	EPILEPSY; RESECTION; LESION	6	EPILEPSIA	EPILEPSIA	ENGLISH	13	111 RIVER ST, HOBOKEN 07030-5774, NJ USA	JUN 15	4	HOBOKEN	19243422	J	WILEY	2009	GILL, SS (通讯作者)，FRENCHAY HOSP, INST NEUROSCI, BRISTOL BS16 1LE, AVON, ENGLAND.	NEUROSCIENCES & NEUROLOGY	0013-9580	EPILEPSIA	46	13	3.53846	HIGH FREQUENCY STIMULATION OF THE MAMILLOTHALAMIC TRACT FOR THE TREATMENT OF RESISTANT SEIZURES ASSOCIATED WITH HYPOTHALAMIC HAMARTOMA	0	2	WOS:000266838100034	50	CLINICAL NEUROLOGY	50	ISI	INST NEUROSCI;FRENCHAY HOSP;FRENCHAY HOSP	INST NEUROSCI		KHAN S, 2009, EPILEPSIA	KHAN S, 2009, EPILEPSIA
DEONNA T;ZIEGLER AL	DEONNA, T;ZIEGLER, AL	AICARDI J, 1988, DEV MED CHILD NEUROL, V30, P429;AMES FR, 1980, S AFR MED J, V58, P163;ARROYO HA, 1998, INT CHILD NEUR ASS M, V0, P343;ARROYO S, 1993, BRAIN, V116, P757, DOI 10.1093/BRAIN/116.4.757;ARROYO S, 1997, EPILEPSIA, V38, P114, DOI 10.1111/J.1528-1157.1997.TB01085.X;BERKOVIC SF, 1988, ANN NEUROL, V23, P429, DOI 10.1002/ANA.410230502;BERKOVIC SF, 1997, EPILEPSIA, V38, P1;BRENINGSTALL GN, 1…	BASED ON A REVIEW OF THE LITTERATURE AND A DETAILED LONGITUDINAL SINGLE CASE STUDY OF A CHILD WITH EARLY ONSET GELASTIC SEIZURES AND HYPOTHALAMIC HAMARTOMA, THE AUTHORS REVIEW THE ARGUMENTS SUGGESTING THAT THE ACQUIRED COGNITIVE AND BEHAVIORAL SYMPTOMS SEEN IN THE MAJORITY OF CASES OF THIS SPECIAL EPILEPTIC SYNDROME RESULT FROM A DIRECT EFFECT OF THE SEIZURES. THE EARLY NEUROBEHAVIORAL PROFILE OF…	33	CHUV LAUSANNE, DEPT PEDIAT, NEUROPEDIAT UNIT, LAUSANNE, SWITZERLAND.;	2022-09-08	HYPOTHALAMIC HAMARTOMA; GELASTIC SEIZURES; REFRACTORY EPILEPSY; COGNITIVE EPILEPSY; EPILEPTIC DEMENTIA; PERVASIVE DEVELOPMENTAL DISORDER		ARTICLE		THIERRY.DEONNA@CHUV.HOSPVD.CH	37			306TF	SURGICAL-TREATMENT; LAUGHING SEIZURE; ICTAL LAUGHTER; RESECTION; CHILDREN; EEG	1	EPILEPTIC DISORD	EPILEPTIC DISORD.	ENGLISH	38	127 AVE DE LA REPUBLIQUE, 92120 MONTROUGE, FRANCE	MAR 15	5	MONTROUGE	10937169	J	JOHN LIBBEY EUROTEXT LTD	2000	DEONNA, T (通讯作者)，CHUV LAUSANNE, DEPT PEDIAT, NEUROPEDIAT UNIT, LAUSANNE, SWITZERLAND.	NEUROSCIENCES & NEUROLOGY	1294-9361	EPILEPTIC DISORDERS	45	22	2.04545	HYPOTHALAMIC HAMARTOMA, PRECOCIOUS PUBERTY AND GELASTIC SEIZURES: A SPECIAL MODEL OF "EPILEPTIC" DEVELOPMENTAL DISORDER	0	1	WOS:000086611900006	2	CLINICAL NEUROLOGY	45	ISI		NOTREPORTED		DEONNA T, 2000, EPILEPTIC DISORD	DEONNA T, 2000, EPILEPTIC DISORD
CHOI JU;YANG KH;KIM TG;CHANG JH;CHANG JW;LEE BI;KIM DS	CHOI, JU;YANG, KH;KIM, TG;CHANG, JH;CHANG, JW;LEE, BI;KIM, DS	AKAI T, 2002, MINIM INVAS NEUROSUR, V45, P235, DOI 10.1055/S-2002-36196;ARROYO S, 1993, BRAIN, V116, P757, DOI 10.1093/BRAIN/116.4.757;BERKOVIC SF, 2003, EPILEPSIA, V44, P969, DOI 10.1046/J.1528-1157.2003.59102.X;CASCINO GD, 1993, NEUROLOGY, V43, P747, DOI 10.1212/WNL.43.4.747;DEBENEIX C, 2001, HORM RES, V56, P12, DOI 10.1159/000048084;DELALANDE O, 2003, NEUROL MED-CHIR, V43, P61, DOI 10.2176/NMC…	ALTHOUGH INTRACTABLE EPILEPSY ASSOCIATED WITH HYPOTHALAMIC HAMARTOMA (HH) CAN BE CONTROLLED BY MICROSURGICAL RESECTION OF THE LESION, EXCISION OF DEEP-SEATED LESIONS IS OFTEN ASSOCIATED WITH MORBIDITY AND MORTALITY. ENDOSCOPIC DISCONNECTION IS LESS INVASIVE AND SEEMS TO BE WELL SUITED FOR THIS INDICATION. THE AUTHORS DISCUSS THE ROLE OF ENDOSCOPIC-ASSISTED SURGERY IN THE MANAGEMENT OF HH-INDUCED …	506	YONSEI UNIV, COLL MED, DEPT NEUROSURG, BRAIN RES INST, SEOUL, SOUTH KOREA.; YONSEI UNIV, COLL MED, DEPT NEUROL, BRAIN RES INST, SEOUL, SOUTH KOREA.;	2022-09-08	HYPOTHALAMIC HAMARTOMA; GELASTIC SEIZURE; ENDOSCOPY; PEDIATRIC NEUROSURGERY	10.3171/ped.2004.100.5.0506	ARTICLE	1933-0693	DSKIM33@YUMC.YONSEI.AC.KR	511			819MT	SURGICAL-TREATMENT; GELASTIC EPILEPSY; STEREO-EEG; SURGERY; RESECTION; CHILDREN	5	J NEUROSURG	J. NEUROSURG.	ENGLISH	28	5550 MEADOWBROOK DRIVE, ROLLING MEADOWS, IL 60008 USA	MAY 15	6	ROLLING MEADOWS	15287464	J	AMER ASSOC NEUROLOGICAL SURGEONS	2004	KIM, DS (通讯作者)，YONSEI UNIV, COLL MED, DEPT NEUROSURG, BRAIN RES INST, CPO BOX 8044, SEOUL, SOUTH KOREA.	NEUROSCIENCES & NEUROLOGY; SURGERY	0022-3085	JOURNAL OF NEUROSURGERY	45	18	2.5	ENDOSCOPIC DISCONNECTION FOR HYPOTHALAMIC HAMARTOMA WITH INTRACTABLE SEIZURE - REPORT OF FOUR CASES	0	2	WOS:000221319700020	100	CLINICAL NEUROLOGY; SURGERY	49	ISI	YONSEI UNIV;YONSEI UNIV	DS (通讯作者)，YONSEI UNIV		CHOI JU, 2004, J NEUROSURG	CHOI JU, 2004, J NEUROSURG
MATHIEU D;KONDZIOLKA D;NIRANJAN A;FLICKINGER J;LUNSFORD LD	MATHIEU, DAVID;KONDZIOLKA, DOUGLAS;NIRANJAN, AJAY;FLICKINGER, JOHN;LUNSFORD, L. DADE	AKAI T, 2002, MINIM INVAS NEUROSUR, V45, P235, DOI 10.1055/S-2002-36196;ARITA K, 1999, J NEUROSURG, V91, P212, DOI 10.3171/JNS.1999.91.2.0212;ARITA K, 2005, NEUROL MED-CHIR, V45, P221, DOI 10.2176/NMC.45.221;ARITA K, 1998, J NEUROSURG, V89, P645, DOI 10.3171/JNS.1998.89.4.0645;BARAJAS MA, 2005, J NEUROSURG, V102, P53, DOI 10.3171/JNS.2005.102.S_SUPPLEMENT.0053;BERKOVIC SF, 2003, EPILEPSIA, V44, P…	BACKGROUND: HYPOTHALAMIC HAMARTOMAS ARE ASSOCIATED WITH PRECOCIOUS PUBERTY AND CHRONIC EPILEPSY CHARACTERIZED BY GELASTIC SEIZURES. THE SEIZURE DISORDER IS USUALLY REFRACTORY TO MOST ANTIEPILEPTIC DRUGS. GAMMA KNIFE SURGERY HAS EMERGED AS AN ALTERNATIVE TO MICROSURGICAL REMOVAL OR RADIOFREQUENCY ABLATION TO IMPROVE SEIZURE CONTROL. WE PRESENT OUR EXPERIENCE WITH RADIOSURGERY IN 4 PATIENTS AFFLICT…	82	UPMC, PRESBYTERIAN DEPT NEURSURG, CTR IMAGE GUIDED NEUROSURG, PITTSBURGH, PA 15213 USA.; UNIV PITTSBURGH, DEPT NEUROL SURG, PITTSBURGH, PA 15260 USA.; UNIV PITTSBURGH, DEPT RADIAT ONCOL, PITTSBURGH, PA 15260 USA.;	2022-09-08	GAMMA KNIFE; RADIOSURGERY; EPILEPSY; GELASTIC SEIZURES; HYPOTHALAMIC HAMARTOMAS	10.1159/000094036	ARTICLE		KONDZIOLKADS@UPMC.EDU	87			070YF	MEDICALLY INTRACTABLE EPILEPSY; STEREOTACTIC RADIOSURGERY; GELASTIC EPILEPSY; PRECOCIOUS PUBERTY; SURGERY; SEIZURE	2-3	STEREOT FUNCT NEUROS	STEREOTACT. FUNCT. NEUROSURG.	ENGLISH	26	ALLSCHWILERSTRASSE 10, CH-4009 BASEL, SWITZERLAND	JUN 15	6	BASEL	16790990	J	KARGER	2006	KONDZIOLKA, D (通讯作者)，UPMC, PRESBYTERIAN DEPT NEURSURG, CTR IMAGE GUIDED NEUROSURG, 200 LOTHROP ST,SUITE B-400, PITTSBURGH, PA 15213 USA.	NEUROSCIENCES & NEUROLOGY; SURGERY	1011-6125	STEREOTACTIC AND FUNCTIONAL NEUROSURGERY	45	16	2.8125	GAMMA KNIFE RADIOSURGERY FOR REFRACTORY EPILEPSY CAUSED BY HYPOTHALAMIC HAMARTOMAS	0	0	WOS:000239562300005	84	NEUROSCIENCES; NEUROIMAGING; SURGERY	50	ISI	CTR IMAGE GUIDED NEUROSURG;UNIV PITTSBURGH;UNIV PITTSBURGH	CTR IMAGE GUIDED NEUROSURG		MATHIEU D, 2006, STEREOT FUNCT NEUROS	MATHIEU D, 2006, STEREOT FUNCT NEUROS
HOMMA J;KAMEYAMA S;MASUDA H;UENO T;FUJIMOTO A;OISHI M;FUKUDA M	HOMMA, JUNPEI;KAMEYAMA, SHIGEKI;MASUDA, HIROSHI;UENO, TAKEHIKO;FUJIMOTO, AYATAKA;OISHI, MAKOTO;FUKUDA, MASAFUMI	ARITA K, 1998, J NEUROSURG, V89, P645, DOI 10.3171/JNS.1998.89.4.0645;BARAJAS MA, 2005, J NEUROSURG, V102, P53, DOI 10.3171/JNS.2005.102.S_SUPPLEMENT.0053;BERKOVIC SF, 1988, ANN NEUROL, V23, P429, DOI 10.1002/ANA.410230502;CHOI JU, 2004, J NEUROSURG, V100, P506, DOI 10.3171/PED.2004.100.5.0506;DELALANDE O, 2003, NEUROL MED-CHIR, V43, P61, DOI 10.2176/NMC.43.61;FOHLEN M, 2003, EPILEPTIC DISORD, V5…	MANAGEMENT OF HYPOTHALAMIC HAMARTOMA WITH INTRACTABLE GELASTIC EPILEPSY REMAINS CONTROVERSIAL. WE HAVE USED STEREOTACTIC THERMOCOAGUTATION FOR TREATMENT OF HYPOTHATAMIC HAMARTOMA WITH INTRACTABLE GELASTIC EPILEPSY SINCE 1997. HEREIN, WE REVIEW OUR EXPERIENCE IN FIVE CASES TO CLARIFY THE USEFULNESS OF THIS TREATMENT. A TOTAL OF FIVE PATIENTS WITH HYPOTHALAMIC HAMARTOMA WERE TREATED BY STEREOTACTIC…	15	NIIGATA UNIV, BRAIN RES INST, DEPT NEUROSURG, NIIGATA 9518585, JAPAN.; NISHI NIIGATA CHUO NATL HOSP, EPILEPSY CTR, DEPT NEUROSURG, NIIGATA 9502085, JAPAN.;	2022-09-08	GELASTIC EPILEPSY; HYPOTHALAMIC HAMARTOMA; RADIOFREQUENCY; THERMOCOAGULATION; STEREOTACTIC SURGERY; SURGICAL TREATMENT	10.1016/j.eplepsyres.2007.06.007	ARTICLE	1872-6844	MFUKU529@BRI.NIIGATA-U.AC.JP	21			211RE	GAMMA-KNIFE SURGERY; TRANSCALLOSAL RESECTION; REFRACTORY EPILEPSY; PRECOCIOUS PUBERTY; RADIOSURGERY	1	EPILEPSY RES	EPILEPSY RES.	ENGLISH	20	PO BOX 211, 1000 AE AMSTERDAM, NETHERLANDS	AUG 15	7	AMSTERDAM	17643965	J	ELSEVIER SCIENCE BV	2007	FUKUDA, M (通讯作者)，NIIGATA UNIV, BRAIN RES INST, DEPT NEUROSURG, 1-757 ASAHIMACHI DORI, NIIGATA 9518585, JAPAN.	NEUROSCIENCES & NEUROLOGY	0920-1211	EPILEPSY RESEARCH	45	15	3	STEREOTACTIC RADIOFREQUENCY THERMOCOAGULATION FOR HYPOTHALAMIC HAMARTOMA WITH INTRACTABLE GELASTIC SEIZURES	0	5	WOS:000249540200003	76	CLINICAL NEUROLOGY	48	ISI	NIIGATA UNIV;EPILEPSY CTR	M (通讯作者)，NIIGATA UNIV		HOMMA J, 2007, EPILEPSY RES	HOMMA J, 2007, EPILEPSY RES
CURRY DJ;RASKIN J;ALI I;WILFONG AA	CURRY, DANIEL J.;RASKIN, JEFFERY;ALI, IRFAN;WILFONG, ANGUS A.	ABLA AA, 2011, NEUROSURG FOCUS, V30, P0, DOI 10.3171/2010.12.FOCUS10235;CURRY DJ, 2012, EPILEPSY BEHAV, V24, P408, DOI 10.1016/J.YEBEH.2012.04.135;HARVEY AS, 2003, EPILEPTIC DISORD, V5, P257;KAMEYAMA S, 2016, J NEUROSURG, V124, P1503, DOI 10.3171/2015.4.JNS1582;MUKHERJEE D, 2011, SURG NEUROL INT, V2, P10;NG YT, 2008, NEUROLOGY, V70, P1543, DOI 10.1212/01.WNL.0000310644.40767.AA;NG YT, 2006, EPILE…	HYPOTHALAMIC HAMARTOMA IS AN ARCHETYPAL EXAMPLE OF SUBCORTICAL EPILEPSY THAT CAN BE ASSOCIATED WITH INTRACTABLE GELASTIC EPILEPSY, SECONDARY EPILEPSY, AND EPILEPTIC ENCEPHALOPATHY. THE HISTORY OF ITS SURGICAL TREATMENT IS FRAUGHT WITH MISLOCALIZATION OF THE SEIZURE FOCUS, MODEST EFFICACY AND A HIGH COMPLICATION RATE. MANY MINIMALLY INVASIVE TECHNIQUES HAVE BEEN DESCRIBED TO MITIGATE THIS HIGH COM…	131	TEXAS CHILDRENS HOSP, SECT PEDIAT NEUROSURG, 6701 FANNIN ST,SUITE 1230-01, HOUSTON, TX 77030 USA.; BAYLOR COLL MED, DEPT NEUROSURG, HOUSTON, TX 77030 USA.; TEXAS CHILDRENS HOSP, SECT NEUROL, HOUSTON, TX 77030 USA.; BAYLOR COLL MED, SECT PEDIAT NEUROL & DEV NEUROSCI, HOUSTON, TX 77030 USA.; PHOENIX CHILDRENS HOSP, BARROW NEUROL INST, DIV PEDIAT NEUROL, PHOENIX, AZ USA.;	2022-09-08	HYPOTHALAMIC HAMARTOMA; STEREOTACTIC LASER ABLATION; MRGLITT; GELASTIC EPILEPSY	10.1016/j.eplepsyres.2018.03.013	ARTICLE	1872-6844	DJCURRY@BCM.EDU	134			GG9JB	TRANSCALLOSAL RESECTION; INTRACTABLE EPILEPSY		EPILEPSY RES	EPILEPSY RES.	ENGLISH	13	PO BOX 211, 1000 AE AMSTERDAM, NETHERLANDS	MAY 15	4	AMSTERDAM	29631919	J	ELSEVIER SCIENCE BV	2018	CURRY, DJ (通讯作者)，TEXAS CHILDRENS HOSP, SECT PEDIAT NEUROSURG, 6701 FANNIN ST,SUITE 1230-01, HOUSTON, TX 77030 USA.	NEUROSCIENCES & NEUROLOGY	0920-1211	EPILEPSY RESEARCH	45	4	11.25	MR-GUIDED LASER ABLATION FOR THE TREATMENT OF HYPOTHALAMIC HAMARTOMAS	0	3	WOS:000433015700021	142	CLINICAL NEUROLOGY	53	ISI	TEXAS CHILDRENS HOSP;BAYLOR COLL MED;TEXAS CHILDRENS HOSP;BAYLOR COLL MED;BARROW NEUROL INST	DJ (通讯作者)，TEXAS CHILDRENS HOSP		CURRY DJ, 2018, EPILEPSY RES	CURRY DJ, 2018, EPILEPSY RES
STEWART L;STEINBOK P;DAABOUL J	STEWART, L;STEINBOK, P;DAABOUL, J	ALBRIGHT AL, 1993, J NEUROSURG, V78, P77, DOI 10.3171/JNS.1993.78.1.0077;ALVAREZGARIJO JA, 1983, J NEUROSURG, V58, P583, DOI 10.3171/JNS.1983.58.4.0583;BOEPPLE PA, 1986, ENDOCR REV, V7, P24, DOI 10.1210/EDRV-7-1-24;BOYKO OB, 1991, AM J NEURORADIOL, V12, P309;BRAUNER R, 1994, J CLIN ENDOCR METAB, V79, P415, DOI 10.1210/JC.79.2.415;CLEMONS RD, 1993, AM J DIS CHILD, V147, P653, DOI 10.1001/ARCHPEDI.…	HYPOTHALAMIC HAMARTOMAS (HHS) ARE BENIGN TUMORS THAT ARE OFTEN ASSOCIATED WITH CENTRAL PRECOCIOUS PUBERTY. RESECTION OF HHS HAS BEEN RECOMMENDED AS A TREATMENT OPTION FOR SELECTED CASES OF PEDUNCULATED LESIONS, ESPECIALLY IN YOUNG CHILDREN. THE ROLE OF SURGERY HAS TO BE EVALUATED IN THE LIGHT OF THE AVAILABILITY OF EFFECTIVE MEDICAL TREATMENT WITH GONADOTROPIN-RELEASING HORMONE ANALOGS (GNRHAS). …	340	BRITISH COLUMBIA CHILDRENS HOSP, ENDOCRINE & DIABETES CLIN, DIV ENDOCRINOL, DEPT PAEDIAT, VANCOUVER, BC V6H 3V4, CANADA.; BRITISH COLUMBIA CHILDRENS HOSP, DIV NEUROSURG, SECT SURG, VANCOUVER, BC V6H 3V4, CANADA.; BRITISH COLUMBIA CHILDRENS HOSP, DIV NEUROSURG, DEPT SURG, VANCOUVER, BC V6H 3V4, CANADA.;	2022-09-08	HAMARTOMA; PRECOCIOUS PUBERTY; HYPOTHALAMUS; ENDOCRINOLOGY; SURGERY	10.3171/jns.1998.88.2.0340	ARTICLE	1933-0693		345			YT578	GONADOTROPIN-RELEASING-HORMONE; ADULT HEIGHT; GIRL; THERAPY; ANALOG; BOY	2	J NEUROSURG	J. NEUROSURG.	ENGLISH	22	5550 MEADOWBROOK DRIVE, ROLLING MEADOWS, IL 60008 USA	FEB 15	6	ROLLING MEADOWS	9452248	J	AMER ASSOC NEUROLOGICAL SURGEONS	1998	STEWART, L (通讯作者)，BRITISH COLUMBIA CHILDRENS HOSP, ENDOCRINE & DIABETES CLIN, DIV ENDOCRINOL, DEPT PAEDIAT, 4480 OAK ST, VANCOUVER, BC V6H 3V4, CANADA.	NEUROSCIENCES & NEUROLOGY; SURGERY	0022-3085	JOURNAL OF NEUROSURGERY	44	24	1.83333	ROLE OF SURGICAL RESECTION IN THE TREATMENT OF HYPOTHALAMIC HAMARTOMAS CAUSING PRECOCIOUS PUBERTY - REPORT OF SIX CASES	0	1	WOS:000071621100024	88	CLINICAL NEUROLOGY; SURGERY	48	ISI	BRITISH COLUMBIA CHILDRENS HOSP;BRITISH COLUMBIA CHILDRENS HOSP;BRITISH COLUMBIA CHILDRENS HOSP	L (通讯作者)，BRITISH COLUMBIA CHILDRENS HOSP		STEWART L, 1998, J NEUROSURG	STEWART L, 1998, J NEUROSURG
PARTSCH CJ;SIPPELL WG	PARTSCH, CJ;SIPPELL, WG	AMBROSINO MM, 1994, J ULTRAS MED, V13, P501;ANDOLF E, 1999, ACTA PAEDIATR, V88, P246, DOI 10.1080/08035259950169963;ANTONACCI F, 2000, DIFFER GEOM APPL, V13, P1, DOI 10.1016/S0926-2245(00)00009-7;ANTONIAZZI F, 1995, EUR J ENDOCRINOL, V133, P412, DOI 10.1530/EJE.0.1330412;ANTONIAZZI F, 1994, ACTA PAEDIATR, V83, P1052, DOI 10.1111/J.1651-2227.1994.TB12984.X;ARRIGO T, 1999, EUR J ENDOCRINOL, V141, P…	THIS CHAPTER DESCRIBES SEVERAL ASPECTS OF THE MANAGEMENT OF TREATMENT IN GIRLS AND BOYS WITH CENTRAL PRECOCIOUS PUBERTY. ALTHOUGH THERE IS SOME CONTROVERSY ABOUT THE INDICATION FOR GONADOTROPHIN RELEASING HORMONE (GNRH) AGONIST TREATMENT IN THE LITERATURE, A LIST OF CLEAR INDICATIONS IS PRESENTED AND MONITORING REQUIREMENTS FOR TREATMENT ARE DISCUSSED WITH REFERENCE TO THE PERTINENT LITERATURE. T…	165	UNIV KIEL, DEPT PAEDIAT, DIV PAEDIAT ENDOCRINOL, D-24105 KIEL, GERMANY.;	2022-09-08	PRECOCIOUS PUBERTY; GONADOTROPHIN-RELEASING HORMONE; ADULT HEIGHT; HAMARTOMA; GNRH ANALOGUE	10.1053/beem.2002.0188	REVIEW	1532-1908		189			538VN	GONADOTROPIN-RELEASING-HORMONE; LONG-TERM TREATMENT; DEPOT LEUPROLIDE ACETATE; SLOWLY PROGRESSIVE PUBERTY; BAYLEY-PINNEAU METHOD; BONE-MINERAL DENSITY; FINAL HEIGHT; SEXUAL PRECOCITY; HYPOTHALAMIC HAMARTOMA; CYPROTERONE-ACETATE	1	BEST PRACT RES CL EN	BEST PRACT. RES. CLIN. ENDOC. METAB.	ENGLISH	133	THE BOULEVARD, LANGFORD LANE, KIDLINGTON, OXFORD OX5 1GB, OXON, ENGLAND	MAR 15	25	OXFORD	11987906	J	ELSEVIER SCI LTD	2002	PARTSCH, CJ (通讯作者)，UNIV KIEL, DEPT PAEDIAT, DIV PAEDIAT ENDOCRINOL, SCHWANENWEG 20, D-24105 KIEL, GERMANY.	ENDOCRINOLOGY & METABOLISM	1521-690X	BEST PRACTICE & RESEARCH CLINICAL ENDOCRINOLOGY & METABOLISM	43	20	2.15	TREATMENT OF CENTRAL PRECOCIOUS PUBERTY	0	3	WOS:000174835900014	16	ENDOCRINOLOGY & METABOLISM	43	ISI	UNIV KIEL	CJ (通讯作者)，UNIV KIEL		PARTSCH CJ, 2002, BEST PRACT RES CL EN	PARTSCH CJ, 2002, BEST PRACT RES CL EN
JUNG H;PROBST EN;HAUFFA BP;PARTSCH CJ;DAMMANN O	JUNG, H;PROBST, EN;HAUFFA, BP;PARTSCH, CJ;DAMMANN, O	ALVAREZGARIJO JA, 1983, J NEUROSURG, V58, P583, DOI 10.3171/JNS.1983.58.4.0583;ARITA K, 1999, J NEUROSURG, V91, P212, DOI 10.3171/JNS.1999.91.2.0212;BEDWELL SF, 1961, J NEUROPATH EXP NEUR, V20, P219, DOI 10.1097/00005072-196104000-00006;BERKOVIC SF, 1997, EPILEPSIA, V38, P1;BERKOVIC SF, 1988, ANN NEUROL, V23, P429, DOI 10.1002/ANA.410230502;BRAUNER R, 1982, ANN ENDOCRINOL-PARIS, V43, P497;BRENING…	THE PATHOGENESIS OF CENTRAL PRECOCIOUS PUBERTY (PP) AND/OR GELASTIC SEIZURES DUE TO A HYPOTHALAMIC HAMARTOMA (HH) IS STILL UNDER DEBATE. WE EVALUATED THE ASSOCIATION OF CLINICAL SYMPTOMS WITH MORPHOLOGY AND LOCALIZATION OF THE HH IN 34 PATIENTS. THE MAJORITY (86.4%) OF HHS IN PATIENTS WITH ISOLATED PP (N = 22; 68.2% FEMALES) REVEALED A PARAHYPOTHALAMIC POSITION WITHOUT AFFECTING THE THIRD VENTRIC…	4590	LILLY DEUTSCHLAND GMBH, CLIN RES INTERNAL MED ENCORINOL, D-61350 BAD HOMBURG, GERMANY.; UNIV CHILDRENS HOSP, GIESSEN, GERMANY.; UNIV HOSP HAMBURG EPPENDORF, DEPT NEURORADIOL, HAMBURG, GERMANY.; UNIV CHILDRENS HOSP, ESSEN, GERMANY.; UNIV CHILDRENS HOSP, KIEL, GERMANY.; HANNOVER MED SCH, DEPT OBSTET & PEDIAT, D-3000 HANNOVER, GERMANY.; HANNOVER MED SCH, DEPT PERINATAL INFECTIOL, D-3000 HANNOVER, GE…	2022-09-08		10.1210/jc.2002-022018	ARTICLE	1945-7197	JUNG_HEIKE@LILLY.COM	4595			731VC	GROWTH-FACTOR-ALPHA; CLINICAL PRESENTATION; SEXUAL PRECOCITY; NEUROENDOCRINE; EXPRESSION; CHILDREN; PATTERN; GIRL	10	J CLIN ENDOCR METAB	J. CLIN. ENDOCRINOL. METAB.	ENGLISH	43	2055 L ST NW, SUITE 600, WASHINGTON, DC 20036 USA	OCT 1	6	WASHINGTON	14557427	J	ENDOCRINE SOC	2003	JUNG, H (通讯作者)，LILLY DEUTSCHLAND GMBH, CLIN RES INTERNAL MED ENCORINOL, SAALBURGSTR 153, D-61350 BAD HOMBURG, GERMANY.	ENDOCRINOLOGY & METABOLISM	0021-972X	JOURNAL OF CLINICAL ENDOCRINOLOGY & METABOLISM	42	19	2.21053	ASSOCIATION OF MORPHOLOGICAL CHARACTERISTICS WITH PRECOCIOUS PUBERTY AND/OR GELASTIC SEIZURES IN HYPOTHALAMIC HAMARTOMA	0	2	WOS:000185906300012	88	ENDOCRINOLOGY & METABOLISM	48	ISI	LILLY DEUTSCHLAND GMBH;UNIV CHILDRENS HOSP;UNIV HOSP HAMBURG EPPENDORF;UNIV CHILDRENS HOSP;UNIV CHILDRENS HOSP;HANNOVER MED SCH;HANNOVER MED SCH	H (通讯作者)，LILLY DEUTSCHLAND GMBH		JUNG H, 2003, J CLIN ENDOCR METAB	JUNG H, 2003, J CLIN ENDOCR METAB
STRIANO S;STRIANO P;SARAPPA C;BOCCELLA P	STRIANO, S;STRIANO, P;SARAPPA, C;BOCCELLA, P	ARITA K, 1999, J NEUROSURG, V91, P212, DOI 10.3171/JNS.1999.91.2.0212;ARITA K, 1998, J NEUROSURG, V89, P645, DOI 10.3171/JNS.1998.89.4.0645;ARROYO S, 1993, BRAIN, V116, P757, DOI 10.1093/BRAIN/116.4.757;ARROYO S, 1997, EPILEPSIA, V38, P114, DOI 10.1111/J.1528-1157.1997.TB01085.X;BERKOVIC SF, 2003, EPILEPSIA, V44, P969, DOI 10.1046/J.1528-1157.2003.59102.X;BERKOVIC SF, 1997, EPILEPSIA, V38, P1;BER…	PURPOSE: TO DELINEATE THE CLINICAL SPECTRUM AND PATTERNS OF EVOLUTION OF EPILEPSY WITH GELASTIC SEIZURES RELATED TO HYPOTHALAMIC HAMARTOMA (HH). PATIENTS AND METHODS: WE EVALUATED PATIENTS WITH HH, OBSERVED BETWEEN 1986 AND 2002 FOR WHOM AT LEAST ONE ICTAL VIDEO-EEG OR EEG RECORDING OF GELASTIC SEIZURES WAS AVAILABLE. RESULTS: SIX SUBJECTS (FOUR MATE, TWO FEMALE) WITH SESSILE HH BETWEEN 0.8 AND 1…	232	UNIV NAPLES FEDERICO II, DEPT NEUROL SCI, EPILEPSY CTR, I-80131 NAPLES, ITALY.;	2022-09-08	GELASTIC EPILEPSY; HYPOTHALAMIC HAMARTOMA; MRI; DRUG-RESISTANCE; OUTCOME; NATURAL HISTORY	10.1016/j.seizure.2005.01.004	ARTICLE	1532-2688	SSTRIANO@LIBERO.IT	239			935QI	GAMMA-KNIFE SURGERY; PRECOCIOUS PUBERTY; CURSIVE EPILEPSY; TUBER CINEREUM; ICTAL LAUGHTER; SEIZURE; MANIFESTATION; EVOLUTION; RESECTION; CHILDREN	4	SEIZURE-EUR J EPILEP	SEIZURE	ENGLISH	55	32 JAMESTOWN RD, LONDON NW1 7BY, ENGLAND	JUN 15	8	LONDON	15911357	J	W B SAUNDERS CO LTD	2005	STRIANO, S (通讯作者)，UNIV NAPLES FEDERICO II, DEPT NEUROL SCI, EPILEPSY CTR, VIA PANSINI 5, I-80131 NAPLES, ITALY.	NEUROSCIENCES & NEUROLOGY	1059-1311	SEIZURE-EUROPEAN JOURNAL OF EPILEPSY	42	17	2.47059	THE CLINICAL SPECTRUM AND NATURAL HISTORY OF GELASTIC EPILEPSY-HYPOTHALAMIC HAMARTOMA SYNDROME	0	0	WOS:000229796400002	14	CLINICAL NEUROLOGY; NEUROSCIENCES	45	ISI	UNIV NAPLES FEDERICO II	S (通讯作者)，UNIV NAPLES FEDERICO II		STRIANO S, 2005, SEIZURE-EUR J EPILEP	STRIANO S, 2005, SEIZURE-EUR J EPILEP
QUIGG M;BARBARO NM	QUIGG, MARK;BARBARO, NICHOLAS M.	BARAJAS MA, 2005, J NEUROSURG, V102, P53, DOI 10.3171/JNS.2005.102.S_SUPPLEMENT.0053;BARCIA JA, 1994, STEREOT FUNCT NEUROS, V63, P271, DOI 10.1159/000100331;BARTOLOMEI F, 1999, STEREOT FUNCT NEUROS, V72, P22, DOI 10.1159/000056435;CHEN ZF, 2001, J NEUROSURG, V94, P270, DOI 10.3171/JNS.2001.94.2.0270;CMELAK AJ, 2001, SEIZURE-EUR J EPILEP, V10, P442, DOI 10.1016/S1059-1311(01)90519-9;EDER HG, 2006,…	YYSTEREOTACTIC RADIOSURGERY, KNOWN FOR EFFICACY IN THE NONINVASIVE TREATMENT OF TUMORS OR ARTERIOVENOUS MALFORMATIONS THAT ARE OTHERWISE DIFFICULT TO ACCESS THROUGH TRADITIONAL SURGERY, IS AN EMERGING TECHNOLOGY IN THE TREATMENT OF FOCAL EPILEPTIC LESIONS. RECENT STUDIES IN THE TREATMENT OF HYPOTHALAMIC HAMARTOMA AND MESIAL TEMPORAL LOBE EPILEPSY FURTHER SUGGEST THAT SEIZURES IN THESE MEDICALLY I…	177	UNIV VIRGINIA, DEPT NEUROL, CHARLOTTESVILLE, VA 22908 USA.; UNIV CALIF SAN FRANCISCO, DEPT NEUROL & NEUROL SURG, SAN FRANCISCO, CA 94143 USA.;	2022-09-08		10.1001/archneurol.2007.40	REVIEW	1538-3687	QUIGG@VIRGINIA.EDU	183			261DH	GAMMA-KNIFE SURGERY; TEMPORAL-LOBE EPILEPSY; CEREBRAL ARTERIOVENOUS-MALFORMATION; HYPOTHALAMIC HAMARTOMA; CAVERNOUS HEMANGIOMA; MANAGEMENT; RAT; CALLOSOTOMY; CHILDREN; FAILURE	2	ARCH NEUROL-CHICAGO	ARCH. NEUROL.	ENGLISH	39	330 N WABASH AVE, STE 39300, CHICAGO, IL 60611-5885 USA	FEB 15	7	CHICAGO	18268185	J	AMER MEDICAL ASSOC	2008	QUIGG, M (通讯作者)，UNIV VIRGINIA, DEPT NEUROL, POB 800394,HSC, CHARLOTTESVILLE, VA 22908 USA.	NEUROSCIENCES & NEUROLOGY	0003-9942	ARCHIVES OF NEUROLOGY	42	14	3	STEREOTACTIC RADIOSURGERY FOR TREATMENT OF EPILEPSY	0	7	WOS:000253058800002	65	CLINICAL NEUROLOGY	46	ISI	UNIV VIRGINIA;UNIV CALIF SAN FRANCISCO	M (通讯作者)，UNIV VIRGINIA		QUIGG M, 2008, ARCH NEUROL-CHICAGO	QUIGG M, 2008, ARCH NEUROL-CHICAGO
QUIGG M;ROLSTON J;BARBARO NM	QUIGG, MARK;ROLSTON, JOHN;BARBARO, NICHOLAS M.	ANSCHEL DJ, 2008, ARCH NEUROL-CHICAGO, V65, P1136, DOI 10.1001/ARCHNEUR.65.8.1136-B;BANCAUD J, 1994, BRAIN, V117, P71, DOI 10.1093/BRAIN/117.1.71;BARBARO NM, 2009, ANN NEUROL, V65, P167, DOI 10.1002/ANA.21558;BARCIA JA, 1994, STEREOT FUNCT NEUROS, V63, P271, DOI 10.1159/000100331;BARTOLOMEI F, 2008, NEUROLOGY, V70, P1658, DOI 10.1212/01.WNL.0000294326.05118.D8;BINDER DK, 2009, J NEUROSURG, V111, …	STEREOTACTIC RADIOSURGERY, WELL ESTABLISHED IN THE NONINVASIVE TREATMENT OF FOCAL LESIONS THAT ARE OTHERWISE DIFFICULT TO ACCESS THROUGH OPEN SURGERY, IS AN EMERGING TECHNOLOGY IN THE TREATMENT OF FOCAL EPILEPTIC LESIONS. RECENT STUDIES SUGGEST THAT SEIZURES FROM HYPOTHALAMIC HAMARTOMAS AND MESIAL TEMPORAL LOBE EPILEPSY REMIT AT CLINICALLY SIGNIFICANT RATES WITH RADIOSURGERY, BUT LARGE VARIATIONS…	7	UNIV VIRGINIA, DEPT NEUROL, HSC, CHARLOTTESVILLE, VA 22908 USA.; UNIV CALIF SAN FRANCISCO, DEPT NEUROL SURG, SAN FRANCISCO, CA USA.; UNIV CALIF SAN FRANCISCO, DEPT NEUROL, SAN FRANCISCO, CA USA.;	2022-09-08	RADIOSURGERY; MESIAL TEMPORAL LOBE EPILEPSY; EPILEPSY SURGERY; GAMMA KNIFE; PARTIAL SEIZURE	10.1111/j.1528-1167.2011.03339.x	ARTICLE	1528-1167	QUIGG@VIRGINIA.EDU	15		NIH [NINDS R01 NS039280]; NATIONAL INSTITUTE OF NEUROLOGICAL DISORDERS AND STROKE [R01NS039280] FUNDING SOURCE: NIH REPORTER	872DZ	TEMPORAL-LOBE EPILEPSY; GAMMA-KNIFE SURGERY; CEREBRAL ARTERIOVENOUS-MALFORMATION; STEREOTACTIC RADIOSURGERY; HYPOTHALAMIC HAMARTOMA; PROSPECTIVE MULTICENTER; CAVERNOUS MALFORMATION; INTRACTABLE EPILEPSY; PROGNOSTIC-FACTOR; SEIZURE OUTCM	1	EPILEPSIA	EPILEPSIA	ENGLISH	64	111 RIVER ST, HOBOKEN 07030-5774, NJ USA	JAN 15	9	HOBOKEN	22191545	J	WILEY	2012	QUIGG, M (通讯作者)，UNIV VIRGINIA, DEPT NEUROL, HSC, BOX 800394, CHARLOTTESVILLE, VA 22908 USA.	NEUROSCIENCES & NEUROLOGY	0013-9580	EPILEPSIA	42	10	4.2	RADIOSURGERY FOR EPILEPSY: CLINICAL EXPERIENCE AND POTENTIAL ANTIEPILEPTIC MECHANISMS	1	7	WOS:000298790100007	53	CLINICAL NEUROLOGY	45	ISI	UNIV VIRGINIA;UNIV CALIF SAN FRANCISCO;UNIV CALIF SAN FRANCISCO	M (通讯作者)，UNIV VIRGINIA		QUIGG M, 2012, EPILEPSIA	QUIGG M, 2012, EPILEPSIA
FEIZ-ERFAN I;HORN EM;REKATE HL;SPETZLER RF;NG YT;ROSENFELD JV;KERRIGAN JF	FEIZ-ERFAN, I;HORN, EM;REKATE, HL;SPETZLER, RF;NG, YT;ROSENFELD, JV;KERRIGAN, JF	AKAI T, 2002, MINIM INVAS NEUROSUR, V45, P235, DOI 10.1055/S-2002-36196;ALBRIGHT AL, 1993, J NEUROSURG, V79, P156;ALBRIGHT AL, 1993, J NEUROSURG, V78, P77, DOI 10.3171/JNS.1993.78.1.0077;APUZZO MLJ, 1982, NEUROSURGERY, V10, P547, DOI 10.1227/00006123-198205000-00001;ARITA K, 1999, J NEUROSURG, V91, P212, DOI 10.3171/JNS.1999.91.2.0212;ARROYO S, 1997, EPILEPSIA, V38, P114, DOI 10.1111/J.1528-1157.…	OBJECT. THE AUTHORS PROVIDE EVIDENCE THAT DIRECT RESECTION OF HYPOTHALAMIC HAMARTOMAS (HHS) CAN IMPROVE ASSOCIATED GELASTIC AND NONGELASTIC SEIZURES. METHODS. TEN CHILDREN YOUNGER THAN 17 YEARS OF AGE UNDERWENT RESECTION OF HHS (NINE SESSILE AND ONE PEDUNCULATED) THAT WERE CAUSING REFRACTORY EPILEPSY. LESIONS WERE APPROACHED FROM ABOVE TRANSVENTRICULARLY THROUGH A TRANSCALLOSAL ANTERIOR INTERFORN…	325	ST JOSEPHS HOSP, BARROW NEUROL INST, DIV NEUROL SURG, PHOENIX, AZ USA.; ST JOSEPHS HOSP, BARROW NEUROL INST, DIV CHILD NEUROL, PHOENIX, AZ USA.; ALFRED HOSP, DEPT NEUROSURG, MELBOURNE, VIC, AUSTRALIA.; MONASH UNIV, MELBOURNE, VIC 3004, AUSTRALIA.;	2022-09-08	HAMARTOMA; HYPOTHALAMUS; GELASTIC SEIZURE; PEDIATRIC NEUROSURGERY	10.3171/ped.2005.103.4.0325	ARTICLE	1933-0693	NEUROPUB@CHW.EDU	332			973RQ	GAMMA-KNIFE SURGERY; STEREOTACTIC RADIOSURGERY; TRANSCALLOSAL RESECTION; PRECOCIOUS PUBERTY; ICTAL LAUGHTER; EPILEPSY; CHILDREN; 3RD-VENTRICLE; EVOLUTION	4	J NEUROSURG	J. NEUROSURG.	ENGLISH	44	5550 MEADOWBROOK DRIVE, ROLLING MEADOWS, IL 60008 USA	OCT 15	8	ROLLING MEADOWS	16270684	J	AMER ASSOC NEUROLOGICAL SURGEONS	2005	REKATE, HL (通讯作者)，BARROW NEUROL INST, 350 W THOMAS RD, PHOENIX, AZ 85013 USA.	NEUROSCIENCES & NEUROLOGY; SURGERY	0022-3085	JOURNAL OF NEUROSURGERY	41	17	2.41176	SURGICAL STRATEGIES FOR APPROACHING HYPOTHALAMIC HAMARTOMAS CAUSING GELASTIC SEIZURES IN THE PEDIATRIC POPULATION: TRANSVENTRICULAR COMPARED WITH SKULL BASE APPROACHES	0	0	WOS:000232540700008	103	CLINICAL NEUROLOGY; SURGERY	44	ISI	BARROW NEUROL INST;BARROW NEUROL INST;ALFRED HOSP;MONASH UNIV	HL (通讯作者)，BARROW NEUROL INST		FEIZ-ERFAN I, 2005, J NEUROSURG	FEIZ-ERFAN I, 2005, J NEUROSURG
SCHULZE-BONHAGE A;TRIPPEL M;WAGNER K;BAST T;DEIMLING FV;EBNER A;ELGER C;MAYER T;KEIMER R;STEINHOFF BJ;SPREER J;FAUSER S;OSTERTAG C	SCHULZE-BONHAGE, A.;TRIPPEL, M.;WAGNER, K.;BAST, T.;DEIMLING, F. V.;EBNER, A.;ELGER, C.;MAYER, T.;KEIMER, R.;STEINHOFF, B. J.;SPREER, J.;FAUSER, S.;OSTERTAG, C.	BOUDREAU EA, 2005, EPILEPSIA, V46, P42, DOI 10.1111/J.0013-9580.2005.68303.X;DELALANDE O, 2003, NEUROL MED-CHIR, V43, P61, DOI 10.2176/NMC.43.61;ENGEL JEROME, 1993, P609, V0, P0;FREEMAN JL, 2003, NEUROLOGY, V60, P762, DOI 10.1212/01.WNL.0000049457.05670.7D;HARVEY AS, 2003, EPILEPTIC DISORD, V5, P257;KAHANE P, 2003, EPILEPTIC DISORD, V5, P205;MATHIEU D, 2006, STEREOT FUNCT NEUROS, V84, P82, DOI 10…	BACKGROUND: GELASTIC EPILEPSY DUE TO HYPOTHALAMIC HAMARTOMAS IS USUALLY A SEVERE CONDITION ENCOMPASSING BOTH EPILEPTIC SEIZURES AND AN EPILEPTIC ENCEPHALOPATHY ASSOCIATED WITH BEHAVIORAL AND COGNITIVE IMPAIRMENTS. HERE WE REPORT THE EFFECTS OF INTERSTITIAL RADIOSURGERY IN THE TREATMENT OF THIS GENERALLY PHARMACORESISTANT EPILEPSY SYNDROME. METHODS: TWENTY-FOUR CONSECUTIVE PATIENTS (3-46 YEARS OF …	277	UNIV HOSP FREIBURG, EPILEPSY CTR, NEUROCTR, D-79106 FREIBURG, GERMANY.; UNIV HOSP FREIBURG, DEPT STEREOTACT NEUROSURG, D-79106 FREIBURG, GERMANY.; UNIV HOSP FREIBURG, DEPT NEURORADIOL, D-79106 FREIBURG, GERMANY.; UNIV HEIDELBERG HOSP, DEPT PEDIAT NEUROL, HEIDELBERG, GERMANY.; UNIV HOSP BONN, CLIN EPILEPTOL, BONN, GERMANY.;	2022-09-08		10.1212/01.wnl.0000318279.92233.82	ARTICLE	1526-632X	ANDREAS.SCHULZE-BONHAGE@UNIKLINIK-FREIBURG.DE	282			328LC	GAMMA-KNIFE SURGERY; HYPOTHALAMIC HAMARTOMA; TRANSCALLOSAL RESECTION; INTRACTABLE EPILEPSY; SURGICAL-MANAGEMENT; REFRACTORY EPILEPSY; SEIZURE; CHILDREN	4	NEUROLOGY	NEUROLOGY	ENGLISH	19	TWO COMMERCE SQ, 2001 MARKET ST, PHILADELPHIA, PA 19103 USA	JUL 22	6	PHILADELPHIA	18645166	J	LIPPINCOTT WILLIAMS & WILKINS	2008	SCHULZE-BONHAGE, A (通讯作者)，UNIV HOSP FREIBURG, EPILEPSY CTR, NEUROCTR, BREISACHER STR 64, D-79106 FREIBURG, GERMANY.	NEUROSCIENCES & NEUROLOGY	0028-3878	NEUROLOGY	41	14	2.92857	OUTCOME AND PREDICTORS OF INTERSTITIAL RADIOSURGERY IN THE TREATMENT OF GELASTIC EPILEPSY	0	5	WOS:000257798900011	71	CLINICAL NEUROLOGY	45	ISI	UNIV HOSP FREIBURG;UNIV HOSP FREIBURG;UNIV HOSP FREIBURG;UNIV HEIDELBERG HOSP;UNIV HOSP BONN	A (通讯作者)，UNIV HOSP FREIBURG		SCHULZE-BONHAGE A, 2008, NEUROLOGY	SCHULZE-BONHAGE A, 2008, NEUROLOGY
ABELE TA;SALZMAN KL;HARNSBERGER HR;GLASTONBURY CM	ABELE, T. A.;SALZMAN, K. L.;HARNSBERGER, H. R.;GLASTONBURY, C. M.	AREY LB, 1950, ANAT REC, V106, P1, DOI 10.1002/AR.1091060102;ARNDT S, 2007, OTOLARYNG HEAD NECK, V137, P981, DOI 10.1016/J.OTOHNS.2007.06.734;BENITEZ WI, 1988, J COMPUT ASSIST TOMO, V12, P1068, DOI 10.1097/00004728-198811000-00034;BLUSTAJN J, 1999, AM J NEURORADIOL, V20, P1154;BYRNE MN, 1990, ANN OTO RHINOL LARYN, V99, P633, DOI 10.1177/000348949009900809;COHEN R, 1989, AM J NEURORADIOL, V10, P65…	BACKGROUND AND PURPOSE: THE CRANIOPHARYNGEAL CANAL IS A RARE, WELL-CORTICATED DEFECT THROUGH THE MIDLINE OF THE SPHENOID BONE FROM THE SELLAR FLOOR TO THE ANTEROSUPERIOR NASOPHARYNGEAL ROOF. WE REVIEWED A SERIES OF CRANIOPHARYNGEAL CANALS TO DETERMINE A SYSTEM OF CLASSIFICATION THAT MIGHT BETTER OUR UNDERSTANDING OF THIS ENTITY, HIGHLIGHT THE RANGE OF ASSOCIATED PATHOLOGIC CONDITIONS, AND OPTIMIZ…	772	UNIV UTAH, DEPT RADIOL, SALT LAKE CITY, UT 84132 USA.; UNIV CALIF SAN FRANCISCO, DEPT RADIOL, SAN FRANCISCO, CA USA.;	2022-09-08		10.3174/ajnr.A3745	ARTICLE	1936-959X	TRAVIS.ABELE@HSC.UTAH.EDU	777			AG3TP	OF-THE-LITERATURE; PITUITARY-GLAND; HYPOTHALAMIC HAMARTOMA; ENCEPHALOCELE; HYPOPHYSIS; ANOMALY; ADENOMA; BRAIN; CYST	4	AM J NEURORADIOL	AM. J. NEURORADIOL.	ENGLISH	33	PO BOX 3000, DENVILLE, NJ 07834-9349 USA	APR 15	6	DENVILLE	24184521	J	AMER SOC NEURORADIOLOGY	2014	ABELE, TA (通讯作者)，UNIV UTAH, DEPT RADIOL, 30 NORTH 1900 EAST 1A071, SALT LAKE CITY, UT 84132 USA.	NEUROSCIENCES & NEUROLOGY; RADIOLOGY, NUCLEAR MEDICINE & MEDICAL IMAGING	0195-6108	AMERICAN JOURNAL OF NEURORADIOLOGY	41	8	5.125	CRANIOPHARYNGEAL CANAL AND ITS SPECTRUM OF PATHOLOGY	0	3	WOS:000335343000027	35	CLINICAL NEUROLOGY; NEUROIMAGING; RADIOLOGY, NUCLEAR MEDICINE & MEDICAL IMAGING	41	ISI	UNIV UTAH;UNIV CALIF SAN FRANCISCO	TA (通讯作者)，UNIV UTAH		ABELE TA, 2014, AM J NEURORADIOL	ABELE TA, 2014, AM J NEURORADIOL
ANDERMANN F	ANDERMANN, F	AMBROSETTO G, 1993, EPILEPSIA, V34, P604, DOI 10.1111/J.1528-1157.1993.TB00435.X;BARKOVICH AJ, 1997, NEUROLOGY, V49, P1148, DOI 10.1212/WNL.49.4.1148;BARKOVICH AJ, 1995, AM J NEURORADIOL, V16, P339;BARKOVICH AJ, 1994, ANN NEUROL, V36, P609, DOI 10.1002/ANA.410360409;BARKOVICH AJ, 1996, NEUROPEDIATRICS, V27, P59, DOI 10.1055/S-2007-973750;BASTOS AC, 1999, ANN NEUROL, V46, P88, DOI 10.1002/1531-824…		479	MCGILL UNIV, MONTREAL NEUROL INST, DEPT NEUROL, MONTREAL, PQ H3A 2B4, CANADA.; MCGILL UNIV, MONTREAL NEUROL INST, DEPT NEUROSURG, MONTREAL, PQ H3A 2B4, CANADA.;	2022-09-08			ARTICLE			496			BT72X	SUBCORTICAL LAMINAR HETEROTOPIA; TEMPORAL-LOBE EPILEPSY; HYPOTHALAMIC HAMARTOMA; NEURONAL MIGRATION; PERIVENTRICULAR HETEROTOPIA; INTRACTABLE EPILEPSY; STATUS EPILEPTICUS; GELASTIC EPILEPSY; CEREBRAL-CORTEX; POLYMICROGYRIA		ADV NEUROL	ADV.NEUROL.	ENGLISH	35	530 WALNUT ST, PHILADELPHIA, PA 19106-3621 USA	JUN 15	18	PHILADELPHIA	11091890	J	LIPPINCOTT WILLIAMS & WILKINS	2000	ANDERMANN, F (通讯作者)，MCGILL UNIV, MONTREAL NEUROL INST, DEPT NEUROL, 3801 UNIV ST, MONTREAL, PQ H3A 2B4, CANADA.	NEUROSCIENCES & NEUROLOGY	0091-3952	NEOCORTICAL EPILEPSIES	41	22	1.86364	CORTICAL DYSPLASIAS AND EPILEPSY: A REVIEW OF THE ARCHITECTONIC, CLINICAL, AND SEIZURE PATTERNS	0	2	WOS:000173887800038	84	CLINICAL NEUROLOGY; NEUROSCIENCES	43	ISI	MCGILL UNIV;MCGILL UNIV	F (通讯作者)，MCGILL UNIV		ANDERMANN F, 2000, ADV NEUROL	ANDERMANN F, 2000, ADV NEUROL
KANG SM;ALLEN J;GRAHAM JM;GREBE T;CLERICUZIO C;PATRONAS N;ONDREY F;GREEN E;SCHAFFER A;ABBOTT M;BIESECKER LG	KANG, SM;ALLEN, J;GRAHAM, JM;GREBE, T;CLERICUZIO, C;PATRONAS, N;ONDREY, F;GREEN, E;SCHAFFER, A;ABBOTT, M;BIESECKER, LG	BIESECKER LG, 1996, J MED GENET, V33, P585, DOI 10.1136/JMG.33.7.585;BIESECKER LG, 1996, AM J MED GENET, V65, P76, DOI 10.1002/(SICI)1096-8628(19961002)65:1<76::AID-AJMG12>3.0.CO;2-O;BIESECKER LG, 1996, J MED GENET, V33, P947, DOI 10.1136/JMG.33.11.947;BOUFFARD GG, 1997, GENOME RES, V7, P59, DOI 10.1101/GR.7.1.59;BRENINGSTALL GN, 1985, NEUROLOGY, V35, P1180, DOI 10.1212/WNL.35.8.1180;CLARREN SK, …	PALLISTER-HAIL SYNDROME IS A HUMAN DEVELOPMENTAL DISORDER THAT IS INHERITED IN AN AUTOSOMAL DOMINANT PATTERN. THE PHENOTYPIC FEATURES OF THE SYNDROME INCLUDE HYPOTHALAMIC HAMARTOMA, POLYDACTYLY, IMPERFORATE ANUS, LARYNGEAL CLEFTING, AND OTHER ANOMALIES. HERE WE DESCRIBE THE CLINICAL CHARACTERISATION OF A FAMILY WITH 22 AFFECTED MEMBERS AND THE GENETIC MAPPING OF THE CORRESPONDING LOCUS. CLINICAL,…	441	NATL HUMAN GENOME RES INST,NATL INST HLTH,BETHESDA,MD 20892.; NATL INST HLTH,CTR CLIN,BETHESDA,MD.; NATL INST DEAFNESS & COMMUNICAT DISORDERS,NATL INST HLTH,BETHESDA,MD.; BETH ISRAEL HOSP,DEPT NEUROL,NEW YORK,NY.; CEDARS SINAI MED CTR,AHMANSON DEPT PEDIAT,MED GENET BIRTH DEFECTS CTR,LOS ANGELES,CA 90048.; UNIV CALIF LOS ANGELES,SCH MED,LOS ANGELES,CA 90024.; UNIV ARIZONA,DEPT PEDIAT,TUCSON,AZ 857…	2022-09-08	LINKAGE MAPPING; POLYDACTYLY; HYPOTHALAMIC HAMARTOMA; EPIGLOTTIS	10.1136/jmg.34.6.441	ARTICLE			446			XD481	CONGENITAL HYPOTHALAMIC HAMARTOBLASTOMA; HUMAN-CHROMOSM; IMPERFORATE ANUS; HYPOPITUITARISM; HUMAN-CHROMOSOME-7; STRATEGY	6	J MED GENET	J. MED. GENET.	ENGLISH	27	BRITISH MED ASSOC HOUSE, TAVISTOCK SQUARE, LONDON, ENGLAND WC1H 9JR	JUN 15	6	LONDON	9192261	J	BRITISH MED JOURNAL PUBL GROUP	1997		GENETICS & HEREDITY	0022-2593	JOURNAL OF MEDICAL GENETICS	40	25	1.6	LINKAGE MAPPING AND PHENOTYPIC ANALYSIS OF AUTOSOMAL DOMINANT PALLISTER-HALL SYNDROME	0	0	WOS:A1997XD48100001	34	GENETICS & HEREDITY	43	ISI	NATL HUMAN GENOME RES INST;NATL INST HLTH;NATL INST DEAFNESS AND COMMUNICAT DISORDERS;BETH ISRAEL HOSP;CEDARS SINAI MED CTR;UNIV CALIF LOS ANGELES;UNIV ARIZONA;UNIV NEW MEXICO;JOHNS HOPKINS UNIV;JOHNS HOPKINS UNIV	NATL HUMAN GENOME RES INST;NATL INST HLTH;NATL INST DEAFNESS AND COMMUNICAT DISORDERS;BETH ISRAEL HOSP;CEDARS SINAI MED CTR;UNIV CALIF LOS ANGELES;UNIV ARIZONA;UNIV NEW MEXICO;JOHNS HOPKINS UNIV;JOHNS HOPKINS UNIV		KANG SM, 1997, J MED GENET	KANG SM, 1997, J MED GENET
TASCH E;CENDES F;LI LM;DUBEAU F;MONTES J;ROSENBLATT B;ANDERMANN F;ARNOLD D	TASCH, E;CENDES, F;LI, LM;DUBEAU, F;MONTES, J;ROSENBLATT, B;ANDERMANN, F;ARNOLD, D	ALBRIGHT AL, 1993, J NEUROSURG, V79, P156;ARROYO S, 1993, BRAIN, V116, P757, DOI 10.1093/BRAIN/116.4.757;ARROYO S, 1997, EPILEPSIA, V38, P114, DOI 10.1111/J.1528-1157.1997.TB01085.X;BERKOVIC SF, 1988, ANN NEUROL, V23, P429, DOI 10.1002/ANA.410230502;BRENINGSTALL GN, 1985, NEUROLOGY, V35, P1180, DOI 10.1212/WNL.35.8.1180;CASCINO GD, 1993, NEUROLOGY, V43, P747, DOI 10.1212/WNL.43.4.747;CENDES F, 19…	BACKGROUND. PATIENTS WITH HYPOTHALAMIC HAMARTOMAS PRESENT WITH EPILEPTIC ATTACKS OF LAUGHTER AND LATER EXPERIENCE MULTIPLE SEIZURE TYPES AND COGNITIVE DECLINE, SUGGESTIVE OF SECONDARY GENERALIZED EPILEPSY. IT HAS BEEN SUGGESTED IN THE PAST THAT GELASTIC SEIZURES ORIGINATE IN THE TEMPORAL LOBES RATHER THAN IN THE HAMARTOMA, BUT TEMPORAL RESECTIONS HAVE BEEN INEFFECTIVE. RECENT ELECTROPHYSIOLOGIC E…	1046	MCGILL UNIV, DEPT NEUROL & NEUROSURG, MONTREAL, PQ H3A 2T5, CANADA.; MONTREAL CHILDRENS HOSP, MONTREAL, PQ, CANADA.; MONTREAL NEUROL HOSP & INST, MONTREAL, PQ H3A 2B4, CANADA.;	2022-09-08		10.1212/WNL.51.4.1046	ARTICLE; PROCEEDINGS PAPER			1050			128HC	TEMPORAL-LOBE EPILEPSY; SURGICAL-TREATMENT; ICTAL LAUGHTER; SEIZURE; EPILEPTOGENESIS; LATERALIZATION; SURGERY; EEG	4	NEUROLOGY	NEUROLOGY	ENGLISH	26	227 EAST WASHINGTON SQ, PHILADELPHIA, PA 19106 USA	OCT 15	5	PHILADELPHIA	9781527	J	LIPPINCOTT WILLIAMS & WILKINS	1998	ANDERMANN, F (通讯作者)，MONTREAL NEUROL HOSP, 3801 UNIV, MONTREAL, PQ H3A 2B4, CANADA.	NEUROSCIENCES & NEUROLOGY	0028-3878	NEUROLOGY	40	24	1.66667	HYPOTHALAMIC HAMARTOMAS AND GELASTIC EPILEPSY - A SPECTROSCOPIC STUDY	0	0	WOS:000076399100025	51	CLINICAL NEUROLOGY	40	ISI	MCGILL UNIV;MONTREAL CHILDRENS HOSP;MONTREAL NEUROL HOSP AND INST	NOTDECLARED		TASCH E, 1998, NEUROLOGY	TASCH E, 1998, NEUROLOGY
FITZPATRICK M;TARTAGLINO LM;HOLLANDER MD;ZIMMERMAN RA;FLANDERS AE	FITZPATRICK, M;TARTAGLINO, LM;HOLLANDER, MD;ZIMMERMAN, RA;FLANDERS, AE	ABE T, 1995, NEUROSURGERY, V36, P1016, DOI 10.1227/00006123-199505000-00020;AHMADI J, 1992, RADIOLOGY, V182, P783, DOI 10.1148/RADIOLOGY.182.3.1535894;ASA SL, 1984, J CLIN ENDOCR METAB, V58, P796, DOI 10.1210/JCEM-58-5-796;ASHKAN K, 1997, ACTA NEUROCHIR, V139, P523, DOI 10.1007/BF02750994;BRAFFMAN BH, 1987, SEMIN ULTRASOUND CT, V8, P185;BROOKS BS, 1989, AM J NEURORADIOL, V10, P943;BROUGHAM M, 195…	THIS ARTICLE REVIEWS THE COMPLEX ANATOMIC RELATIONSHIPS BETWEEN STRUCTURES IN THE SELLAR AND PARASELLAR REGIONS. NORMAL ANATOMY AND THE NORMAL IMAGING SPECTRUM ARE REVIEWED, WITH EMPHASIS ON THE DIVERSITY OF PATHOLOGY THAT ORIGINATES FROM THIS REGION. BOTH CT AND MR IMAGING MAY BE USED TO EVALUATE THE SELLAR AND PARASELLAR REGIONS. THIS ARTICLE DISCUSSES HOW MODEM IMAGING TECHNIQUES ENABLE CHARAC…	101	THOMAS JEFFERSON UNIV HOSP, DEPT NEURORADIOL, DIV NEURORADIOL EAR NOSE & THROAT, PHILADELPHIA, PA 19107 USA.; UNIV PENN, SCH MED, DEPT RADIOL, PHILADELPHIA, PA 19104 USA.; CHILDRENS HOSP PHILADELPHIA, DIV NEURORADIOL & MR IMAGING, PHILADELPHIA, PA 19104 USA.;	2022-09-08		10.1016/S0033-8389(05)70081-6	ARTICLE	1557-8275		+			164JF	SUPRASELLAR ARACHNOID CYST; CAVERNOUS SINUS INVOLVEMENT; TOLOSA-HUNT SYNDROME; PITUITARY-GLAND; HYPOTHALAMIC HAMARTOMA; MR APPEARANCE; INTRAVENTRICULAR CRANIOPHARYNGIOMA; INTRASELLAR MENINGIOMA; CLEFT CYST; CT FINDING	1	RADIOL CLIN N AM	RADIOL. CLIN. N. AM.	ENGLISH	81	1600 JOHN F KENNEDY BOULEVARD, STE 1800, PHILADELPHIA, PA 19103-2899 USA	JAN 15	22	PHILADELPHIA	10026732	J	W B SAUNDERS CO-ELSEVIER INC	1999	FITZPATRICK, M (通讯作者)，THOMAS JEFFERSON UNIV HOSP, DEPT NEURORADIOL, DIV NEURORADIOL EAR NOSE & THROAT, 132 S 10TH ST,SUITE 1072, PHILADELPHIA, PA 19107 USA.	RADIOLOGY, NUCLEAR MEDICINE & MEDICAL IMAGING	0033-8389	RADIOLOGIC CLINICS OF NORTH AMERICA	40	23	1.73913	IMAGING OF SELLAR AND PARASELLAR PATHOLOGY	1	2	WOS:000078459800007	37	RADIOLOGY, NUCLEAR MEDICINE & MEDICAL IMAGING	42	ISI	THOMAS JEFFERSON UNIV HOSP;UNIV PENN;CHILDRENS HOSP PHILADELPHIA	M (通讯作者)，THOMAS JEFFERSON UNIV HOSP		FITZPATRICK M, 1999, RADIOL CLIN N AM	FITZPATRICK M, 1999, RADIOL CLIN N AM
DUCHOWNY M;JAYAKAR P;LEVIN B	DUCHOWNY, M;JAYAKAR, P;LEVIN, B	BARKOVICH AJ, 1996, CURR OPIN NEUROL, V9, P118, DOI 10.1097/00019052-199604000-00011;BASSER LS, 1962, BRAIN, V85, P427, DOI 10.1093/BRAIN/85.3.427;BERKOVIC SF, 1995, NEUROLOGY, V45, P1358, DOI 10.1212/WNL.45.7.1358;BOURGEOIS BFD, 1983, ANN NEUROL, V14, P438, DOI 10.1002/ANA.410140407;CALABRESE P, 1994, NEUROLOGY, V44, P302, DOI 10.1212/WNL.44.2.302;CASAZZA M, 1996, NEUROSURGERY, V39, P26, DOI 10.…	MALFORMATIONS OF CORTICAL DEVELOPMENT (MCD) ACCOUNT FOR A HIGH PROPORTION OF MEDICALLY RESISTANT PARTIAL SEIZURES IN CHILDREN AND FIGURE PROMINENTLY IN PEDIATRIC SURGICAL SERIES. IN CONTRAST TO THE RESULTS OF EPILEPSY SURGERY FOR POSTNATALLY ACQUIRED LESIONS, SEIZURE FREEDOM IN PATIENTS WITH MCD IS LESS CERTAIN OWING TO DIFFICULTIES IN DEFINING THE EPILEPTIC ZONE, AND FULLY EXCISING THE EPILEPTOG…	423	MIAMI CHILDRENS HOSP, DEPT NEUROL, MIAMI, FL 33155 USA.; MIAMI CHILDRENS HOSP, NEUROSCI PROGRAM, MIAMI, FL 33155 USA.; UNIV MIAMI, SCH MED, DEPT NEUROL, MIAMI, FL USA.;	2022-09-08		10.1212/WNL.55.3.423	ARTICLE		MICHAEL.DUCHOWNY@MCH.COM	428			342ED	NEURONAL MIGRATION DISORDER; TEMPORAL-LOBE EPILEPSY; SURGICAL-TREATMENT; HYPOTHALAMIC HAMARTOMA; INTRACTABLE EPILEPSY; STEREO-EEG; IN-VITRO; DYSPLASIA; CHILDREN; SURGERY	3	NEUROLOGY	NEUROLOGY	ENGLISH	63	530 WALNUT ST, PHILADELPHIA, PA 19106-3621 USA	AUG 8	6	PHILADELPHIA	10932280	J	LIPPINCOTT WILLIAMS & WILKINS	2000	DUCHOWNY, M (通讯作者)，MIAMI CHILDRENS HOSP, DEPT NEUROL, 3200 SW 60TH COURT, MIAMI, FL 33155 USA.	NEUROSCIENCES & NEUROLOGY	0028-3878	NEUROLOGY	40	22	1.81818	ABERRANT NEURAL CIRCUITS IN MALFORMATIONS OF CORTICAL DEVELOPMENT AND FOCAL EPILEPSY	0	2	WOS:000088631500019	55	CLINICAL NEUROLOGY	42	ISI	MIAMI CHILDRENS HOSP;NEUROSCI PROGRAM;UNIV MIAMI	M (通讯作者)，MIAMI CHILDRENS HOSP		DUCHOWNY M, 2000, NEUROLOGY	DUCHOWNY M, 2000, NEUROLOGY
RIVAROLA MA;BELGOROSKY A;MENDILAHARZU H;VIDAL G	RIVAROLA, MA;BELGOROSKY, A;MENDILAHARZU, H;VIDAL, G	BERENSZTEIN E, 1995, STEROIDS, V60, P220, DOI 10.1016/0039-128X(94)00041-A;CHO DY, 1997, CHILD NERV SYST, V13, P42, DOI 10.1007/S003810050038;CNOSSEN MH, 1997, PEDIATRICS, V100, P667, DOI 10.1542/PEDS.100.4.667;FETELL MR, 1986, NEUROL CLIN, V4, P877, DOI 10.1016/S0733-8619(18)30953-8;FEUILLAN PP, 1999, J CLIN ENDOCR METAB, V84, P44, DOI 10.1210/JC.84.1.44;FORMAN MB, 1982, S AFR MED J, V61, P245;H…	DURING THE PAST 11 Y, 115 CHILDREN YOUNGER THAN 8/9 Y OF AGE (FEMALE/MALE) WITH TUMOURS OF THE SUPRASELLAR OR PINEAL AREAS WERE FOLLOWED IN OUR CLINIC TO STUDY THE INCIDENCE OF PRECOCIOUS PUBERTY. IN ADDITION, TYPE OF CENTRAL LESION, CLINICAL CHARACTERISTICS AND GONADOTROPIC SECRETION WERE STUDIED IN ORDER TO ELUCIDATE THE DIFFERENT MECHANISMS OF GONADAL ACTIVATION. A CONTROL GROUP OF 21 PATIENTS…	751	HOSP PEDIAT GARRAHAN, SERV ENDOCRINOL, BUENOS AIRES, DF, ARGENTINA.;	2022-09-08	GERMINOMA; GLIOMA; HYPOTHALAMIC HAMARTOMA; SUBARACHNOID CYST	10.1080/080352501750315654	ARTICLE			756			461MH	HORMONE-RELEASING HORMONE; GROWTH-FACTOR-ALPHA; HYPOTHALAMIC HAMARTOMA; NEUROFIBROMATOSIS TYPE-1; BODY PROPORTION; FINAL HEIGHT; CELL TUMOR; GONADOTROPIN; GIRL; DISORDER	7	ACTA PAEDIATR	ACTA PAEDIATR.	ENGLISH	33	CORT ADELERSGT 17, PO BOX 2562, SOLLI, 0202 OSLO, NORWAY	JUL 15	6	OSLO	11519977	J	TAYLOR & FRANCIS AS	2001	RIVAROLA, MA (通讯作者)，HOSP PEDIAT GARRAHAN, SERV ENDOCRINOL, C POZOS 1881,C1245 AAM, BUENOS AIRES, DF, ARGENTINA.	PEDIATRICS	0803-5253	ACTA PAEDIATRICA	40	21	1.90476	PRECOCIOUS PUBERTY IN CHILDREN WITH TUMOURS OF THE SUPRASELLAR AND PINEAL AREAS: ORGANIC CENTRAL PRECOCIOUS PUBERTY	0	3	WOS:000170367700009	90	PEDIATRICS	45	ISI	HOSP PEDIAT GARRAHAN	MA (通讯作者)，HOSP PEDIAT GARRAHAN		RIVAROLA MA, 2001, ACTA PAEDIATR	RIVAROLA MA, 2001, ACTA PAEDIATR
ARGYROPOULOU MI;KIORTSIS DN	ARGYROPOULOU, MI;KIORTSIS, DN	ADAMSBAUM C, 1996, HORM RES, V46, P165, DOI 10.1159/000185017;AGRYROPOULOU MI, 2000, AM J ROENTGENOL, V175, P1567, DOI 10.2214/AJR.175.6.1751567;ARGYROPOULOU M, 1991, PEDIATR RADIOL, V21, P247, DOI 10.1007/BF02018614;ARGYROPOULOU M, 1992, J PEDIATR-US, V120, P886, DOI 10.1016/S0022-3476(05)81955-9;ARGYROPOULOU MI, 2004, NEURORADIOLOGY, V46, P1031, DOI 10.1007/S00234-004-1285-0;ARGYROPOULOU MI, 20…	IN CHILDHOOD, THE MR CHARACTERISTICS OF THE NORMAL PITUITARY GLAND ARE WELL ESTABLISHED. DURING THE FIRST 2 MONTHS OF LIFE THE ADENOHYPOPHYSIS DEMONSTRATES HIGH SIGNAL. PITUITARY GLAND HEIGHT (PGH) DECREASES DURING THE 1ST YEAR OF LIFE AND THEN INCREASES, REACHING A PLATEAU AFTER PUBERTY. THE MAGNETIZATION TRANSFER RATIO (MTR) INCREASES IN BOTH SEXES UP TO THE AGE OF 20 YEARS. ON DYNAMIC CONTRAST…	1045	UNIV IOANNINA, SCH MED, DEPT RADIOL, GR-45110 IOANNINA, GREECE.; UNIV IOANNINA, SCH MED, DEPT PHYSIOL, GR-45110 IOANNINA, GREECE.;	2022-09-08	MRI; PITUITARY; HYPOTHALAMUS; CHILDREN	10.1007/s00247-005-1512-9	REVIEW	1432-1998	MARGYROP@CC.UOI.GR	1055			973NZ	GROWTH-HORMONE DEFICIENCY; CENTRAL DIABETES-INSIPIDUS; PRECOCIOUS PUBERTY; GH DEFICIENCY; YOUNG-ADULT; LYMPHOCYTIC HYPOPHYSITI; ECTOPIC NEUROHYPOPHYSIS; INTRACRANIAL GERMINOMA; KALLMANN-SYNDROME; MUTATION ANALYSIS	11	PEDIATR RADIOL	PEDIATR. RADIOL.	ENGLISH	81	233 SPRING ST, NEW YORK, NY 10013 USA	NOV 15	11	NEW YORK	15928924	J	SPRINGER	2005	ARGYROPOULOU, MI (通讯作者)，UNIV IOANNINA, SCH MED, DEPT RADIOL, GR-45110 IOANNINA, GREECE.	PEDIATRICS; RADIOLOGY, NUCLEAR MEDICINE & MEDICAL IMAGING	0301-0449	PEDIATRIC RADIOLOGY	40	17	2.35294	MRI OF THE HYPOTHALAMIC-PITUITARY AXIS IN CHILDREN	0	6	WOS:000232531200001	35	PEDIATRICS; RADIOLOGY, NUCLEAR MEDICINE & MEDICAL IMAGING	39	ISI	UNIV IOANNINA;UNIV IOANNINA	MI (通讯作者)，UNIV IOANNINA		ARGYROPOULOU MI, 2005, PEDIATR RADIOL	ARGYROPOULOU MI, 2005, PEDIATR RADIOL
REGIS J;BARTOLOMEI F;HAYASHI M;ROBERTS D;CHAUVEL P;PERAGUT JC	REGIS, J;BARTOLOMEI, F;HAYASHI, M;ROBERTS, D;CHAUVEL, P;PERAGUT, JC	ACCIARRI N, 1995, J NEUROSURG SCI, V39, P13;ALEXANDER E, 1993, STEREOTACTIC RADIOSU, V0, P221;AMIN-HANJANI S, 1998, NEUROSURGERY, V42, P1229, DOI 10.1097/00006123-199806000-00013;ARITA K, 1998, J NEUROSURG, V89, P645, DOI 10.3171/JNS.1998.89.4.0645;BARCIASALORIO JL, 1985, APPL NEUROPHYSIOL, V48, P152;BARTOLOMEI F, 1999, STEREOT FUNCT NEUROS, V72, P22, DOI 10.1159/000056435;BARTOLOMEI F, 1999, CLI…	THERE IS A STRONG RATIONALE FOR INVESTIGATION OF THE ROLE OF GAMMA KNIFE RADIOSURGERY IN THE TREATMENT OF MEDICALLY INTRACTABLE EPILEPSY. TO EXPLORE THIS POTENTIAL APPLICATION, THE CURRENT OUTCOME AND MORBIDITY ASSOCIATED WITH ESTABLISHED MICROSURGICAL TREATMENT, AS WELL AS THE ASSOCIATED ADVANTAGES AND DISADVANTAGES OF OPEN SURGERY, ARE REVIEWED. THE PRELIMINARY EVIDENCE IN SUPPORT OF RADIOSURGI…	113	CHU TIMONE, SERV NEUROCHIRURG FONCT & STEREOTAX, F-13385 MARSEILLE 05, FRANCE.; TIMONE HOSP, INSERM 9926, MARSEILLE, FRANCE.; TIMONE HOSP, DEPT NEUROPHYSIOL, MARSEILLE, FRANCE.; TOKYO WOMENS MED UNIV, DEPT NEUROSURG, TOKYO, JAPAN.; DARTMOUTH HITCHCOCK MED CTR, LEBANON, NH 03756 USA.;	2022-09-08	EPILEPSY; GAMMA KNIFE; RADIOSURGERY; MICROSURGERY; ENTORHINAL AREA; HIPPOCAMPAL SCLEROSIS		ARTICLE	1950-6945	JREGIS@AP-HM.FR	122			341QR	TEMPORAL-LOBE EPILEPSY; CEREBRAL ARTERIOVENOUS-MALFORMATION; CAVERNOUS MALFORMATION; HYPOTHALAMIC HAMARTOMA; RESECTIVE SURGERY; MEDICAL-TREATMENT; NATURAL-HISTORY; RADIOSURGERY; SEIZURE; IRRADIATION	2	EPILEPTIC DISORD	EPILEPTIC DISORD.	ENGLISH	74	127 AVE DE LA REPUBLIQUE, 92120 MONTROUGE, FRANCE	JUN 15	10	MONTROUGE	10954243	J	JOHN LIBBEY EUROTEXT LTD	2000	REGIS, J (通讯作者)，CHU TIMONE, SERV NEUROCHIRURG FONCT & STEREOTAX, 264 RUE ST PIERRE, F-13385 MARSEILLE 05, FRANCE.	NEUROSCIENCES & NEUROLOGY	1294-9361	EPILEPTIC DISORDERS	39	22	1.77273	THE ROLE OF GAMMA KNIFE SURGERY IN THE TREATMENT OF SEVERE EPILEPSIES	0	4	WOS:000088601500006	2	CLINICAL NEUROLOGY	40	ISI	TIMONE HOSP;TIMONE HOSP;TOKYO WOMENS MED UNIV;DARTMOUTH HITCHCOCK MED CTR	NOTREPORTED		REGIS J, 2000, EPILEPTIC DISORD	REGIS J, 2000, EPILEPTIC DISORD
BOUDREAU EA;LIOW K;FRATTALI TM;WIGGS E;TURNER JT;FEUILLAN J;SATO S;PATSALIDES B;PATRONAS N;BIESECKER LG;THEODORE WH	BOUDREAU, EA;LIOW, K;FRATTALI, TM;WIGGS, E;TURNER, JT;FEUILLAN, J;SATO, S;PATSALIDES, B;PATRONAS, N;BIESECKER, LG;THEODORE, WH	ARITA K, 1999, J NEUROSURG, V91, P212, DOI 10.3171/JNS.1999.91.2.0212;ARROYO S, 1993, BRAIN, V116, P757, DOI 10.1093/BRAIN/116.4.757;BERKOVIC SF, 1988, ANN NEUROL, V23, P429, DOI 10.1002/ANA.410230502;BIESECKER LG, 1996, J MED GENET, V33, P585, DOI 10.1136/JMG.33.7.585;BRENINGSTALL GN, 1985, NEUROLOGY, V35, P1180, DOI 10.1212/WNL.35.8.1180;CASCINO GD, 1993, NEUROLOGY, V43, P747, DOI 10.1212/WNL.4…	PURPOSE: HYPOTHALAMIC HAMARTOMAS (HHS) HAVE BEEN ASSOCIATED WITH UNCONTROLLED SEIZURES, AND AGGRESSIVE THERAPY INCLUDING SURGERY IS OFTEN RECOMMENDED. HOWEVER, SOME PATIENTS, PARTICULARLY THOSE WITH OTHER FINDINGS ASSOCIATED WITH PALLISTER-HALL SYNDROME (PHS), HAVE A MORE BENIGN COURSE. METHODS: THIRTY-SEVEN OF 40 PHS PATIENTS AND 16 OF 16 PATIENTS WITH ISOLATED HH HAD A LESION CONFIRMED ON MAGNE…	42	NATL INST NEUROL DISORDERS & STROKE, CLIN EPILEPSY SECT, NIH, BETHESDA, MD 20892 USA.; NATL INST NEUROL DISORDERS & STROKE, EEG & SLEEP SECT, BETHESDA, MD 20892 USA.; WARREN G MAGNUSON CLIN CTR, SPEECH LANGUAGE PATHOL SECT, BETHESDA, MD USA.; WARREN G MAGNUSON CLIN CTR, REHABIL MED DEPT, BETHESDA, MD USA.; WARREN G MAGNUSON CLIN CTR, DEPT DIAGNOST RADIOL, BETHESDA, MD USA.; NICHHD, DEV ENDOCRINOL…	2022-09-08	HYPOTHALAMIC HAMARTOMA; PALLISTER-HALL SYNDROME; PRECOCIOUS PUBERTY	10.1111/j.0013-9580.2005.68303.x	ARTICLE	1528-1167	THEODORW@NINDS.NIH.GOV	47		NATIONAL HUMAN GENOME RESEARCH INSTITUTE [Z01HG200328, ZIAHG200328] FUNDING SOURCE: NIH REPORTER; NATIONAL INSTITUTE OF NEUROLOGICAL DISORDERS AND STROKE [Z01NS002236, ZIANS002236] FUNDING SOURCE: NIH REPORTER	894RT	GELASTIC SEIZURE; PRECOCIOUS PUBERTY; TUBER CINEREUM; GROWTH-HORMONE; LAUGHTER; EPILEPSY	1	EPILEPSIA	EPILEPSIA	ENGLISH	29	111 RIVER ST, HOBOKEN 07030-5774, NJ USA	JAN 15	6	HOBOKEN	15660767	J	WILEY	2005	THEODORE, WH (通讯作者)，NATL INST NEUROL DISORDERS & STROKE, CLIN EPILEPSY SECT, NIH, 10 CTR DR,BLDG 10,ROOM 5N250,MSC 1408, BETHESDA, MD 20892 USA.	NEUROSCIENCES & NEUROLOGY	0013-9580	EPILEPSIA	39	17	2.29412	HYPOTHALAMIC HAMARTOMAS AND SEIZURES: DISTINCT NATURAL HISTORY OF ISOLATED AND PALLISTER-HALL SYNDROME CASES	0	0	WOS:000226810000006	46	CLINICAL NEUROLOGY	39	ISI	NATL INST NEUROL DISORDERS AND STROKE;NATL INST NEUROL DISORDERS AND STROKE;WARREN G MAGNUSON CLIN CTR;WARREN G MAGNUSON CLIN CTR;WARREN G MAGNUSON CLIN CTR;GENET DIS RES BRANCH	WH (通讯作者)，NATL INST NEUROL DISORDERS AND STROKE		BOUDREAU EA, 2005, EPILEPSIA	BOUDREAU EA, 2005, EPILEPSIA
WAIT SD;ABLA AA;KILLORY BD;NAKAJI P;REKATE HL	WAIT, SCOTT D.;ABLA, ADIB A.;KILLORY, BRENDAN D.;NAKAJI, PETER;REKATE, HAROLD L.	ABLA AA, 2010, CHILDS NERV SYST, V0, P0;ABLA AA, 2010, J NEUROSURG, V113, P207, DOI 10.3171/2010.8.GKS101027;COONS SW, 2007, J NEUROPATH EXP NEUR, V66, P131, DOI 10.1097/NEN.0B013E3180302090;DELALANDE O, 2003, NEUROL MED-CHIR, V43, P61, DOI 10.2176/NMC.43.61;FEIZ-ERFAN I, 2005, J NEUROSURG, V103, P325, DOI 10.3171/PED.2005.103.4.0325;FENOGLIO KRISTINAA, 2007, SEMIN PEDIATR NEUROL, V14, P51, DOI 1…	OBJECT. HYPOTHALAMIC HAMARTOMAS (HHS) ARE DEVASTATING LESIONS CAUSING REFRACTORY EPILEPSY, RAGE ATTACKS, SOCIAL INEPTITUDE, AND PRECOCIOUS PUBERTY. MICROSURGICAL AND/OR ENDOSCOPIC RESECTION OFFERS AN EXCELLENT RISK/BENEFIT PROFILE FOR CURE OR IMPROVEMENT OF EPILEPSY. METHODS. THE AUTHORS REVIEWED A PROSPECTIVE DATABASE MAINTAINED DURING THE FIRST 7 YEARS OF THE BARROW HYPOTHALAMIC HAMARTOMA PROGR…		ST JOSEPHS HOSP, BARROW NEUROL INST, DIV NEUROSURG, PHOENIX, AZ 85013 USA.;	2022-09-08	HYPOTHALAMIC HAMARTOMA; ENDOSCOPE; MICROSURGERY; EPILEPSY	10.3171/2010.11.FOCUS10250	ARTICLE		SCOTT.WAIT@BNANEURO.NET				729SR	GELASTIC SEIZURE; TRANSCALLOSAL RESECTION; ENDOSCOPIC RESECTION; EPILEPSY; SURGERY; OUTCM; CHILDREN	2	NEUROSURG FOCUS	NEUROSURG. FOCUS	ENGLISH	25	5550 MEADOWBROOK DRIVE, ROLLING MEADOWS, IL 60008 USA	FEB 15	8	ROLLING MEADOWS	21374830	J	AMER ASSOC NEUROLOGICAL SURGEONS	2011	WAIT, SD (通讯作者)，ST JOSEPHS HOSP, BARROW NEUROL INST, DIV NEUROSURG, 350 W THOMAS RD, PHOENIX, AZ 85013 USA.	NEUROSCIENCES & NEUROLOGY; SURGERY	1092-0684	NEUROSURGICAL FOCUS	39	11	3.54545	SURGICAL APPROACHES TO HYPOTHALAMIC HAMARTOMAS	0	3	WOS:000287971600003	30	CLINICAL NEUROLOGY; SURGERY	40	ISI	BARROW NEUROL INST	BARROW NEUROL INST		WAIT SD, 2011, NEUROSURG FOCUS	WAIT SD, 2011, NEUROSURG FOCUS
KAHANE P;DI LEO M;HOFFMANN D;MUNARI C	KAHANE, P;DI LEO, M;HOFFMANN, D;MUNARI, C	BROGLIN D, 1991, CRISES EPILEPTIQUES, V0, P69;KAHANE P, 1997, CURR PROB E, V11, P447;KAHANE P, 1994, EPILEPSIES, V6, P259;LIEDHOLM LJ, 1992, NEUROLOGY, V42, P824, DOI 10.1212/WNL.42.4.824;MUFSON EJ, 1982, J COMP NEUROL, V212, P23, DOI 10.1002/CNE.902120103;MUNARI C, 1995, ELECTROEN CLIN NEURO, V95, P154, DOI 10.1016/0013-4694(95)00063-5;MUNARI C, 1995, ADV NEUROL, V66, P273;NASHEF L, 1996, J NEUR…	LITTLE IS KNOWN ABOUT BRADYCARDIA AND CARDIAC ASYSTOLE WHICH OCCUR DURING PARTIAL EPILEPTIC SEIZURES, ESPECIALLY WHETHER THEY RELATE TO ICTAL INVOLVEMENT OF WELL-DEFINED CORTICAL AREAS. SEVERAL REPORTS BASED ON SIMULTANEOUS ELECTROCARDIOGRAPHIC AND INTRACRANIAL DEPTH ELECTROENCEPHALOGRAPHIC MONITORING HAVE SHOWN THAT EITHER THE FRONTO-ORBITAL CORTEX OR THE AMYGDALOHIPPOCAMPAL COMPLEX COULD BE RES…	522	GRENOBLE HOSP, DEPT NEUROSCI, GRENOBLE, FRANCE.; GRENOBLE HOSP, INSERM, RES UNIT 318, GRENOBLE, FRANCE.; OSPED NIGUARDA CA GRANDA, REG CTR EPILEPSY SURG, MILAN, ITALY.; OSPED SAN MARTINO GENOVA, DEPT NEUROSURG, GENOA, ITALY.;	2022-09-08	ICTAL BRADYCARDIA; PARTIAL EPILEPTIC SEIZURES; HYPOTHALAMIC; HAMARTOMA; INTRACEREBRAL ELECTRODES; EPILEPSY SURGERY	10.1111/j.1528-1157.1999.tb00753.x	ARTICLE			527			180YW	EPILEPTIC SEIZURE; INSULAR CORTEX; SUDDEN-DEATH	4	EPILEPSIA	EPILEPSIA	ENGLISH	15	COMMERCE PLACE, 350 MAIN ST, MALDEN 02148, MA USA	APR 15	6	MALDEN	10219284	J	WILEY-BLACKWELL	1999	KAHANE, P (通讯作者)，CHU GRENOBLE, NEUROL CLIN, BP 217X, F-38043 GRENOBLE, FRANCE.	NEUROSCIENCES & NEUROLOGY	0013-9580	EPILEPSIA	38	23	1.65217	ICTAL BRADYCARDIA IN A PATIENT WITH A HYPOTHALAMIC HAMARTOMA: A STEREO-EEG STUDY	0	0	WOS:000079414300022	40	CLINICAL NEUROLOGY	39	ISI	DEPT NEUROSCI;GRENOBLE HOSP;REG CTR EPILEPSY SURG	NEUROL CLIN		KAHANE P, 1999, EPILEPSIA	KAHANE P, 1999, EPILEPSIA
SINCLAIR DB;ARONYK K;SNYDER T;MCKEAN JDS;WHEATLEY M;GROSS D;BASTOS A;AHMED SN;HAO CH;COLMERS W	SINCLAIR, DB;ARONYK, K;SNYDER, T;MCKEAN, JDS;WHEATLEY, M;GROSS, D;BASTOS, A;AHMED, SN;HAO, CH;COLMERS, W	ADELSON PD, 1992, PEDIATR NEUROSURG, V18, P169;ADLER J, 1991, ARCH NEUROL-CHICAGO, V48, P133, DOI 10.1001/ARCHNEUR.1991.00530140025013;AYKUT-BINGOL C, 1998, ANN NEUROL, V44, P60, DOI 10.1002/ANA.410440112;DAVIDSON S, 1975, LANCET, V1, P1260, DOI 10.1016/S0140-6736(75)92549-0;DUCHOWNY M, 1992, EPILEPSIA, V33, P298, DOI 10.1111/J.1528-1157.1992.TB02319.X;FISH DR, 1993, EPILEPSIA, V34, P244, DOI 10.…	THERE HAVE BEEN RELATIVELY FEW STUDIES REPORTING THE SAFETY, EFFICACY, AND OUTCOME IN CHILDREN UNDERGOING EXTRATEMPORAL RESECTION FOR EPILEPSY. WE REVIEWED THE PEDIATRIC CASES OF EXTRATEMPORAL RESECTION FOR INTRACTABLE EPILEPSY PERFORMED BY THE COMPREHENSIVE EPILEPSY PROGRAM AT THE UNIVERSITY OF ALBERTA HOSPITALS BETWEEN 1988-1998. THIRTY-FIVE PATIENTS WERE STUDIED, 14 MALE AND 21 FEMALE. THE AGE…	177	UNIV ALBERTA, WALTER MACKENZIE HLTH SCI CTR 2C3, DIV PEDIAT NEUROL, COMPREHENS EPILEPSY PROGRAM, EDMONTON, AB T6G 2R7, CANADA.;	2022-09-08		10.1016/j.pediatrneurol.2003.07.005	ARTICLE	1873-5150		185			807PF	TEMPORAL-LOBE EPILEPSY; SURGICAL-TREATMENT; LOBECTOMY; SURGERY; SEIZURE; CHILDREN	3	PEDIATR NEUROL	PEDIATR. NEUROL.	ENGLISH	17	STE 800, 230 PARK AVE, NEW YORK, NY 10169 USA	MAR 15	9	NEW YORK	15033199	J	ELSEVIER SCIENCE INC	2004	SINCLAIR, DB (通讯作者)，UNIV ALBERTA, WALTER MACKENZIE HLTH SCI CTR 2C3, DIV PEDIAT NEUROL, COMPREHENS EPILEPSY PROGRAM, EDMONTON, AB T6G 2R7, CANADA.	NEUROSCIENCES & NEUROLOGY; PEDIATRICS	0887-8994	PEDIATRIC NEUROLOGY	38	18	2.11111	EXTRATEMPORAL RESECTION FOR CHILDHOOD EPILEPSY	0	3	WOS:000220512700004	30	CLINICAL NEUROLOGY; PEDIATRICS	39	ISI	UNIV ALBERTA	DB (通讯作者)，UNIV ALBERTA		SINCLAIR DB, 2004, PEDIATR NEUROL	SINCLAIR DB, 2004, PEDIATR NEUROL
AMSTUTZ DR;COONS SW;KERRIGAN JF;REKATE HL;HEISERMAN JE	AMSTUTZ, DR;COONS, SW;KERRIGAN, JF;REKATE, HL;HEISERMAN, JE	AKAI T, 2002, MINIM INVAS NEUROSUR, V45, P235, DOI 10.1055/S-2002-36196;BARKOVICH AJ, 2000, INTRACRANIAL ORBITAL, V0, P443;CASTILLO M, 2000, AM J NEURORADIOL, V21, P1645;DIEBLER C, 1983, NEURORADIOLOGY, V25, P93, DOI 10.1007/BF00333299;FERNANDO KTM, 2004, BRAIN, V127, P1361, DOI 10.1093/BRAIN/AWH153;FREEMAN JL, 2004, AM J NEURORADIOL, V25, P450;GEORGAKOULIAS N, 1998, SEIZURE-EUR J EPILEP, V7, P16…	BACKGROUND AND PURPOSE: THERE IS VARIABILITY IN THE LITERATURE CONCERNING THE APPEARANCE AND HISTOLOGY OF HYPOTHALAMIC HAMARTOMAS. THIS STUDY CORRELATES THE MR IMAGING AND PROTON MR SPECTROSCOPIC PROPERTIES OF HYPOTHALAMIC HAMARTOMAS WITH HISTOPATHOLOGIC FINDINGS. METHODS: STUDIES WERE PERFORMED WITH 3T AND 1.5T SCANNERS. SINGLE VOXEL HAMARTOMA SPECTRA WERE ACQUIRED BY USING SHORT-ECHO-TIME POINT…	794	BARROW NEUROL INST, DIV NEURORADIOL, PHOENIX, AZ 85013 USA.; BARROW NEUROL INST, DIV NEUROPATHOL, PHOENIX, AZ 85013 USA.; BARROW NEUROL INST, DEPT CHILD NEUROL, PHOENIX, AZ 85013 USA.; BARROW NEUROL INST, DIV NEUROSURG, PHOENIX, AZ 85013 USA.;	2022-09-08			ARTICLE; PROCEEDINGS PAPER			798			033BY	MAGNETIC-RESONANCE SPECTROSCOPY; GELASTIC EPILEPSY; TUBER CINEREUM; MYOINOSITOL; CHOLINE; H-1-MR	4	AM J NEURORADIOL	AM. J. NEURORADIOL.	ENGLISH	30	2210 MIDWEST RD, OAK BROOK, IL 60521 USA	APR 15	5	OAK BROOK	16611766	J	AMER SOC NEURORADIOLOGY	2006	HEISERMAN, JE (通讯作者)，BARROW NEUROL INST, DIV NEURORADIOL, 350 W THOMAS RD, PHOENIX, AZ 85013 USA.	NEUROSCIENCES & NEUROLOGY; RADIOLOGY, NUCLEAR MEDICINE & MEDICAL IMAGING	0195-6108	AMERICAN JOURNAL OF NEURORADIOLOGY	38	16	2.375	HYPOTHALAMIC HAMARTOMAS: CORRELATION OF MR IMAGING AND SPECTROSCOPIC FINDINGS WITH TUMOR GLIAL CONTENT	0	2	WOS:000236822500018	27	CLINICAL NEUROLOGY; NEUROIMAGING; RADIOLOGY, NUCLEAR MEDICINE & MEDICAL IMAGING	40	ISI	BARROW NEUROL INST;BARROW NEUROL INST;BARROW NEUROL INST;BARROW NEUROL INST	JE (通讯作者)，BARROW NEUROL INST		AMSTUTZ DR, 2006, AM J NEURORADIOL	AMSTUTZ DR, 2006, AM J NEURORADIOL
MINOTTI L;MONTAVONT A;SCHOLLY J;TYVAERT L;TAUSSIG D	MINOTTI, LORELLA;MONTAVONT, ALEXANDRA;SCHOLLY, JULIA;TYVAERT, LOUISE;TAUSSIG, DELPHINE	AGHAKHANI Y, 2005, BRAIN, V128, P641, DOI 10.1093/BRAIN/AWH388;AGHAKHANI Y, 2004, EPILEPSIA, V45, P230, DOI 10.1111/J.0013-9580.2004.43003.X;ALKAWADRI R, 2013, JAMA NEUROL, V70, P995, DOI 10.1001/JAMANEUROL.2013.2940;ARYA R, 2013, EPILEPSIA, V54, P828, DOI 10.1111/EPI.12073;AUBERT S, 2009, BRAIN, V132, P3072, DOI 10.1093/BRAIN/AWP242;BANCAUD J, 1965, INFORM NEUROPHYSIOPA, V0, P0;BANCAUD J, 1992, …	EPILEPSY SURGERY IS NOW AN ACCEPTED TREATMENT TO ACHIEVE SEIZURE CONTROL IN CARE FULLY SELECTED PATIENTS, BOTH CHILDREN AND ADULTS, SUFFERING FROM DRUG-RESISTANT FOCAL EPILEPSY. ALTHOUGH SURGICAL STRATEGIES CAN OFTEN BE DEFINED ON THE BASIS OF NON-INVASIVE DIAGNOSTIC PROCEDURES, AND DESPITE THE RECENT ADVANCES IN THIS FIELD, AN INCREASING NUMBER OF MORE COMPLEX CASES REQUIRES INVASIVE EEG (IEEG) …	15	CHU GRENOBLE ALPES, NEUROL DEPT, F-38043 GRENOBLE, FRANCE.; GRENOBLE INST NEUROSCI GIN, INSERM, U1216, F-38043 GRENOBLE, FRANCE.; HFME, SERV EPILEPSIE SOMMEIL & EXPLORAT FONCT NEUROPEDI, 59 BLVD PINEL, F-69677 BRON, FRANCE.; HOSP NEUROL & NEUROSURG PIERRE WERTHEIMER, HOSP CIVILS LYON, DEPT FUNCT NEUROL & EPILEPTOL, 59 BLVD PINEL, F-69677 BRON, FRANCE.; TIGER NEUROSCI RES CTR LYON, CNRS 5292, INSE…	2022-09-08	DEEP ELECTRODES; DRAWBACKS; EXTRA-TEMPORAL; INDICATIONS; STEREOELECTROENCE-PHALOGRAPHY (SEEG); TEMPORAL	10.1016/j.neucli.2017.11.006	REVIEW	1769-7131	LORELLA.MINOTTI@UNIV-GRENOBLE-ALPES.FR	24			GA5FS	TEMPORAL-LOBE EPILEPSY; FOCAL CORTICAL DYSPLASIA; HYPOTHALAMIC HAMARTOMA; STEREO-ELECTROENCEPHALOGRAPHY; TUBEROUS SCLEROSIS; EPILEPTOGENIC ZONE; PRESURGICAL EVALUATION; HYPERMOTOR SEIZURE; SUBDURAL ELECTRODE; BITEMPORAL EPILEPSY	1	NEUROPHYSIOL CLIN	NEUROPHYSIOL. CLIN.-CLIN. NEUROPHYSIOL.	ENGLISH	87	65 RUE CAMILLE DESMOULINS, CS50083, 92442 ISSY-LES-MOULINEAUX, FRANCE	FEB 15	10	ISSY-LES-MOULINEAUX	29352627	J	ELSEVIER FRANCE-EDITIONS SCIENTIFIQUES MEDICALES ELSEVIER	2018	MINOTTI, L (通讯作者)，UNIV GRENOBLE ALPES, CHU GRENOBLE, INSERM, SERV NEUROL,U836, GRENOBLE, FRANCE.	NEUROSCIENCES & NEUROLOGY; PHYSIOLOGY	0987-7053	NEUROPHYSIOLOGIE CLINIQUE-CLINICAL NEUROPHYSIOLOGY	38	4	9.5	INDICATIONS AND LIMITS OF STEREOELECTROENCEPHALOGRAPHY (SEEG)	5	15	WOS:000428359000003	48	CLINICAL NEUROLOGY; NEUROSCIENCES; PHYSIOLOGY	43	ISI	GRENOBLE INST NEUROSCI GIN;HOSP NEUROL AND NEUROSURG PIERRE WERTHEIMER;TIGER NEUROSCI RES CTR LYON;UNIV STRASBOURG;LORRAINE UNIV;ROTHSCHILD FDN HOSP	L (通讯作者)，UNIV GRENOBLE ALPES		MINOTTI L, 2018, NEUROPHYSIOL CLIN	MINOTTI L, 2018, NEUROPHYSIOL CLIN
PALMINI A;VAN PAESSCHEN W;DUPONT P;VAN LAERE K;VAN DRIEL G	PALMINI, A;VAN PAESSCHEN, W;DUPONT, P;VAN LAERE, K;VAN DRIEL, G	BEKROVIC SF, 1997, EPILEPSIA, V38, P1;BERKOVIC SF, 2003, EPILEPSIA, V44, P969, DOI 10.1046/J.1528-1157.2003.59102.X;CASCINO GD, 1993, NEUROLOGY, V43, P747, DOI 10.1212/WNL.43.4.747;FREEMAN JL, 2003, NEUROLOGY, V60, P762, DOI 10.1212/01.WNL.0000049457.05670.7D;FUKUDA M, 1999, NEUROSURGERY, V44, P1347, DOI 10.1097/00006123-199906000-00115;GODA M, 1999, CHILD NERV SYST, V15, P490, DOI 10.1007/S00381…	PURPOSE: TO PRESENT THE FIRST ICTAL FLUORODEOXYGLUCOSE-POSITRON EMISSION TOMOGRAPHY (FDG-PET) EVIDENCE OF THE HYPOTHALAMIC ORIGIN OF GELASTIC SEIZURES IN A PATIENT WITH A HYPOTHALAMIC HAMARTOMA (HH) AND TO RAISE THE ISSUE OF TRUE DUAL PATHOLOGY RELATED TO THIS ENTITY. METHODS: ICTAL FDG-PET WAS ACQUIRED DURING AN EPISODE OF STATUS GELASTICUS WITH PRESERVED CONSCIOUSNESS, IN A PATIENT PREVIOUSLY O…	1313	PONTIFICIA UNIV CATOLICA RIO GRANDE DO SUL, HOSP SAO LUCAS, SERV NEUROL, BR-90610000 PORTO ALEGRE, RS, BRAZIL.; PONTIFICIA UNIV CATOLICA RIO GRANDE DO SUL, HOSP SAO LUCAS, EPILEPSY SURG PROGRAM, BR-90610000 PORTO ALEGRE, RS, BRAZIL.; KATHOLIEKE UNIV LEUVEN, UNIV HOSP GASTHUISBERG, DEPT NEUROL, LOUVAIN, BELGIUM.; KATHOLIEKE UNIV LEUVEN, UNIV HOSP GASTHUISBERG, DEPT NUCL MED, LOUVAIN, BELGIUM.;	2022-09-08	STATUS GELASTICUS; HYPOTHALAMIC HAMARTOMA; ICTAL FDG-PET; TEMPORAL LOBE EPILEPSY; DUAL PATHOLOGY	10.1111/j.1528-1167.2005.52804.x	ARTICLE	1528-1167	APALMINI@UOL.COM.BR	1316			949DI	SEIZURE; EPILEPSY; RESECTION	8	EPILEPSIA	EPILEPSIA	ENGLISH	20	111 RIVER ST, HOBOKEN 07030-5774, NJ USA	AUG 15	4	HOBOKEN	16060946	J	WILEY	2005	PALMINI, A (通讯作者)，PONTIFICIA UNIV CATOLICA RIO GRANDE DO SUL, HOSP SAO LUCAS, SERV NEUROL, AVE IPIRANGA 6690, BR-90610000 PORTO ALEGRE, RS, BRAZIL.	NEUROSCIENCES & NEUROLOGY	0013-9580	EPILEPSIA	37	17	2.17647	STATUS GELASTICUS AFTER TEMPORAL LOBECTOMY: ICTAL FDG-PET FINDINGS AND THE QUESTION OF DUAL PATHOLOGY INVOLVING HYPOTHALAMIC HAMARTOMAS	0	1	WOS:000230764700023	46	CLINICAL NEUROLOGY	39	ISI	PONTIFICIA UNIV CATOLICA RIO GRANDE DO SUL;PONTIFICIA UNIV CATOLICA RIO GRANDE DO SUL;KATHOLIEKE UNIV LEUVEN;KATHOLIEKE UNIV LEUVEN	A (通讯作者)，PONTIFICIA UNIV CATOLICA RIO GRANDE DO SUL		PALMINI A, 2005, EPILEPSIA	PALMINI A, 2005, EPILEPSIA
BARAJAS MA;RAMIREZ-GUZMAN MG;RODRIGUEZ-VAZQUEZ C;TOLEDO-BUENROSTRO V;CUEVAS-SOLORZANO A;RODRIGUEZ-HERNANDEZ G	BARAJAS, MA;RAMIREZ-GUZMAN, MG;RODRIGUEZ-VAZQUEZ, C;TOLEDO-BUENROSTRO, V;CUEVAS-SOLORZANO, A;RODRIGUEZ-HERNANDEZ, G	ARITA K, 1999, J NEUROSURG, V91, P212, DOI 10.3171/JNS.1999.91.2.0212;DEBENEIX C, 2001, HORM RES, V56, P12, DOI 10.1159/000048084;FRATTALI CM, 2001, NEUROLOGY, V57, P43, DOI 10.1212/WNL.57.1.43;MARLIANI AF, 1991, J CAN ASSOC RADIOL, V42, P335;PALMINI A, 2002, NEUROLOGY, V58, P1338, DOI 10.1212/WNL.58.9.1338;REGIS J, 1996, STEREOT FUNCT NEUROS, V66, P29, DOI 10.1159/000099698;REGIS J, 2002, ACT NE…	OBJECT. HYPOTHALAMIC HAMARTOMA IS A NONNEOPLASTIC MALFORMATIVE MASS OF NEURONS AND GLIA IN THE REGION OF THE HYPOTHALAMUS. BECAUSE OF ITS LOCATION, OPEN SURGERY IS ASSOCIATED WITH HIGH MORBIDITY AND MORTALITY RATES. GAMMA KNIFE SURGERY (GKS) MAY BE AN EFFICIENT AND SAFE TREATMENT APPROACH, WHICH PRODUCES LITTLE MORBIDITY. THE AUTHORS DESCRIBE THE RESULTS OF GKS IN THREE PATIENTS WITH HYPOTHALAMIC…	53	HOSP SAN JAVIER, DIV NEUROSCI, GAMMA KNIFE UNIT, DEPT NEURORADIOL, GUADALAJARA, JALISCO, MEXICO.; HOSP SAN JAVIER, DIV NEUROSCI, GAMMA KNIFE UNIT, DEPT RADIOTHERAPY, GUADALAJARA, JALISCO, MEXICO.;	2022-09-08	HYPOTHALAMIC HAMARTOMA; GAMMA KNIFE SURGERY; EPILEPSY	10.3171/jns.2005.102.s_supplement.0053	ARTICLE			55			888PG	GELASTIC EPILEPSY; RADIOSURGERY		J NEUROSURG	J. NEUROSURG.	ENGLISH	11	UNIV VIRGINIA, 1224 WEST MAIN ST, STE 450, CHARLOTTESVILLE, VA 22903 USA	JAN 15	3	CHARLOTTESVILLE	15662781	J	AMER ASSOC NEUROLOGICAL SURGEONS	2005	BARAJAS, MA (通讯作者)，HOSP SAN JAVIER, DIV NEUROSCI, GAMMA KNIFE UNIT, DEPT NEURORADIOL, GUADALAJARA, JALISCO, MEXICO.	NEUROSCIENCES & NEUROLOGY; SURGERY	0022-3085	JOURNAL OF NEUROSURGERY	37	17	2.17647	GAMMA KNIFE SURGERY FOR HYPOTHALAMIC HAMARTOMAS ACCOMPANIED BY MEDICALLY INTRACTABLE EPILEPSY AND PRECOCIOUS PUBERTY: EXPERIENCE IN MEXICO	0	0	WOS:000226386100012	102	CLINICAL NEUROLOGY; SURGERY	41	ISI	DIV NEUROSCI;DIV NEUROSCI	DIV NEUROSCI		BARAJAS MA, 2005, J NEUROSURG	BARAJAS MA, 2005, J NEUROSURG
RAYBAUD C;SHROFF M;RUTKA JT;CHUANG SH	RAYBAUD, CHARLES;SHROFF, MANOHAR;RUTKA, JAMES T.;CHUANG, SYLVESTER H.	AICARDI J, 2002, CURR PROB E, V17, P33;ALSOP DC, 2002, EPILEPSIA, V43, P69, DOI 10.1046/J.1528-1157.2002.043S1069.X;ALTMAN NR, 1988, AM J NEURORADIOL, V9, P917;ANDRES M, 2005, CEREB CORTEX, V15, P194, DOI 10.1093/CERCOR/BHH122;ARITA K, 2005, NEUROL MED-CHIR, V45, P221, DOI 10.2176/NMC.45.221;BARKOVICH AJ, 1990, AM J NEURORADIOL, V11, P523;BARKOVICH AJ, 1997, NEUROLOGY, V49, P1148, DOI 10.1212/WNL…	INTRODUCTION: EPILEPSY SURGERY RESTS HEAVILY UPON MAGNETIC RESONANCE IMAGING (MRI). TECHNICAL DEVELOPMENTS HAVE BROUGHT SIGNIFICANTLY IMPROVED EFFICACY OF MR IMAGING IN DETECTING AND ASSESSING SURGICAL EPILEPTOGENIC LESIONS, WHILE MORE CLINICAL EXPERIENCE HAS BROUGHT BETTER DEFINITION OF THE PATHOLOGICAL GROUPS. DISCUSSION: MRI IS FAIRLY EFFICIENT IN IDENTIFYING DEVELOPMENTAL, EPILEPSY-ASSOCIATED…	786	HOSP SICK CHILDREN, DIV NEURORADIOL, TORONTO, ON M5G 1X8, CANADA.; HOSP SICK CHILDREN, DIV NEUROSURG, TORONTO, ON M5G 1X8, CANADA.;	2022-09-08	MR IMAGING; EPILEPSY; GANGLIOGLIOMA; DNT; PXA; FCD; HYPOTHALAMIC HAMARTOMA; MENINGIOANGIOMATOSIS	10.1007/s00381-006-0132-5	REVIEW	1433-0350	CHARLES.RAYBAUD@SICKKIDS.CA	809			065OZ	FOCAL CORTICAL DYSPLASIA; TEMPORAL-LOBE EPILEPSY; DYSEMBRYOPLASTIC NEUROEPITHELIAL TUMOR; PERINATAL BRAIN-DAMAGE; RESISTANT PARTIAL EPILEPSY; CENTRAL-NERVOUS-SYSTEM; BALLOON CELL-TYPE; PLEOMORPHIC XANTHOASTROCYTOMA; TUBEROUS SCLEROSIS; STATUS-EPILEPTICUS	8	CHILD NERV SYST	CHILDS NERV. SYST.	ENGLISH	143	ONE NEW YORK PLAZA, SUITE 4600, NEW YORK, NY, UNITED STATES	AUG 15	24	NEW YORK	16838193	J	SPRINGER	2006	RAYBAUD, C (通讯作者)，HOSP SICK CHILDREN, DIV NEURORADIOL, 555 UNIV AVE, TORONTO, ON M5G 1X8, CANADA.	NEUROSCIENCES & NEUROLOGY; PEDIATRICS; SURGERY	0256-7040	CHILDS NERVOUS SYSTEM	37	16	2.3125	IMAGING SURGICAL EPILEPSY IN CHILDREN	0	0	WOS:000239170500006	22	CLINICAL NEUROLOGY; PEDIATRICS; SURGERY	38	ISI	HOSP SICK CHILDREN;HOSP SICK CHILDREN	NOTDECLARED		RAYBAUD C, 2006, CHILD NERV SYST	RAYBAUD C, 2006, CHILD NERV SYST
BUCKLEY RT;WANG AC;MILLER JW;NOVOTNY EJ;OJEMANN JG	BUCKLEY, ROBERT T.;WANG, ANTHONY C.;MILLER, JOHN W.;NOVOTNY, EDWARD J.;OJEMANN, JEFFREY G.	BEAUMONT TL, 2012, CHILD NERV SYST, V28, P963, DOI 10.1007/S00381-012-1785-X;BUCKLEY R, 2016, NEUROSURG CLIN N AM, V27, P69, DOI 10.1016/J.NEC.2015.08.006;CARPENTIER A, 2012, LASER SURG MED, V44, P361, DOI 10.1002/LSM.22025;CARPENTIER A, 2011, LASER SURG MED, V43, P943, DOI 10.1002/LSM.21138;CURRY DJ, 2012, EPILEPSY BEHAV, V24, P408, DOI 10.1016/J.YEBEH.2012.04.135;DRANE DL, 2015, EPILEPSIA, V56,…	OBJECTIVE LASER ABLATION IS A NOVEL, MINIMALLY INVASIVE PROCEDURE THAT UTILIZES MRI-GUIDED THERMAL ENERGY TO TREAT EPILEPTOGENIC AND OTHER BRAIN LESIONS. IN ADDITION TO TREATMENT OF MESIAL TEMPORAL LOBE EPILEPSY, LASER ABLATION IS INCREASINGLY BEING USED TO TARGET DEEP OR INOPERABLE LESIONS, INCLUDING HYPOTHALAMIC HAMARTOMA (HH), SUBEPENDYMAL GIANT CELL ASTROCYTOMA (SEGA), AND EXOPHYTIC INTRINSIC…		SEATTLE CHILDRENS HOSP, DIV NEUROL SURG, 4800 SAND POINT WAY NE, SEATTLE, WA 98105 USA.; SEATTLE CHILDRENS HOSP, DIV PEDIAT NEUROL, SEATTLE, WA USA.; UNIV WASHINGTON, SCH MED, DEPT NEUROL, SEATTLE, WA USA.;	2022-09-08	LASER ABLATION; EPILEPSY; HYPOTHALAMIC HAMARTOMA; SUBEPENDYMAL GIANT CELL ASTROCYTOMA	10.3171/2016.7.FOCUS16236	ARTICLE		ROBUCK@UW.EDU				DY8WN	INTERSTITIAL THERMAL THERAPY; TEMPORAL-LOBE EPILEPSY; GIANT-CELL ASTROCYTOMA; GAMMA-KNIFE SURGERY; TRANSCALLOSAL RESECTION; INTRACTABLE EPILEPSY; HAMARTOMA; AMYGDALOHIPPOCAMPOTOMY; MANAGEMENT; TUMOR	4	NEUROSURG FOCUS	NEUROSURG. FOCUS	ENGLISH	25	5550 MEADOWBROOK DRIVE, ROLLING MEADOWS, IL 60008 USA	OCT 15	8	ROLLING MEADOWS	27690656	J	AMER ASSOC NEUROLOGICAL SURGEONS	2016	BUCKLEY, RT (通讯作者)，SEATTLE CHILDRENS HOSP, DIV NEUROL SURG, 4800 SAND POINT WAY NE, SEATTLE, WA 98105 USA.	NEUROSCIENCES & NEUROLOGY; SURGERY	1092-0684	NEUROSURGICAL FOCUS	37	6	6.16667	STEREOTACTIC LASER ABLATION FOR HYPOTHALAMIC AND DEEP INTRAVENTRICULAR LESIONS	0	2	WOS:000385412800010	41	CLINICAL NEUROLOGY; SURGERY	38	ISI	SEATTLE CHILDRENS HOSP;SEATTLE CHILDRENS HOSP;UNIV WASHINGTON	RT (通讯作者)，SEATTLE CHILDRENS HOSP		BUCKLEY RT, 2016, NEUROSURG FOCUS	BUCKLEY RT, 2016, NEUROSURG FOCUS
HOWELL KB;HARVEY AS;ARCHER JS	HOWELL, KATHERINE B.;HARVEY, A. SIMON;ARCHER, JOHN S.	ALTER AS, 2015, J CHILD NEUROL, V30, P160, DOI 10.1177/0883073814531822;ARCHER JS, 2014, FRONT NEUROL, V5, P0, DOI 10.3389/FNEUR.2014.00225;ARCHER JS, 2014, EPILEPSIA, V55, P1245, DOI 10.1111/EPI.12682;BERG AT, 2014, EPILEPSIA, V55, P123, DOI 10.1111/EPI.12479;BERG AT, 2012, NEUROLOGY, V79, P1384, DOI 10.1212/WNL.0B013E31826C1B55;BERG AT, 2010, EPILEPSIA, V51, P676, DOI 10.1111/J.1528-1167.2010.0…	THE TERM EPILEPTIC ENCEPHALOPATHY (EE) DENOTES A PROCESS BY WHICH EPILEPTIC ACTIVITY ADVERSELY AFFECTS BRAIN FUNCTION OVER AND ABOVE THE UNDERLYING ETIOLOGY. UNDERLYING MECHANISMS ARE POORLY UNDERSTOOD, BUT RECENT STUDIES DEMONSTRATE THAT SEIZURES AND INTERICTAL EPILEPTIFORM DISCHARGES CAN DISRUPT DISTRIBUTED NEURAL NETWORKS THAT UNDERPIN COGNITIVE FUNCTIONS, BOTH TEMPORARILY AND PERMANENTLY. EE …	343	ROYAL CHILDRENS HOSP, DEPT NEUROL, FLEMINGTON RD, PARKVILLE, VIC 3052, AUSTRALIA.; UNIV MELBOURNE, DEPT PAEDIAT, MELBOURNE, VIC, AUSTRALIA.; MURDOCH CHILDREN RES INST, PARKVILLE, VIC, AUSTRALIA.; UNIV MELBOURNE, DEPT MED, MELBOURNE, VIC, AUSTRALIA.; FLOREY INST NEUROSCI & MENTAL HLTH, PARKVILLE, VIC, AUSTRALIA.; AUSTIN HLTH, MELBOURNE, VIC, AUSTRALIA.;	2022-09-08	EPILEPTIC ENCEPHALOPATHY; LENNOX-GASTAUT SYNDROME	10.1111/epi.13306	REVIEW	1528-1167	JARCHER@UNIMELB.EDU.AU	347		GUSTAV NOSSAL NATIONAL HEALTH AND MEDICAL RESEARCH COUNCIL OF AUSTRALIA (NHMRC) POSTGRADUATE SCHOLARSHIP; CLIFFORD PHD SCHOLARSHIP; NHMRC [628725]	DG3VO	LENNOX-GASTAUT SYNDROME; INFANTILE SPASM; HYPOTHALAMIC HAMARTOMA; COGNITIVE OUTCM; DRAVET SYNDROME; ONSET; CHILDREN; HEMISPHERECTOMY; CLASSIFICATION; SEIZURE	3	EPILEPSIA	EPILEPSIA	ENGLISH	38	111 RIVER ST, HOBOKEN 07030-5774, NJ USA	MAR 15	5	HOBOKEN	26778176	J	WILEY	2016	ARCHER, JS (通讯作者)，MELBOURNE BRAIN CTR, 245 BURGUNDY ST, HEIDELBERG, VIC 3084, AUSTRALIA.	NEUROSCIENCES & NEUROLOGY	0013-9580	EPILEPSIA	37	6	6.16667	EPILEPTIC ENCEPHALOPATHY: USE AND MISUSE OF A CLINICALLY AND CONCEPTUALLY IMPORTANT CONCEPT	0	6	WOS:000371998800006	57	CLINICAL NEUROLOGY	37	ISI	ROYAL CHILDRENS HOSP;UNIV MELBOURNE;MURDOCH CHILDREN RES INST;UNIV MELBOURNE;FLOREY INST NEUROSCI AND MENTAL HLTH	JS (通讯作者)，MELBOURNE BRAIN CTR		HOWELL KB, 2016, EPILEPSIA	HOWELL KB, 2016, EPILEPSIA
DE BRITO VN;LATRONICO AC;ARNHOLD IJP;LO LSS;DOMENICE S;ALBANO MCC;FRAGOSO MCBV;MENDONCA BB	DE BRITO, VN;LATRONICO, AC;ARNHOLD, IJP;LO, LSS;DOMENICE, S;ALBANO, MCC;FRAGOSO, MCBV;MENDONCA, BB	BENINGFIELD SJ, 1988, BRIT J RADIOL, V61, P1177, DOI 10.1259/0007-1285-61-732-1177;GREULICH W, 1959, RADIOLOGIC ATLAS HAN, V0, P0;LEE PA, 1994, ARCH PEDIAT ADOL MED, V148, P369, DOI 10.1001/ARCHPEDI.1994.02170040035006;LEE PA, 1989, J PEDIATR-US, V114, P321, DOI 10.1016/S0022-3476(89)80806-6;MAHACHOKLERTWATTANA P, 1993, J CLIN ENDOCR METAB, V77, P118, DOI 10.1210/JC.77.1.118;MANASCO PK, 1993, J P…	THE GONADOTROPIN RELEASING HORMONE (GNRH) SECRETING HYPOTHALAMIC HAMARTOMA (HH) IS A CONGENITAL MALFORMATION CONSISTING OF A HETEROTOPIC MASS OF NERVOUS TISSUE THAT CONTAINS GNRH NEUROSECRETORY NEURONS ATTACHED TO THE TUBER CINEREUM OR THE FLOOR OF THE THIRD VENTRICLE. HH IS A WELL RECOGNISED CAUSE OF GONADOTROPIN DEPENDENT PRECOCIOUS PUBERTY (GDPP). LONG TERM DATA ARE PRESENTED ON EIGHT CHILDREN…	231	UNIV SAO PAULO, DISCIPLINA ENDOCRINOL, HOSP CLIN, DEPT RADIOL,SCH MED, BR-01060970 SAO PAULO, BRAZIL.; UNIV SAO PAULO, SCH MED, DEV ENDOCRINOL UNIT, SAO PAULO, BRAZIL.;	2022-09-08	HYPOTHALAMIC HAMARTOMA; GONADOTROPIN RELEASING HORMONE AGONIST; PRECOCIOUS PUBERTY	10.1136/adc.80.3.231	ARTICLE			234			170RW	LEUPROLIDE ACETATE; SEXUAL PRECOCITY; THERAPY	3	ARCH DIS CHILD	ARCH. DIS. CHILD.	ENGLISH	18	BRITISH MED ASSOC HOUSE, TAVISTOCK SQUARE, LONDON WC1H 9JR, ENGLAND	MAR 15	4	LONDON	10325702	J	BRITISH MED JOURNAL PUBL GROUP	1999	MENDONCA, BB (通讯作者)，UNIV SAO PAULO, DISCIPLINA ENDOCRINOL, HOSP CLIN, DEPT RADIOL,SCH MED, CAIXA POSTAL 3671, BR-01060970 SAO PAULO, BRAZIL.	PEDIATRICS	0003-9888	ARCHIVES OF DISEASE IN CHILDHOOD	36	23	1.56522	TREATMENT OF GONADOTROPIN DEPENDENT PRECOCIOUS PUBERTY DUE TO HYPOTHALAMIC HAMARTOMA WITH GONADOTROPIN RELEASING HORMONE AGONIST DEPOT	0	5	WOS:000078820700006	80	PEDIATRICS	37	ISI	UNIV SAO PAULO;UNIV SAO PAULO	BB (通讯作者)，UNIV SAO PAULO		DE BRITO VN, 1999, ARCH DIS CHILD	DE BRITO VN, 1999, ARCH DIS CHILD
DELALANDE O;RODRIGUEZ D;CHIRON C;FOHLEN M	DELALANDE, O;RODRIGUEZ, D;CHIRON, C;FOHLEN, M	ADLER CH, 1992, ANN NEUROL, V32, P502, DOI 10.1002/ANA.410320404;ALSHAHWAN SA, 1994, NEUROLOGY, V44, P1332, DOI 10.1212/WNL.44.7.1332;ARZIMANOGLOU AA, 1996, TRENDS IN CHILD NEUROLOGY - A FESTSCHRIFT FOR JEAN AICARDI, V0, P43;BILLS DC, 1991, J NEUROSURG, V75, P134, DOI 10.3171/JNS.1991.75.1.0134;CASCINO GD, 1993, NEUROLOGY, V43, P747, DOI 10.1212/WNL.43.4.747;COHEN B, 1965, EXP NEUROL, V13, P145, …	OBJECTIVE AND IMPORTANCE: TO DISCUSS THE PHYSIOPATHOLOGY AND SURGICAL HANDLING OF SEIZURES DUE TO HAMARTOMA OF THE FLOOR OF THE FOURTH VENTRICLE IN TWO CHILDREN. CLINICAL PRESENTATION: TWO GIRLS AGED 3 YEARS AT THE TIME OF THEIR OPERATIONS PRESENTED WITH SEIZURES DUE TO A LESION OF THE FLOOR OF THE FOURTH VENTRICLE. THE SEIZURES BEGAN WITHIN THE FIRST DAYS OF LIFE AND CONSISTED OF HEMIFACIAL CONT…	726	HOP ST VINCENT DE PAUL, NEUROPEDIAT DEPT, F-75674 PARIS, FRANCE.; FDN OPHTALMOL A DE ROTHSCHILD, PEDIAT & EPILEPSY NEUROSURG DEPT, PARIS, FRANCE.;	2022-09-08	BRAINSTEM; CHILDREN; EPILEPSY; FLOOR OF THE FOURTH VENTRICLE; HAMARTOMA; NEUROSURGERY; SEIZURE	10.1097/00006123-200109000-00037	ARTICLE	1524-4040	MFOHLEN@FO-ROTHSCHILD.FR	730			464BV	HEMIFACIAL SPASM; HYPOTHALAMIC HAMARTOMA; INTRINSIC EPILEPTOGENICITY; GELASTIC SEIZURE; EPILEPSY; GANGLIOGLIOMA; INFANCY; EEG	3	NEUROSURGERY	NEUROSURGERY	ENGLISH	24	JOURNALS DEPT, 2001 EVANS RD, CARY, NC 27513 USA	SEP 15	5	CARY	11523686	J	OXFORD UNIV PRESS INC	2001	FOHLEN, M (通讯作者)，FDN ADOLPHE DE ROTHSCHILD, SERV NEUROCHIRURG, 25 RUE MANIN, F-75019 PARIS, FRANCE.	NEUROSCIENCES & NEUROLOGY; SURGERY	0148-396X	NEUROSURGERY	36	21	1.71429	SUCCESSFUL SURGICAL RELIEF OF SEIZURES ASSOCIATED WITH HAMARTOMA OF THE FLOOR OF THE FOURTH VENTRICLE IN CHILDREN: REPORT OF TWO CASES	0	3	WOS:000170513600047	49	CLINICAL NEUROLOGY; SURGERY	40	ISI	FDN OPHTALMOL A DE ROTHSCHILD	M (通讯作者)，FDN ADOLPHE DE ROTHSCHILD		DELALANDE O, 2001, NEUROSURGERY	DELALANDE O, 2001, NEUROSURGERY
DUNOYER C;RAGHEB J;RESNICK T;ALVAREZ L;JAYAKAR P;ALTMAN N;WOLF A;DUCHOWNY M	DUNOYER, C;RAGHEB, J;RESNICK, T;ALVAREZ, L;JAYAKAR, P;ALTMAN, N;WOLF, A;DUCHOWNY, M	ARITA K, 1998, J NEUROSURG, V89, P645, DOI 10.3171/JNS.1998.89.4.0645;BARCIA JA, 1994, STEREOT FUNCT NEUROS, V63, P271, DOI 10.1159/000100331;BARCIA-SALORIO JL, 1999, ADV NEUROL, V81, P299;BARCIASALORIO JL, 1987, APPL NEUROPHYSIOL, V50, P359;BARCIASALORIO JL, 1994, ACTA NEUROCHIR S, V62, P11;BERKOVIC SF, 1997, EPILEPSIA, V38, P1;BERKOVIC SF, 1988, ANN NEUROL, V23, P429, DOI 10.1002/ANA.410230502;…	PURPOSE: ALTHOUGH CONVENTIONAL SURGERY IS PRESENTLY USED TO TREAT SEIZURES OF TEMPOROLIMBIC AND NEOCORTICAL ORIGIN, DEEP-SEATED LESIONS ARE OFTEN ASSOCIATED WITH MORBIDITY. STEREOTACTIC RADIOSURGERY IS A NONINVASIVE PROCEDURE THAT EFFECTIVELY TREATS PATIENTS WITH VASCULAR MALFORMATIONS AND BRAIN TUMORS. BUT ITS EFFICACY FOR EPILEPTOGENIC FOCI IS LIMITED, ESPECIALLY IN CHILDREN. METHODS: BETWEEN 1…	292	MIAMI CHILDREN HOSP, DEPT NEUROL, MIAMI, FL 33155 USA.; MIAMI CHILDREN HOSP, DEPT NEUROSURG, MIAMI, FL 33155 USA.; MIAMI CHILDREN HOSP, DEPT RADIOL, MIAMI, FL 33155 USA.; UNIV MIAMI, SCH MED, DEPT NEUROSURG, MIAMI, FL USA.; UNIV MIAMI, SCH MED, DEPT NEUROSURG, MIAMI, FL USA.; DOCTORS HOSP, DEPT NEUROSURG, MIAMI, FL USA.;	2022-09-08	STEREOTACTIC RADIOSURGERY; INTRACTABLE EPILEPSY; CHILDHOOD EPILEPSY; HYPOTHALAMIC HAMARTOMA; GAMMA KNIFE	10.1046/j.1528-1157.2002.06501.x	ARTICLE	1528-1167	MICHAEL.DUCHOWNY@MCH.COM	300			533YL	GAMMA-KNIFE RADIOSURGERY; HYPOTHALAMIC HAMARTOMA; ARTERIOVENOUS-MALFORMATION; SURGICAL-TREATMENT; SURGERY; RADIOTHERAPY; SEIZURE; FUTURE	3	EPILEPSIA	EPILEPSIA	ENGLISH	39	111 RIVER ST, HOBOKEN 07030-5774, NJ USA	MAR 15	9	HOBOKEN	11906515	J	WILEY	2002	DUCHOWNY, M (通讯作者)，MIAMI CHILDREN HOSP, DEPT NEUROL, 3200 SW 60TH COURT, MIAMI, FL 33155 USA.	NEUROSCIENCES & NEUROLOGY	0013-9580	EPILEPSIA	36	20	1.8	THE USE OF STEREOTACTIC RADIOSURGERY TO TREAT INTRACTABLE CHILDHOOD PARTIAL EPILEPSY	0	0	WOS:000174557800012	43	CLINICAL NEUROLOGY	40	ISI	MIAMI CHILDREN HOSP;MIAMI CHILDREN HOSP;MIAMI CHILDREN HOSP;UNIV MIAMI;UNIV MIAMI;DOCTORS HOSP	M (通讯作者)，MIAMI CHILDREN HOSP		DUNOYER C, 2002, EPILEPSIA	DUNOYER C, 2002, EPILEPSIA
SCHULZE-BONHAGE A;HOMBERG V;TRIPPEL M;KEIMER R;ELGER CE;WARNKE PC;OSTERTAG C	SCHULZE-BONHAGE, A;HOMBERG, V;TRIPPEL, M;KEIMER, R;ELGER, CE;WARNKE, PC;OSTERTAG, C	BERKOVIC SF, 1997, EPILEPSIA, V38, P1;KRETH FW, 1995, J NEUROSURG, V82, P418, DOI 10.3171/JNS.1995.82.3.0418;KRISHNASWAMY V, 1978, RADIOLOGY, V126, P489, DOI 10.1148/126.2.489;KUZNIECKY R, 1997, ANN NEUROL, V42, P60, DOI 10.1002/ANA.410420111;OSTERTAG CB, 1993, ACTA NEUROCHIR, V0, P79;PALMINI A, 2002, NEUROLOGY, V58, P1338, DOI 10.1212/WNL.58.9.1338;REGIS J, 2000, NEUROSURGERY, V47, P1343, DOI 10…	THE AUTHORS EVALUATED A NEW STEREOTACTIC RADIOSURGICAL APPROACH IN SEVEN PATIENTS WITH GELASTIC EPILEPSY DUE TO HYPOTHALAMIC HAMARTOMAS. STEREOTACTIC IMPLANTATION OF I-125-SEEDS INTO THE HAMARTOMA WAS FEASIBLE IN SIX PATIENTS. AT FOLLOW-UP AT LEAST 1 YEAR AFTER INTERSTITIAL RADIOTHERAPY, TWO PATIENTS HAD BECOME SEIZURE-FREE WITHIN 2 MONTHS, AND TWO OTHERS HAD ONLY PERSISTING AURAS. THERE WERE NO …	644	UNIV CLIN FREIBURG, EPILEPSY CTR, D-79106 FREIBURG, GERMANY.; UNIV CLIN FREIBURG, DEPT STEREOTACT NEUROSURG, D-79106 FREIBURG, GERMANY.; OLGAHOSP STUTTGART, DEPT NEUROPEDIAT, STUTTGART, GERMANY.; UNIV CLIN BONN, CLIN EPILEPTOL, BONN, GERMANY.;	2022-09-08		10.1212/01.WNL.0000110194.77056.65	ARTICLE	1526-632X	SCHULZEB@NZ.UKL.UNI-FREIBURG.DE	647			778JR		4	NEUROLOGY	NEUROLOGY	ENGLISH	10	TWO COMMERCE SQ, 2001 MARKET ST, PHILADELPHIA, PA 19103 USA	FEB 24	4	PHILADELPHIA	14981188	J	LIPPINCOTT WILLIAMS & WILKINS	2004	SCHULZE-BONHAGE, A (通讯作者)，UNIV CLIN FREIBURG, EPILEPSY CTR, BREISACHER STR 64, D-79106 FREIBURG, GERMANY.	NEUROSCIENCES & NEUROLOGY	0028-3878	NEUROLOGY	36	18	2	INTERSTITIAL RADIOSURGERY IN THE TREATMENT OF GELASTIC EPILEPSY DUE TO HYPOTHALAMIC HAMARTOMAS	0	1	WOS:000189238900025	62	CLINICAL NEUROLOGY	39	ISI	UNIV CLIN FREIBURG;UNIV CLIN FREIBURG;OLGAHOSP STUTTGART;UNIV CLIN BONN	A (通讯作者)，UNIV CLIN FREIBURG		SCHULZE-BONHAGE A, 2004, NEUROLOGY	SCHULZE-BONHAGE A, 2004, NEUROLOGY
MAIXNER W	MAIXNER, WIRGINIA	ANDERMANN F, 2003, EPILEPTIC DISORD, V5, P173;ARITA K, 1999, J NEUROSURG, V91, P212, DOI 10.3171/JNS.1999.91.2.0212;ARROYO S, 1993, BRAIN, V116, P757, DOI 10.1093/BRAIN/116.4.757;ARZIMANOGLOU AA, 2003, EPILEPTIC DISORD, V5, P187;BERKOVIC SF, 1988, ANN NEUROL, V23, P429, DOI 10.1002/ANA.410230502;BERKOVIC SF, 1997, EPILEPSIA, V38, P1;BOUDREAU EA, 2005, EPILEPSIA, V46, P42, DOI 10.1111/J.0013-9580.…	INTRODUCTION: HYPOTHALAMIC HAMARTOMAS ARE RARE CONGENITAL LESIONS OF THE TUBER CINEREUM PRESENTING WITH THE CLASSIC TRIAD OF GELASTIC EPILEPSY, CENTRAL PRECOCIOUS PUBERTY AND DEVELOPMENTAL DELAY. THE CLINICAL COURSE IN THE MAJORITY IS ONE OF PROGRESSION, COMMENCING WITH GELASTIC SEIZURES IN INFANCY, DETERIORATING INTO MORE COMPLEX SEIZURE DISORDERS AND RESULTING IN A CATASTROPHIC EPILEPSY ASSOCIA…	867	ROYAL CHILDRENS HOSP, CHILDRENS NEUROSCI CTR, DEPT NEUROSURG, PARKVILLE, VIC 3052, AUSTRALIA.;	2022-09-08	HYPOTHALAMIC HAMARTOMA; EPILEPSY SURGERY; GELASTIC SEIZURES	10.1007/s00381-006-0129-0	ARTICLE		WIRGINIA.MAIXNER@RCH.ORG.AU	873			065OZ	GELASTIC EPILEPSY; REFRACTORY EPILEPSY; SEIZURE; CHILDREN; RESECTION; EPILEPTOGENESIS; ADULT; MANIFESTATION; EVOLUTION; LAUGHTER	8	CHILD NERV SYST	CHILDS NERV. SYST.	ENGLISH	41	233 SPRING ST, NEW YORK, NY 10013 USA	AUG 15	7	NEW YORK	16763856	J	SPRINGER	2006	MAIXNER, W (通讯作者)，ROYAL CHILDRENS HOSP, CHILDRENS NEUROSCI CTR, DEPT NEUROSURG, PARKVILLE, VIC 3052, AUSTRALIA.	NEUROSCIENCES & NEUROLOGY; PEDIATRICS; SURGERY	0256-7040	CHILDS NERVOUS SYSTEM	36	16	2.25	HYPOTHALAMIC HAMARTOMAS-CLINICAL, NEUROPATHOLOGICAL AND SURGICAL ASPECTS	0	2	WOS:000239170500013	22	CLINICAL NEUROLOGY; PEDIATRICS; SURGERY	38	ISI	CHILDRENS NEUROSCI CTR	CHILDRENS NEUROSCI CTR		MAIXNER W, 2006, CHILD NERV SYST	MAIXNER W, 2006, CHILD NERV SYST
XU DS;CHEN T;HLUBEK RJ;BRISTOL RE;SMITH KA;PONCE FA;KERRIGAN JF;NAKAJI P	XU, DAVID S.;CHEN, TSINSUE;HLUBEK, RANDALL J.;BRISTOL, RUTH E.;SMITH, KRIS A.;PONCE, FRANCISCO A.;KERRIGAN, JOHN F.;NAKAJI, PETER	ABLA AA, 2011, CHILD NERV SYST, V27, P265, DOI 10.1007/S00381-010-1250-7;ABLA AA, 2010, J NEUROSURG, V113, P207, DOI 10.3171/2010.8.GKS101027;BERKOVIC SF, 2003, EPILEPSIA, V44, P969, DOI 10.1046/J.1528-1157.2003.59102.X;BOUDREAU EA, 2005, EPILEPSIA, V46, P42, DOI 10.1111/J.0013-9580.2005.68303.X;CURRY DJ, 2012, EPILEPSY BEHAV, V24, P408, DOI 10.1016/J.YEBEH.2012.04.135;DELALANDE O, 2003, NEUROL M…	BACKGROUND: HYPOTHALAMIC HAMARTOMAS (HH) ARE RARE LESIONS ASSOCIATED WITH TREATMENT-RESISTANT EPILEPSY. OPEN SURGERY RESULTS IN MODEST SEIZURE CONTROL (ABOUT 50%) BUT HAS A SIGNIFICANT ASSOCIATED MORBIDITY. RADIOSURGERY IS LIMITED TO A SUBSET OF PATIENTS DUE TO LATENT THERAPEUTIC EFFECTS. MAGNETIC RESONANCE IMAGING-GUIDED LASER INTERSTITIAL THERMAL THERAPY (LITT) OFFERS A NOVEL MINIMALLY INVASIVE…	1183	ST JOSEPHS HOSP, BARROW NEUROL INST, DEPT NEUROSURG, PHOENIX, AZ USA.; PHOENIX CHILDRENS HOSP, DEPT NEUROSURG, BARROW NEUROL INST, PHOENIX, AZ USA.; PHOENIX CHILDRENS HOSP, DEPT PEDIAT NEUROL, BARROW NEUROL INST, PHOENIX, AZ USA.;	2022-09-08	EPILEPSY; GELASTIC SEIZURE; HYPOTHALAMIC HAMARTOMA; LASER ABLATION; STEREOTACTIC NEUROSURGERY	10.1093/neuros/nyx604	REVIEW	1524-4040	NEUROPUB@DIGNITYHEALTH.ORG	1191			HF6PH	STEREOTACTIC RADIOFREQUENCY ABLATION; EPILEPSY PATIENT SELECTION; GELASTIC SEIZURE; SURGICAL-TREATMENT; RESECTION; PROPOSAL	6	NEUROSURGERY	NEUROSURGERY	ENGLISH	24	JOURNALS DEPT, 2001 EVANS RD, CARY, NC 27513 USA	DEC 15	9	CARY	29346599	J	OXFORD UNIV PRESS INC	2018	NAKAJI, P (通讯作者)，ST JOSEPHS HOSP, BARROW NEUROL INST, NEUROSCI PUBLICAT, 350 W THOMAS RD, PHOENIX, AZ 85013 USA.	NEUROSCIENCES & NEUROLOGY; SURGERY	0148-396X	NEUROSURGERY	36	4	9	MAGNETIC RESONANCE IMAGING-GUIDED LASER INTERSTITIAL THERMAL THERAPY FOR THE TREATMENT OF HYPOTHALAMIC HAMARTOMAS: A RETROSPECTIVE REVIEW	0	5	WOS:000454360000024	83	CLINICAL NEUROLOGY; SURGERY	39	ISI	BARROW NEUROL INST;BARROW NEUROL INST;BARROW NEUROL INST	BARROW NEUROL INST		XU DS, 2018, NEUROSURGERY	XU DS, 2018, NEUROSURGERY
TRIVIN C;COUTO-SILVA AC;SAINTE-ROSE C;CHEMAITILLY W;KALIFA C;DOZ F;ZERAH M;BRAUNER R	TRIVIN, CHRISTINE;COUTO-SILVA, ANA-CLAUDIA;SAINTE-ROSE, CHRISTIAN;CHEMAITILLY, WASSIM;KALIFA, CHANTAL;DOZ, FRANCOIS;ZERAH, MICHEL;BRAUNER, RAJA	ADAN L, 2000, EUR J PEDIATR, V159, P348, DOI 10.1007/S004310051285;BRAUNER R, 1984, NEW ENGL J MED, V311, P920;BRIDGES NA, 1994, ARCH DIS CHILD, V70, P116, DOI 10.1136/ADC.70.2.116;CACCIARI E, 1983, J PEDIATR-US, V102, P357, DOI 10.1016/S0022-3476(83)80648-9;CHALUMEAU M, 2003, J PEDIATR-US, V143, P445, DOI 10.1067/S0022-3476(03)00328-7;CHALUMEAU M, 2002, PEDIATRICS, V109, P61, DOI 10.1542/PEDS.10…	OBJECTIVE TO EVALUATE THE INFLUENCE OF THE TYPE AND TREATMENT OF CNS LESION CAUSING CENTRAL PRECOCIOUS PUBERTY (CPP) ON THE PRESENTATION, HYPOTHALAMIC-PITUITARY FUNCTION AND FINAL HEIGHT. PATIENTS ONE HUNDRED PATIENTS WITH CPP CAUSED BY CENTRAL NERVOUS SYSTEM (CNS) LESION. RESULTS THE CPP WAS THE PRESENTING SYMPTOM OF THE LESION IN 25 (10 BOYS) AND OCCURRED IN 75 PATIENTS (23 BOYS) PREVIOUSLY TRE…	239	HOP NECKER ENFANTS MALAD, APHP, SERV EXPLORAT FONCT, PARIS, FRANCE.; UNIV PARIS DESCARTES, PARIS, FRANCE.; HOP BICETRE, APHP, UNITE ENDOCRINOL PEDIAT, LE KREMLIN BICETRE, FRANCE.; HOP NECKER ENFANTS MALAD, APHP, SERV NEUROCHIRURG PEDIAT, PARIS, FRANCE.; INST GUSTAVE ROUSSY, DEPT PEDIAT ONCOL, VILLEJUIF, FRANCE.; INST CURIE, DEPT PEDIAT ONCOL, PARIS, FRANCE.;	2022-09-08		10.1111/j.1365-2265.2006.02582.x	ARTICLE; PROCEEDINGS PAPER		RAJA.BRAUNER@WANADOO.FR	245			064RW	OCCULT INTRACRANIAL TUMOR; HYPOTHALAMIC HAMARTOMA; GIRL; CHILDREN; ETIOLOGY; ABNORMALITY; IRRADIATION; SUPRASELLAR; HEIGHT; GROWTH	2	CLIN ENDOCRINOL	CLIN. ENDOCRINOL.	ENGLISH	25	9600 GARSINGTON RD, OXFORD OX4 2DQ, OXON, ENGLAND	AUG 15	7	OXFORD	16886967	J	BLACKWELL PUBLISHING	2006	BRAUNER, R (通讯作者)，211 AVE DAUMESNIL, F-75012 PARIS, FRANCE.	ENDOCRINOLOGY & METABOLISM	0300-0664	CLINICAL ENDOCRINOLOGY	35	16	2.1875	PRESENTATION AND EVOLUTION OF ORGANIC CENTRAL PRECOCIOUS PUBERTY ACCORDING TO THE TYPE OF CNS LESION	0	2	WOS:000239107800017	65	ENDOCRINOLOGY & METABOLISM	39	ISI	UNIV PARIS DESCARTES;INST GUSTAVE ROUSSY;INST CURIE	NOTREPORTED		TRIVIN C, 2006, CLIN ENDOCRINOL	TRIVIN C, 2006, CLIN ENDOCRINOL
ABLA AA;SHETTER AG;CHANG SW;WAIT SD;BRACHMAN DG;NG YT;REKATE HL;KERRIGAN JF	ABLA, ADIB A.;SHETTER, ANDREW G.;CHANG, STEVE W.;WAIT, SCOTT D.;BRACHMAN, DAVID G.;NG, YU-TZE;REKATE, HAROLD L.;KERRIGAN, JOHN F.	ABLA AA, 2010, CHILDS NERV SYST, V0, P0;ARITA K, 1998, J NEUROSURG, V89, P645, DOI 10.3171/JNS.1998.89.4.0645;BARAJAS MA, 2005, J NEUROSURG, V102, P53, DOI 10.3171/JNS.2005.102.S_SUPPLEMENT.0053;DELALANDE O, 2003, NEUROL MED-CHIR, V43, P61, DOI 10.2176/NMC.43.61;DUNOYER C, 2002, EPILEPSIA, V43, P292, DOI 10.1046/J.1528-1157.2002.06501.X;ENGEL J, 1993, SURG TREATMENT EPILE, V0, P609;FRAZIER JL, 20…	OBJECT. THE AUTHORS PRESENT OUTCOMES OBTAINED IN PATIENTS WHO UNDERWENT GAMMA KNIFE SURGERY (GKS) AT I INSTITUTION AS PART OF A MULTIMODAL TREATMENT OF REFRACTORY EPILEPSY CAUSED BY HYPOTHALAMIC HAMARTOMAS (HHS). METHODS. BETWEEN 2003 AND 2010, 19 PATIENTS WITH HH UNDERWENT GKS. EIGHT PATIENTS HAD FOLLOW-UP FOR LESS THAN I YEAR, AND 1 PATIENT WAS LOST TO FOLLOW-UP. THE 10 REMAINING PATIENTS (MEAN…	207	ST JOSEPHS HOSP, BARROW NEUROL INST, DIV NEUROL SURG, PHOENIX, AZ 85013 USA.; ST JOSEPHS HOSP, BARROW NEUROL INST, DIV RADIAT ONCOL, PHOENIX, AZ 85013 USA.; ST JOSEPHS HOSP, BARROW NEUROL INST, DIV NEUROL, PHOENIX, AZ 85013 USA.;	2022-09-08	HYPOTHALAMIC HAMARTOMA; GAMMA KNIFE SURGERY; SEIZURE CONTROL	10.3171/2010.8.GKS101027	ARTICLE; PROCEEDINGS PAPER		ADIB.ABLA@GMAIL.COM	214			684QV	STEREOTACTIC RADIOSURGERY; INTRACTABLE EPILEPSY; REFRACTORY EPILEPSY; SURGICAL-TREATMENT; MANAGEMENT; RESECTION		J NEUROSURG	J. NEUROSURG.	ENGLISH	18	5550 MEADOWBROOK DRIVE, ROLLING MEADOWS, IL 60008 USA	DEC 15	8	ROLLING MEADOWS	21121803	J	AMER ASSOC NEUROLOGICAL SURGEONS	2010	ABLA, AA (通讯作者)，ST JOSEPHS HOSP, BARROW NEUROL INST, DIV NEUROL SURG, 350 W THOMAS RD, PHOENIX, AZ 85013 USA.	NEUROSCIENCES & NEUROLOGY; SURGERY	0022-3085	JOURNAL OF NEUROSURGERY	35	12	2.91667	GAMMA KNIFE SURGERY FOR HYPOTHALAMIC HAMARTOMAS AND EPILEPSY: PATIENT SELECTION AND OUTCOMES	0	5	WOS:000284565300032	113	CLINICAL NEUROLOGY; SURGERY	38	ISI	BARROW NEUROL INST;BARROW NEUROL INST;BARROW NEUROL INST	BARROW NEUROL INST		ABLA AA, 2010, J NEUROSURG	ABLA AA, 2010, J NEUROSURG
DREES C;CHAPMAN K;PRENGER E;BAXTER L;MAGANTI R;REKATE H;SHETTER A;BOBROWITZ M;KERRIGAN JF	DREES, CORNELIA;CHAPMAN, KEVIN;PRENGER, ERIN;BAXTER, LESLIE;MAGANTI, RAMA;REKATE, HAROLD;SHETTER, ANDREW;BOBROWITZ, MAGGIE;KERRIGAN, JOHN F.	ABLA AA, 2010, J NEUROSURG, V113, P207, DOI 10.3171/2010.8.GKS101027;BERKOVIC SF, 1988, ANN NEUROL, V23, P429, DOI 10.1002/ANA.410230502;DELALANDE O, 2003, NEUROL MED-CHIR, V43, P61, DOI 10.2176/NMC.43.61;ENGEL J, 1993, SURG TREATMENT EPILE, V0, P609;FEIZ-ERFAN I, 2005, J NEUROSURG, V103, P325, DOI 10.3171/PED.2005.103.4.0325;HARVEY ASIMON, 2007, SEMIN PEDIATR NEUROL, V14, P60, DOI 10.1016/J.SPEN…	OBJECT. THIS STUDY AIMED AT IDENTIFYING OUTCOMES WITH RESPECT TO SEIZURES, MORBIDITY, AND MORTALITY IN ADULT PATIENTS UNDERGOING RESECTIVE OR GAMMA KNIFE SURGERY (GKS) TO TREAT INTRACTABLE EPILEPSY ASSOCIATED WITH HYPOTHALAMIC HAMARTOMA (HH). METHODS. ADULT PATIENTS UNDERGOING SURGICAL TREATMENT FOR HH-RELATED EPILEPSY WERE PROSPECTIVELY MONITORED AT A SINGLE CENTER FOR COMPLICATIONS AND SEIZURE …	255	UNIV COLORADO, SCH MED, DEPT NEUROL, AURORA, CO 80045 USA.; COLORADO CHILDRENS HOSP, DEPT PEDIAT NEUROL, DENVER, CO USA.; ST JOSEPHS HOSP, BARROW NEUROL INST, DEPT NEURORADIOL, PHOENIX, AZ USA.; ST JOSEPHS HOSP, BARROW NEUROL INST, DEPT NEUROPSYCHOL NEUROIMAGING LAB, PHOENIX, AZ USA.; ST JOSEPHS HOSP, BARROW NEUROL INST, DEPT NEUROL, PHOENIX, AZ USA.; ST JOSEPHS HOSP, BARROW NEUROL INST, DEPT NEU…	2022-09-08	HYPOTHALAMIC HAMARTOMA; GELASTIC SEIZURE; OUTCOME; EPILEPSY SURGERY	10.3171/2012.5.JNS112256	ARTICLE	1933-0693	CORNELIA.DREES@UCDENVER.EDU	261			978ST	TRANSCALLOSAL RESECTION; REFRACTORY EPILEPSY; PROPOSAL; SURGERY	2	J NEUROSURG	J. NEUROSURG.	ENGLISH	19	5550 MEADOWBROOK DRIVE, ROLLING MEADOWS, IL 60008 USA	AUG 15	7	ROLLING MEADOWS	22680243	J	AMER ASSOC NEUROLOGICAL SURGEONS	2012	DREES, C (通讯作者)，UNIV COLORADO, SCH MED, DEPT NEUROL, RES COMPLEX 2,ROOM 5020,12700 E 19TH AVE, AURORA, CO 80045 USA.	NEUROSCIENCES & NEUROLOGY; SURGERY	0022-3085	JOURNAL OF NEUROSURGERY	35	10	3.5	SEIZURE OUTCOME AND COMPLICATIONS FOLLOWING HYPOTHALAMIC HAMARTOMA TREATMENT IN ADULTS: ENDOSCOPIC, OPEN, AND GAMMA KNIFE PROCEDURES CLINICAL ARTICLE	0	4	WOS:000306766800014	117	CLINICAL NEUROLOGY; SURGERY	40	ISI	UNIV COLORADO;COLORADO CHILDRENS HOSP;BARROW NEUROL INST;BARROW NEUROL INST;BARROW NEUROL INST;BARROW NEUROL INST;BARROW NEUROL INST;PHOENIX CHILDRENS HOSP;CHIARI INST LONG ISL	C (通讯作者)，UNIV COLORADO		DREES C, 2012, J NEUROSURG	DREES C, 2012, J NEUROSURG
DU VX;GANDHI SV;REKATE HL;MEHTA AD	DU, VICTOR X.;GANDHI, SHASHANK V.;REKATE, HAROLD L.;MEHTA, ASHESH D.	ABLA AA, 2011, CHILD NERV SYST, V27, P265, DOI 10.1007/S00381-010-1250-7;ABLA AA, 2010, J NEUROSURG, V113, P207, DOI 10.3171/2010.8.GKS101027;ANDREW M, 2008, CHILD NERV SYST, V24, P275, DOI 10.1007/S00381-007-0448-9;ARITA K, 2005, NEUROL MED CHIR, V45, P10;BRANDMEIR N, 2016, CUREUS, V8, P0, DOI 10.7759/CUREUS.581;LAISECA LB, 2016, EUR J PAEDIATR NEURO, V20, P745, DOI 10.1016/J.EJPN.2016.05.008;CH…	SUCCESSFUL TREATMENT OF HYPOTHALAMIC HAMARTOMA (HH) CAN RESULT IN THE RESOLUTION OF ITS SEQUELAE INCLUDING EPILEPSY AND RAGE ATTACKS. RISKS AND MORBIDITY OF OPEN SURGICAL MANAGEMENT OF THIS LESION HAVE MOTIVATED THE DEVELOPMENT OF LASER INTERSTITIAL THERMAL THERAPY (LITT) AS A LESS INVASIVE TREATMENT APPROACH TO THE DISEASE. ALTHOUGH OVERALL MORBIDITY AND RISK WOULD APPEAR TO BE LOWER, COMPLICATI…	77	NORTHWELL HLTH DEPT NEUROSURG, 300 COMMUNITY DR, MANHASSET, NY 11030 USA.;	2022-09-08	HYPOTHALAMIC HAMARTOMA; GELASTIC EPILEPSY; LASER INTERSTITIAL THERMAL THERAPY; STEREOTACTIC NEUROSURGERY; SURGERY FOR EPILEPSY	10.1111/epi.13751	ARTICLE; PROCEEDINGS PAPER	1528-1167	VDU12@NSHS.EDU	84			EX2ZZ	TRANSCALLOSAL RESECTION; REFRACTORY EPILEPSY; RADIOSURGERY; ABLATION; SURGERY; PATIENT		EPILEPSIA	EPILEPSIA	ENGLISH	49	111 RIVER ST, HOBOKEN 07030-5774, NJ USA	JUN 15	8	HOBOKEN	28591480	J	WILEY	2017	DU, VX (通讯作者)，NORTHWELL HLTH DEPT NEUROSURG, 300 COMMUNITY DR, MANHASSET, NY 11030 USA.	NEUROSCIENCES & NEUROLOGY	0013-9580	EPILEPSIA	35	5	7	LASER INTERSTITIAL THERMAL THERAPY: A FIRST LINE TREATMENT FOR SEIZURES DUE TO HYPOTHALAMIC HAMARTOMA?	0	4	WOS:000403102700010	58	CLINICAL NEUROLOGY	37	ISI		NOTREPORTED		DU VX, 2017, EPILEPSIA	DU VX, 2017, EPILEPSIA
VERLOES A;GILLEROT Y;LANGHENDRIES JP;FRYNS JP;KOULISCHER L	VERLOES, A;GILLEROT, Y;LANGHENDRIES, JP;FRYNS, JP;KOULISCHER, L	ANYANEYEBOA K, 1987, AM J MED GENET, V26, P899, DOI 10.1002/AJMG.1320260418;BACH C, 1969, ANN PEDIATR (PARIS), V16, P762;BERTELOTTI M, 1914, POLYDACTYLIE TERATOM, V27, P0;BROUWER B, 1950, SCHWEIZ ARCH NEUROL, V65, P35;CLARREN SK, 1980, AM J MED GENET, V7, P75, DOI 10.1002/AJMG.1320070111;COHEN MM, 1991, AM J MED GENET, V39, P332, DOI 10.1002/AJMG.1320390316;COHEN MM, 1989, TERATOLOGY, V40, P211, …	WE REPORT ON A CASE OF NEONATAL HYPOTHALAMIC HAMARTOBLASTOMA WITH HOLOPROSENCEPHALY, HIRSCHSPRUNG DISEASE, AND TETRAMELIC POSTAXIAL POLYDACTYLY. TWENTY-SEVEN PREVIOUS CASES OF CONGENITAL HYPOTHALAMIC EMBRYONIC TUMOURS WITH ASSOCIATED CONGENITAL DEFECTS ARE REVIEWED. A CLASSIFICATION IN ISOLATED, ASSOCIATED, AND SYNDROMAL FORMS IS PROPOSED. THE DIFFICULTIES ENCOUNTERED IN DIFFERENTIAL DIAGNOSIS BE…	669	STATE UNIV LIEGE, CTR HUMAN GENET, B-4000 LIEGE, BELGIUM.; CLIN ST VINCENT, NEONATAL INTENS CARE UNIT, ROCOURT, BELGIUM.; INST MORPHOL PATHOL, CTR HUMAN GENET, LOVERAL, BELGIUM.; CATHOLIC UNIV LEUVEN, CTR HUMAN GENET, B-3000 LOUVAIN, BELGIUM.;	2022-09-08	GENITOPALATOCARDIAC SYNDROME; HOLOPROSENCEPHALY POLYDACTYLY SYNDROME; HOLOPROSENCEPHALY SEQUENCE; HYDROLETHALUS SYNDROME; HYPOTHALAMIC HAMARTOMA; LETHAL ACRODYSGENITAL DWARFISM; OROFACIODIGITAL SYNDROME TYPE-VI; PALLISTER-HALL SYNDROME; RUTLEDGE SYNDROME; SMITH-LEMLI-OPITZ SYNDROME TYPE-II; VARADI-PAPP SYNDROME	10.1002/ajmg.1320430404	ARTICLE	1096-8628		677			HY136		4	AM J MED GENET	AM. J. MED. GENET.	ENGLISH	45	DIV JOHN WILEY & SONS INC, 111 RIVER ST, HOBOKEN, NJ 07030 USA	JUL 1	9	HOBOKEN	1621756	J	WILEY-LISS	1992		GENETICS & HEREDITY	0148-7299	AMERICAN JOURNAL OF MEDICAL GENETICS	34	30	1.13333	VARIABILITY VERSUS HETEROGENEITY IN SYNDROMAL HYPOTHALAMIC HAMARTOBLASTOMA AND RELATED DISORDERS - REVIEW AND DELINEATION OF THE CEREBRO-ACRO-VISCERAL EARLY LETHALITY (CAVE) MULTIPLEX SYNDROME	0	0	WOS:A1992HY13600003	43	GENETICS & HEREDITY	36	ISI	STATE UNIV LIEGE;CLIN ST VINCENT;INST MORPHOL PATHOL;CATHOLIC UNIV LEUVEN	STATE UNIV LIEGE;CLIN ST VINCENT;INST MORPHOL PATHOL;CATHOLIC UNIV LEUVEN		VERLOES A, 1992, AM J MED GENET	VERLOES A, 1992, AM J MED GENET
ROLSTON JD;CHANG EF	ROLSTON, JOHN D.;CHANG, EDWARD F.	AKAI T, 2002, MINIM INVAS NEUROSUR, V45, P235, DOI 10.1055/S-2002-36196;BERKOVIC SF, 2003, EPILEPSIA, V44, P969, DOI 10.1046/J.1528-1157.2003.59102.X;BERKOVIC SF, 1997, EPILEPSIA, V38, P1;BOYKO OB, 1991, AM J NEURORADIOL, V12, P309;DELALANDE O, 2003, NEUROL MED-CHIR, V43, P61, DOI 10.2176/NMC.43.61;FENOGLIO KRISTINAA, 2007, SEMIN PEDIATR NEUROL, V14, P51, DOI 10.1016/J.SPEN.2007.03.002;KAMEYAMA S…	STEREOTACTIC LASER ABLATION (SLA) IS A MINIMALLY INVASIVE APPROACH TO THE TREATMENT OF MEDICATION-RESISTANT EPILEPSY THAT ACCOMPLISHES ABLATION OF THE SEIZURE FOCUS WITH REAL-TIME MAGNETIC RESONANCE THERMAL MAPPING. RATES OF SEIZURE FREEDOM IN EARLY SERIES SUGGEST THAT SLA APPROACHES AND PERHAPS SURPASSES THE EFFECTIVENESS OF OPEN RESECTION. SLA MINIMIZES THE NEUROCOGNITIVE AND ENDOCRINE ADVERSE …	59	UNIV CALIF SAN FRANCISCO, DEPT NEUROL SURG, SAN FRANCISCO, CA 94143 USA.;	2022-09-08	GELASTIC SEIZURES; REFRACTORY EPILEPSY; HYPOTHALAMIC HAMARTOMA; LASER; ABLATION; TECHNICAL APPROACH	10.1016/j.nec.2015.08.007	ARTICLE	1558-1349	EDWARD.CHANG@UCSF.EDU	+			CZ6HH	CLINICAL SPECTRUM; RADIOSURGERY; SEIZURE; EPILEPSY; SURGERY	1	NEUROSURG CLIN N AM	NEUROSURG. CLIN. N. AM.	ENGLISH	20	1600 JOHN F KENNEDY BOULEVARD, STE 1800, PHILADELPHIA, PA 19103-2899 USA	JAN 15	10	PHILADELPHIA	26615108	J	W B SAUNDERS CO-ELSEVIER INC	2016	CHANG, EF (通讯作者)，UNIV CALIF SAN FRANCISCO, DEPT NEUROL SURG, 505 PARNASSUS AVE,M779, SAN FRANCISCO, CA 94143 USA.	NEUROSCIENCES & NEUROLOGY; SURGERY	1042-3680	NEUROSURGERY CLINICS OF NORTH AMERICA	34	6	5.66667	STEREOTACTIC LASER ABLATION FOR HYPOTHALAMIC HAMARTOMA	0	3	WOS:000367201300007	27	CLINICAL NEUROLOGY; SURGERY	35	ISI	UNIV CALIF SAN FRANCISCO	EF (通讯作者)，UNIV CALIF SAN FRANCISCO		ROLSTON JD, 2016, NEUROSURG CLIN N AM	ROLSTON JD, 2016, NEUROSURG CLIN N AM
AL-QATTAN MM;SHAMSELDIN HE;SALIH MA;ALKURAYA FS	AL-QATTAN, M. M.;SHAMSELDIN, H. E.;SALIH, M. A.;ALKURAYA, F. S.	AL-QATTAN MM, 2008, J HAND SURG-EUR VOL, V33E, P47, DOI 10.1177/1753193407087888;AL-QATTAN MM, 2013, J HAND SURG-EUR VOL, V38, P934, DOI 10.1177/1753193413479263;AL-QATTAN M, 2012, CLIN GENET, V82, P502, DOI 10.1111/J.1399-0004.2012.01866.X;AL-QATTAN MM, 2013, J HAND SURG-AM, V38A, P1835, DOI 10.1016/J.JHSA.2013.03.018;AL-QATTAN MM, 2013, ANN PLAS SURG, V71, P118, DOI 10.1097/SAP.0B013E318248B67F…	GLI3 MUTATIONS ARE KNOWN TO BE ASSOCIATED WITH NINE SYNDROMES/CONDITIONS IN WHICH POLYDACTYLY IS A FEATURE. IN THIS REVIEW, THE EMBRYOLOGY, PATHOGENESIS, AND ANIMAL MODELS OF GLI3-RELATED POLYDACTYLY ARE DISCUSSED FIRST. THIS IS FOLLOWED BY A DETAILED REVIEW OF THE GENOTYPE-PHENOTYPE CORRELATIONS. BASED ON OUR REVIEW OF THE LITERATURE AND OUR CLINICAL EXPERIENCES, WE RECOMMEND VIEWING GLI3-RELATE…	457	KING SAUD UNIV, DEPT SURG, COLL MED, POB 1807, RIYADH 11415, SAUDI ARABIA.; KING FAISAL SPECIALIST HOSP & RES CTR, DEPT GENET, JEDDAH, SAUDI ARABIA.; KING SAUD UNIV, DEPT PEDIAT, COLL MED, RIYADH, SAUDI ARABIA.; ALFAISAL UNIV, DEPT ANAT & CELL BIOL, COLL MED, RIYADH, SAUDI ARABIA.;	2022-09-08	GLI3; GREIG CEPHALOPOLYSYNDACTYLY; PALLISTER-HALL; POLYDACTYLY	10.1111/cge.12952	REVIEW	1399-0004	MOQATTAN@HOTMAIL.COM	466		COLLEGE OF MEDICINE RESEARCH CENTER, DEANSHIP OF SCIENTIFIC RESEARCH, KING SAUD UNIVERSITY, RIYADH, SAUDI ARABIA	FJ2WF	PALLISTER-HALL-SYNDROME; GREIG CEPHALOPOLYSYNDACTYLY SYNDROME; GLI3 GENE; ACROCALLOSAL SYNDROME; HYPOTHALAMIC HAMARTOMA; PHENOTYPIC SPECTRUM; MOLECULAR ANALYSIS; CLINICAL-FEATURE; POLARIZING REGION; SIGNALING CENTER	5	CLIN GENET	CLIN. GENET.	ENGLISH	74	111 RIVER ST, HOBOKEN 07030-5774, NJ USA	NOV 15	10	HOBOKEN	28224613	J	WILEY	2017	AL-QATTAN, MM (通讯作者)，KING SAUD UNIV, DEPT SURG, COLL MED, POB 1807, RIYADH 11415, SAUDI ARABIA.	GENETICS & HEREDITY	0009-9163	CLINICAL GENETICS	34	5	6.8	GLI3-RELATED POLYDACTYLY: A REVIEW	2	11	WOS:000412590300001	92	GENETICS & HEREDITY	34	ISI	KING SAUD UNIV;KING FAISAL SPECIALIST HOSP AND RES CTR;KING SAUD UNIV;ALFAISAL UNIV	MM (通讯作者)，KING SAUD UNIV		AL-QATTAN MM, 2017, CLIN GENET	AL-QATTAN MM, 2017, CLIN GENET
SHARAFUDDIN MJA;LUISIRI A;GARIBALDI LR;FULK DL;KLEIN JB;GILLESPIE KN;GRAVISS ER	SHARAFUDDIN, MJA;LUISIRI, A;GARIBALDI, LR;FULK, DL;KLEIN, JB;GILLESPIE, KN;GRAVISS, ER	ABRAHAMS JJ, 1991, AM J NEURORADIOL, V12, P155;ARGYROPOULOU M, 1991, PEDIATR RADIOL, V21, P247, DOI 10.1007/BF02018614;ATTIE KM, 1990, J CLIN ENDOCR METAB, V71, P975, DOI 10.1210/JCEM-71-4-975;BALAGURA S, 1979, SURG NEUROL, V11, P315;BOYKO OB, 1991, AM J NEURORADIOL, V12, P309;BRESSANI N, 1990, HORM RES, V34, P189, DOI 10.1159/000181823;BROWN RS, 1991, J CLIN ENDOCR METAB, V72, P12, DOI 10.1210/J…	OBJECTIVE. CENTRAL PRECOCIOUS PUBERTY OCCURS AS A RESULT OF PREMATURE PITUITARY STIMULATION AND INCREASED SECRETION OF GONADOTROPINS. THE AIMS OF THIS STUDY WERE TO ANALYZE MR IMAGING FINDINGS IN THE PITUITARY GLANDS OF CHILDREN WITH CENTRAL PRECOCIOUS PUBERTY COMPARED WITH MATCHED CONTROL SUBJECTS, TO DEFINE MR IMAGING-DERIVED VARIABLES USEFUL IN THE DIAGNOSIS OF CENTRAL PRECOCIOUS PUBERTY, AND …	1167	ST LOUIS UNIV,MED CTR,DEPT PEDIAT,ST LOUIS,MO 63110.; ST LOUIS UNIV,SCH PUBL HLTH,ST LOUIS,MO 63110.;	2022-09-08		10.2214/ajr.162.5.8166005	ARTICLE			1173			NH393	GROWTH-HORMONE DEFICIENCY; CT APPEARANCE; CHILDREN; HEIGHT; GIRL; AGE; ABNORMALITY; HYPERPLASIA	5	AM J ROENTGENOL	AM. J. ROENTGENOL.	ENGLISH	33	1891 PRESTON WHITE DR, SUBSCRIPTION FULFILLMENT, RESTON, VA 22091	MAY 15	7	RESTON	8166005	J	AMER ROENTGEN RAY SOC	1994	SHARAFUDDIN, MJA (通讯作者)，ST LOUIS UNIV,MED CTR,DEPT RADIOL,3635 VISTA AVE GRAND BLVD,ST LOUIS,MO 63110, USA.	RADIOLOGY, NUCLEAR MEDICINE & MEDICAL IMAGING	0361-803X	AMERICAN JOURNAL OF ROENTGENOLOGY	33	28	1.17857	MR-IMAGING DIAGNOSIS OF CENTRAL PRECOCIOUS PUBERTY - IMPORTANCE OF CHANGES IN THE SHAPE AND SIZE OF THE PITUITARY-GLAND	0	0	WOS:A1994NH39300034	162	RADIOLOGY, NUCLEAR MEDICINE & MEDICAL IMAGING	34	ISI	ST LOUIS UNIV;ST LOUIS UNIV	MJA (通讯作者)，ST LOUIS UNIV		SHARAFUDDIN MJA, 1994, AM J ROENTGENOL	SHARAFUDDIN MJA, 1994, AM J ROENTGENOL
AKAI T;OKAMOTO K;IIZUKA H;KAKINUMA H;NOJIMA T	AKAI, T;OKAMOTO, K;IIZUKA, H;KAKINUMA, H;NOJIMA, T	ALBRIGHT AL, 1993, J NEUROSURG, V78, P77, DOI 10.3171/JNS.1993.78.1.0077;ALVAREZGARIJO JA, 1983, J NEUROSURG, V58, P583, DOI 10.3171/JNS.1983.58.4.0583;ARITA K, 1998, J NEUROSURG, V89, P645, DOI 10.3171/JNS.1998.89.4.0645;CULLER FL, 1985, NEUROSURGERY, V17, P408;FUKUDA M, 1999, NEUROSURGERY, V44, P1347, DOI 10.1097/00006123-199906000-00115;INOUE HK, 1995, NOSHUYO BYORI, V12, P45;ITOH T, 1994, AM …	HYPOTHALAMIC HAMARTOMA IS A NON-NEOPLASTIC TUMOR MANIFESTING AS GELASTIC SEIZURE, PRECOCIOUS PUBERTY, AND ABNORMAL BEHAVIOR. TREATMENT OF IT IS VERY COMPLICATED DUE TO ITS LOCATION. WE REPORT A CASE OF HYPOTHALAMIC HAMARTOMA TREATED BY NEUROENDOSCOPIC SURGERY AND STEREOTACTIC RADIOSURGERY. A 5-YEAR-OLD GIRL PRESENTED WITH VIOLENT BEHAVIOR, PRECOCIOUS PUBERTY, GELASTIC SEIZURE AND ATONIC SEIZURE. …	235	KANAZAWA MED UNIV, DEPT NEUROSURG, KAHOKU, ISHIKAWA 9200293, JAPAN.; KANAZAWA MED UNIV, DEPT PEDIAT, KAHOKU, ISHIKAWA 9200293, JAPAN.; KANAZAWA MED UNIV, DEPT CLIN PATHOL, KAHOKU, ISHIKAWA 9200293, JAPAN.;	2022-09-08	HAMARTOMA; NEUROENDOSCOPY; SRS; MRI	10.1055/s-2002-36196	ARTICLE			239			632VH	HYPOTHALAMIC HAMARTOMA; PRECOCIOUS PUBERTY; NEUROFIBROMATOSIS TYPE-1; GELASTIC EPILEPSY; MR; EVOLUTION; SEIZURE; HORMONE; LESION	4	MINIM INVAS NEUROSUR	MINIM. INVASIVE NEUROSURG.	ENGLISH	18	RUDIGERSTR 14, D-70469 STUTTGART, GERMANY	DEC 15	5	STUTTGART	12494360	J	GEORG THIEME VERLAG KG	2002	AKAI, T (通讯作者)，KANAZAWA MED UNIV, DEPT NEUROSURG, 1-1 DAIGAKU, KAHOKU, ISHIKAWA 9200293, JAPAN.	NEUROSCIENCES & NEUROLOGY; SURGERY	0946-7211	MINIMALLY INVASIVE NEUROSURGERY	33	20	1.65	TREATMENTS OF HAMARTOMA WITH NEUROENDOSCOPIC SURGERY AND STEREOTACTIC RADIOSURGERY: A CASE REPORT	0	0	WOS:000180243800008	45	CLINICAL NEUROLOGY; NEUROIMAGING; SURGERY	33	ISI	KANAZAWA MED UNIV;KANAZAWA MED UNIV;KANAZAWA MED UNIV	T (通讯作者)，KANAZAWA MED UNIV		AKAI T, 2002, MINIM INVAS NEUROSUR	AKAI T, 2002, MINIM INVAS NEUROSUR
LEAL AJR;MOREIRA A;ROBALO C;RIBEIRO C	LEAL, AJR;MOREIRA, A;ROBALO, C;RIBEIRO, C	ARITA K, 1999, J NEUROSURG, V91, P212, DOI 10.3171/JNS.1999.91.2.0212;BERKOVIC SF, 1988, ANN NEUROL, V23, P429, DOI 10.1002/ANA.410230502;BOYKO O, 1988, AM J NEURORADIOL, V12, P309;CASCINO GD, 1993, NEUROLOGY, V43, P747, DOI 10.1212/WNL.43.4.747;DIEBLER C, 1983, NEURORADIOLOGY, V25, P93, DOI 10.1007/BF00333299;GLOOR P, 1997, TEMPORAL LOBE LIMBIC, V0, P0;LEAL AJR, 2002, CLIN NEUROPHYSIOL, V113, P1…	PURPOSE: THE EPILEPSY ASSOCIATED WITH HYPOTHALAMIC HAMARTOMAS (HHS) HAS TYPICAL CLINICAL, ELECTROPHYSIOLOGIC, AND BEHAVIORAL MANIFESTATIONS REFRACTORY TO DRUG THERAPY AND WITH UNFAVORABLE EVOLUTION. IT IS WELL KNOWN THAT ONLY SESSILE LESIONS PRODUCE EPILEPSY, BUT NO CORRELATION HAS BEEN ESTABLISHED BETWEEN THE DIFFERENT TYPES OF SESSILE HAMARTOMAS AND THE DIVERSE MANIFESTATIONS OF THE EPILEPSY. W…	1191	HOSP JULIO DE MATOS, DEPT CLIN NEUROPHYSIOL, P-1749002 LISBON, PORTUGAL.; HOSP DONA ESTEFANIA, DEPT PEDIAT NEUROL, LISBON, PORTUGAL.; PEDIAT HOSP COIMBRA, DEPT NEUROL, COIMBRA, PORTUGAL.; HOSP EGAS MONIZ, DEPT NEURORADIOL, LISBON, PORTUGAL.;	2022-09-08	HYPOTHALAMIC HAMARTOMA; EPILEPSY	10.1046/j.1528-1157.2003.66902.x	ARTICLE			1195			721PJ	GELASTIC EPILEPSY; SURGICAL-TREATMENT; EEG; SEIZURE; CORTEX	9	EPILEPSIA	EPILEPSIA	ENGLISH	16	350 MAIN ST, MALDEN, MA 02148 USA	SEP 15	5	MALDEN	12919391	J	BLACKWELL PUBLISHING INC	2003	LEAL, AJR (通讯作者)，HOSP JULIO DE MATOS, DEPT CLIN NEUROPHYSIOL, AV BRASIL 53, P-1749002 LISBON, PORTUGAL.	NEUROSCIENCES & NEUROLOGY	0013-9580	EPILEPSIA	33	19	1.73684	DIFFERENT ELECTROCLINICAL MANIFESTATIONS OF THE EPILEPSY ASSOCIATED WITH HAMARTOMAS CONNECTING TO THE MIDDLE OR POSTERIOR HYPOTHALAMUS	0	1	WOS:000185324500009	44	CLINICAL NEUROLOGY	36	ISI	HOSP JULIO DE MATOS;HOSP DONA ESTEFANIA;PEDIAT HOSP COIMBRA;HOSP EGAS MONIZ	AJR (通讯作者)，HOSP JULIO DE MATOS		LEAL AJR, 2003, EPILEPSIA	LEAL AJR, 2003, EPILEPSIA
ROMANELLI P;ANSCHEL DJ	ROMANELLI, PANTALEO;ANSCHEL, DAVID J.	AMIN-HANJANI S, 1998, NEUROSURGERY, V42, P1229, DOI 10.1097/00006123-199806000-00013;BARCIA JA, 1994, STEREOT FUNCT NEUROS, V63, P271, DOI 10.1159/000100331;BETTI OO, 1989, NEUROSURGERY, V24, P311, DOI 10.1227/00006123-198903000-00001;BRISMAN JL, 2003, NEUROSURGERY, V53, P951, DOI 10.1227/01.NEU.0000083629.92550.A5;CHEN ZF, 2001, J NEUROSURG, V94, P270, DOI 10.3171/JNS.2001.94.2.0270;CMELAK AJ, 2…	RADIOSURGERY IS AN EMERGING THERAPEUTIC APPROACH FOR THE TREATMENT OF MEDICALLY INTRACTABLE EPILEPTOGENIC FOCI. A FAVOURABLE SEIZURE OUTCOME WAS FIRST REPORTED IN STUDIES OF THE EFFECTS OF RADIOSURGERY IN THE TREATMENT OF ARTERIOVENOUS MALFORMATIONS AND TUMOURS. RADIOSURGERY HAS SINCE BEEN APPLIED TO THE TREATMENT OF COMPLEX PARTIAL SEIZURES WITH MESIAL-TEMPORAL-LOBE ONSET. NEARLY SIMULTANEOUSLY,…	613	NEUROMED IRCCS, DEPT NEUROSURG, POZZILLI, IS, ITALY.; SUNY, DEPT NEUROL, LONG ISL COMPREHENS EPILEPSY CTR, NEW YORK, NY USA.;	2022-09-08		10.1016/S1474-4422(06)70496-3	REVIEW	1474-4465	LEOROMANELLI@NEUROMED.IT	620			058PE	CEREBRAL ARTERIOVENOUS-MALFORMATION; TEMPORAL-LOBE EPILEPSY; GAMMA-KNIFE SURGERY; LINEAR-ACCELERATOR RADIOSURGERY; PROTON-BEAM THERAPY; STEREOTACTIC RADIOSURGERY; BRAGG-PEAK; HYPOTHALAMIC HAMARTOMA; CAVERNOUS MALFORMATION; RAT HIPPOCAMPUS	7	LANCET NEUROL	LANCET NEUROL.	ENGLISH	56	360 PARK AVE SOUTH, NEW YORK, NY 10010-1710 USA	JUL 15	8	NEW YORK	16781991	J	ELSEVIER SCIENCE INC	2006	ROMANELLI, P (通讯作者)，NEUROMED IRCCS, DEPT NEUROSURG, VIA ATINENSE 18, POZZILLI, IS, ITALY.	NEUROSCIENCES & NEUROLOGY	1474-4422	LANCET NEUROLOGY	33	16	2.0625	RADIOSURGERY FOR EPILEPSY	0	4	WOS:000238676100022	5	CLINICAL NEUROLOGY	37	ISI	LONG ISL COMPREHENS EPILEPSY CTR	NOTREPORTED		ROMANELLI P, 2006, LANCET NEUROL	ROMANELLI P, 2006, LANCET NEUROL
SHIM KW;CHANG JH;PARK YG;KIM HD;CHOI JU;KIM DS	SHIM, KYU-WON;CHANG, JONG-HEE;PARK, YONG-GOU;KIM, HEUNG-DONG;CHOI, JOONG-UHN;KIM, DONG-SEOK	AKAI T, 2002, MINIM INVAS NEUROSUR, V45, P235, DOI 10.1055/S-2002-36196;ARITA K, 1998, J NEUROSURG, V89, P645, DOI 10.3171/JNS.1998.89.4.0645;BERKOVIC SF, 2003, EPILEPSIA, V44, P969, DOI 10.1046/J.1528-1157.2003.59102.X;CASCINO GD, 1993, NEUROLOGY, V43, P747, DOI 10.1212/WNL.43.4.747;CASTRO LH, 2007, SEIZURE-EUR J EPILEP, V16, P50, DOI 10.1016/J.SEIZURE.2006.10.008;CHEN ZF, 2001, J NEUROSURG, V94…	OBJECTIVE: HYPOTHALAMIC HAMARTOMAS (HHS) ARE OFTEN ASSOCIATED WITH EARLY-ONSET GELASTIC SEIZURES, THUS CONFIGURING A WELL RECOGNIZED AND USUALLY SEVERE CASE OF CHILDHOOD EPILEPSY SYNDROME. WE PRESENT A TREATMENT MODALITY FOR INTRACTABLE EPILEPSY IN HYPOTHALAMIC HAMARTOMATOUS LESIONS. METHODS: THIS STUDY PRESENTS 14 PATIENTS WITH MEDICALLY REFRACTORY SEIZURE ASSOCIATED WITH HHS TREATED BETWEEN 199…	847	YONSEI UNIV, COLL MED, DEPT NEUROSURG,BRAIN KOREA 21 PROJECT MED SCI, PEDIAT EPILEPSY CLIN,SEVERANCE CHILDRENS HOSP, SEOUL, SOUTH KOREA.;	2022-09-08	ENDOSCOPIC DISCONNECTION; GELASTIC SEIZURE; HYPOTHALAMIC HAMARTOMA; INTRACTABLE SEIZURE	10.1227/01.neu.0000318170.82719.7c	ARTICLE	1524-4040	DSKIM33@YUHS.AC	856			294TR	GAMMA-KNIFE SURGERY; STEREOTACTIC RADIOFREQUENCY ABLATION; TRANSCALLOSAL RESECTION; SURGICAL-TREATMENT; GELASTIC SEIZURE; RADIOSURGERY; CHILDREN; EPILEPTOGENESIS; ADULT; MODEL	4	NEUROSURGERY	NEUROSURGERY	ENGLISH	49	JOURNALS DEPT, 2001 EVANS RD, CARY, NC 27513 USA	APR 15	10	CARY	18496191	J	OXFORD UNIV PRESS INC	2008	KIM, DS (通讯作者)，YONSEI UNIV, COLL MED, DEPT NEUROSURG,BRAIN KOREA 21 PROJECT MED SCI, PEDIAT EPILEPSY CLIN,SEVERANCE CHILDRENS HOSP, SEOUL, SOUTH KOREA.	NEUROSCIENCES & NEUROLOGY; SURGERY	0148-396X	NEUROSURGERY	33	14	2.35714	TREATMENT MODALITY FOR INTRACTABLE EPILEPSY IN HYPOTHALAMIC HAMARTOMATOUS LESIONS	0	4	WOS:000255429300032	62	CLINICAL NEUROLOGY; SURGERY	37	ISI	YONSEI UNIV	DS (通讯作者)，YONSEI UNIV		SHIM KW, 2008, NEUROSURGERY	SHIM KW, 2008, NEUROSURGERY
VANSTRATEN AF;NG YT	VANSTRATEN, AMANDA F.;NG, YU-TZE	AICARDI J, 1988, LENNOX GASTAUT SYNDR, V0, P25;ANONYMOUS , 1989, EPILEPSIA, V30, P389, DOI 10.1111/J.1528-1157.1989.TB05316.X;ARZIMANOGLOU A, 2009, LANCET NEUROL, V8, P82, DOI 10.1016/S1474-4422(08)70292-8;AUTRY AR, 2010, J CHILD NEUROL, V25, P441, DOI 10.1177/0883073809348355;BEAUMANOIR A, 1982, ELECTROENCEPHALOGR CLIN NEUROPHYSIOL SUPPL, V0, P85;BEN-MENACHEM E, 1999, NEUROLOGY, V52, P1265, DOI …	LENNOX-GASTAUT SYNDROME IS A SEVERE CHILDHOOD EPILEPSY DISORDER CHARACTERIZED BY ENCEPHALOPATHY AND MULTIPLE, OFTEN INTRACTABLE, SEIZURE TYPES. THE DROP ATTACK IS THE MOST FREQUENTLY RECOGNIZABLE SEIZURE TYPE IN THIS PATIENT POPULATION, AND IS ALSO THE MOST DANGEROUS PHYSICALLY, THUS SEVERELY LIMITING QUALITY OF LIFE. THE DIAGNOSIS IS CONFIRMED BY ELECTROENCEPHALOGRAPHY, FOR WHICH THE CLASSIC PAT…	153	UNIV OKLAHOMA, HLTH SCI CTR, DEPT NEUROL, OKLAHOMA CITY, OK 73104 USA.;	2022-09-08		10.1016/j.pediatrneurol.2012.05.001	REVIEW	1873-5150	Y-NG@OUHSC.EDU	161		LUNDBECK, INC.; UCB PHARMA, INC.; CYBERONICS, INC.	994CH	VAGUS NERVE-STIMULATION; LONG-TERM PROGNOSIS; HYPOTHALAMIC HAMARTOMA; PEDIATRIC EPILEPSY; GENERALIZED SEIZURE; CORPUS CALLOSOTOMY; REFRACTORY EPILEPSY; KETOGENIC DIET; EXPERT OPINION; DOUBLE-BLIND	3	PEDIATR NEUROL	PEDIATR. NEUROL.	ENGLISH	82	STE 800, 230 PARK AVE, NEW YORK, NY 10169 USA	SEP 15	9	NEW YORK	22883278	J	ELSEVIER SCIENCE INC	2012	NG, YT (通讯作者)，UNIV OKLAHOMA, HLTH SCI CTR, DEPT NEUROL, 711 STANTON L YOUNG BLVD,SUITE 215, OKLAHOMA CITY, OK 73104 USA.	NEUROSCIENCES & NEUROLOGY; PEDIATRICS	0887-8994	PEDIATRIC NEUROLOGY	33	10	3.3	UPDATE ON THE MANAGEMENT OF LENNOX-GASTAUT SYNDROME	0	11	WOS:000307908000001	47	CLINICAL NEUROLOGY; PEDIATRICS	34	ISI	UNIV OKLAHOMA	YT (通讯作者)，UNIV OKLAHOMA		VANSTRATEN AF, 2012, PEDIATR NEUROL	VANSTRATEN AF, 2012, PEDIATR NEUROL
SURGES R;ELGER CE	SURGES, RAINER;ELGER, CHRISTIAN E.	ABOSCH A, 2002, J NEUROSURG, V97, P1142, DOI 10.3171/JNS.2002.97.5.1142;ALMEIDA V, 2012, EPILEPTIC DISORD, V14, P345, DOI 10.1684/EPD.2012.0515;AWAD IA, 1991, NEUROSURGERY, V28, P510, DOI 10.1227/00006123-199104000-00005;BIEN CG, 2007, NEUROLOGY, V69, P1236, DOI 10.1212/01.WNL.0000276946.08412.EF;COLOSIMO E, 2007, EPILEPSIA, V48, P1691, DOI 10.1111/J.1528-1167.2007.01153.X;CONNORDE , 2012, NEUROS…	PURPOSE: RESECTION OF THE SEIZURE FOCUS LEADS TO SUSTAINED SEIZURE-FREEDOM IN INTRACTABLE FOCAL EPILEPSY IN UP TO 80% OF SELECTED POPULATIONS. HOWEVER, SURGERY FAILS TO HELP IN A CONSIDERABLE PROPORTION OF PATIENTS. REEVALUATION AND REOPERATION MAY BE CONSIDERED IN A SELECTED GROUP OF PATIENTS WITH AN UNFAVORABLE POSTSURGICAL OUTCOME. HERE, WE REVIEWED 15 CASE SERIES ON REOPERATION AFTER FAILED R…	493	UNIV HOSP BONN, DEPT EPILEPTOL, D-53127 BONN, GERMANY.;	2022-09-08	TEMPORAL LOBE EPILEPSY; FRONTAL LOBE EPILEPSY; EPILEPSY SURGERY; HIPPOCAMPAL SCLEROSIS; HYPOTHALAMIC HAMARTOMA	10.1016/j.seizure.2013.04.020	REVIEW		RAINER.SURGES@GMAIL.COM	501		EISAI; NIH [NBIH/NINDS - 1P20NS076965-01]; NATIONAL INSTITUTE OF NEUROLOGICAL DISORDERS AND STROKE [P20NS076965] FUNDING SOURCE: NIH REPORTER	204JV	TEMPORAL-LOBE EPILEPSY; OUTCOME FOLLOWING REOPERATION; SEIZURE RECURRENCE; LIMBIC ENCEPHALITI; REFRACTORY EPILEPSY; SCLEROSIS; REEVALUATION; PREDICTOR; FAILURE	7	SEIZURE-EUR J EPILEP	SEIZURE	ENGLISH	49	32 JAMESTOWN RD, LONDON NW1 7BY, ENGLAND	SEP 15	9	LONDON	23711615	J	W B SAUNDERS CO LTD	2013	SURGES, R (通讯作者)，UNIV HOSP BONN, DEPT EPILEPTOL, SIGMUND FREUD STR 25, D-53127 BONN, GERMANY.	NEUROSCIENCES & NEUROLOGY	1059-1311	SEIZURE-EUROPEAN JOURNAL OF EPILEPSY	33	9	3.66667	REOPERATION AFTER FAILED RESECTIVE EPILEPSY SURGERY	0	7	WOS:000323362500001	22	CLINICAL NEUROLOGY; NEUROSCIENCES	35	ISI	UNIV HOSP BONN	R (通讯作者)，UNIV HOSP BONN		SURGES R, 2013, SEIZURE-EUR J EPILEP	SURGES R, 2013, SEIZURE-EUR J EPILEP
HILDEBRAND MS;GRIFFIN NG;DAMIANO JA;COPS EJ;BURGESS R;OZTURK E;JONES NC;LEVENTER RJ;FREEMAN JL;HARVEY AS;SADLEIR LG;SCHEFFER IE;MAJOR H;DARBRO BW;ALLEN AS;GOLDSTEIN DB;KERRIGAN JF;BERKOVIC SF;HEINZEN EL	HILDEBRAND, MICHAEL S.;GRIFFIN, NICOLE G.;DAMIANO, JOHN A.;COPS, ELISA J.;BURGESS, ROSEMARY;OZTURK, EZGI;JONES, NIGEL C.;LEVENTER, RICHARD J.;FREEMAN, JEREMY L.;HARVEY, A. SIMON;SADLEIR, LYNETTE G.;SCHEFFER, INGRID E.;MAJOR, HEATHER;DARBRO, BENJAMIN W.;ALLEN, ANDREW S.;GOLDSTEIN, DAVID B.;KERRIGAN, JOHN F.;BERKOVIC, SAMUEL F.;HEINZEN, ERIN L.	ALLEN AS, 2013, NATURE, V501, P217, DOI 10.1038/NATURE12439;APPENZELLER S, 2014, AM J HUM GENET, V95, P360, DOI 10.1016/J.AJHG.2014.08.013;BERKOVIC SF, 2003, EPILEPSIA, V44, P969, DOI 10.1046/J.1528-1157.2003.59102.X;CIBULSKIS K, 2013, NAT BIOTECHNOL, V31, P213, DOI 10.1038/NBT.2514;CLARK VE, 2013, SCIENCE, V339, P1077, DOI 10.1126/SCIENCE.1233009;CRAIG DW, 2008, AM J HUM GENET, V82, P366, DOI 10…	HYPOTHALAMIC HAMARTOMA (HH) WITH GELASTIC EPILEPSY IS A WELL-RECOGNIZED DRUG-RESISTANT EPILEPSY SYNDROME OF EARLY LIFE. 1 SURGICAL RESECTION ALLOWS LIMITED ACCESS TO THE SMALL DEEP-SEATED LESIONS THAT CAUSE THE DISEASE. HERE, WE REPORT THE RESULTS OF A SEARCH FOR SOMATIC MUTATIONS IN PAIRED HAMARTOMA-AND LEUKOCYTE-DERIVED DNA SAMPLES FROM 38 INDIVIDUALS WHICH WE CONDUCTED BY USING WHOLE-EXOME SEQ…	423	UNIV MELBOURNE, DEPT MED, EPILEPSY RES CTR, HEIDELBERG, VIC 3084, AUSTRALIA.; AUSTIN HLTH, HEIDELBERG, VIC 3084, AUSTRALIA.; COLUMBIA UNIV, INST GENOM MED, NEW YORK, NY 10032 USA.; UNIV MELBOURNE, DEPT MED, PARKVILLE, VIC 3050, AUSTRALIA.; ROYAL MELBOURNE HOSP, PARKVILLE, VIC 3050, AUSTRALIA.; ROYAL CHILDRENS HOSP, DEPT NEUROL, PARKVILLE, VIC 3052, AUSTRALIA.; UNIV MELBOURNE, DEPT PAEDIAT, PARKVI…	2022-09-08		10.1016/j.ajhg.2016.05.031	ARTICLE	1537-6605	S.BERKOVIC@UNIMELB.EDU.AU; EH2682@CUMC.COLUMBIA.EDU	429		NATIONAL HEALTH AND MEDICAL RESEARCH COUNCIL (NHMRC) [628952, 1006110, 1063799]; NIH; HEALTH RESEARCH COUNCIL OF NEW ZEALAND; CURE; AMERICAN EPILEPSY SOCIETY; US DEPARTMENT OF DEFENSE; MARCH OF DIMES; AUSTRALIAN RESEARCH COUNCIL [13100100]; NATIONAL CANCER INSTITUTE [P30CA086862] FUNDING SOURCE: NIH REPORTER; NATIONAL INSTITUTE OF NEUROLOGICAL DISORDERS AND STROKE [R21NS078657] FUNDING SOURCE: NI…	DT6TO	SOMATIC MUTATION; ACTIVATION; CANCER; GLI3; IDENTIFICATION; SEIZURE; WNT	2	AM J HUM GENET	AM. J. HUM. GENET.	ENGLISH	29	50 HAMPSHIRE ST, FLOOR 5, CAMBRIDGE, MA 02139 USA	AUG 4	7	CAMBRIDGE	27453577	J	CELL PRESS	2016	BERKOVIC, SF (通讯作者)，UNIV MELBOURNE, DEPT MED, EPILEPSY RES CTR, HEIDELBERG, VIC 3084, AUSTRALIA.; BERKOVIC, SF (通讯作者)，AUSTIN HLTH, HEIDELBERG, VIC 3084, AUSTRALIA.; HEINZEN, EL (通讯作者)，COLUMBIA UNIV, INST GENOM MED, NEW YORK, NY 10032 USA.; HEINZEN, EL (通讯作者)，COLUMBIA UNIV, DEPT PATHOL & CELL BIOL, NEW YORK, NY 10032 USA.	GENETICS & HEREDITY	0002-9297	AMERICAN JOURNAL OF HUMAN GENETICS	33	6	5.5	MUTATIONS OF THE SONIC HEDGEHOG PATHWAY UNDERLIE HYPOTHALAMIC HAMARTOMA WITH GELASTIC EPILEPSY	0	4	WOS:000381617200013	99	GENETICS & HEREDITY	35	ISI	UNIV MELBOURNE;COLUMBIA UNIV;UNIV MELBOURNE;ROYAL MELBOURNE HOSP;ROYAL CHILDRENS HOSP;UNIV MELBOURNE;ROYAL CHILDRENS HOSP;MURDOCH CHILDRENS RES INST;UNIV OTAGO;FLOREY INST NEUROSCI AND MENTAL HLTH;UNIV IOWA;DUKE UNIV;BARROW NEUROL INST;COLUMBIA UNIV	SF (通讯作者)，UNIV MELBOURNE;NOTREPORTED;EL (通讯作者)，COLUMBIA UNIV;EL (通讯作者)，COLUMBIA UNIV		HILDEBRAND MS, 2016, AM J HUM GENET	HILDEBRAND MS, 2016, AM J HUM GENET
FUJIMOTO Y;KATO A;SAITOH Y;NINOMIYA H;IMAI K;SAKAKIBARA RI;MARUNO M;KISHIMA H;YOSHIMURA K;HASEGAWA H;YOSHIMINE T	FUJIMOTO, Y;KATO, A;SAITOH, Y;NINOMIYA, H;IMAI, K;SAKAKIBARA, RI;MARUNO, M;KISHIMA, H;YOSHIMURA, K;HASEGAWA, H;YOSHIMINE, T	ALEXANDER E, 1995, J NEUROSURG, V83, P271, DOI 10.3171/JNS.1995.83.2.0271;ANZAI Y, 1995, AM J NEURORADIOL, V16, P39;ARITA K, 1999, J NEUROSURG, V91, P212, DOI 10.3171/JNS.1999.91.2.0212;COENEN VA, 2001, NEUROSURGERY, V49, P86, DOI 10.1097/00006123-200107000-00013;FUKUDA M, 1999, NEUROSURGERY, V44, P1347, DOI 10.1097/00006123-199906000-00115;GERMANO IM, 1998, NEUROSURGICAL TREATM, V0, P219;KANDEL …	BACKGROUND. RADIOSURGERY HAS BEEN ADVOCATED AS A PRIMARY TREATMENT FOR HYPOTHALAMIC HAMARTOMA (HH), BUT IT HAS A RISK OF DAMAGING THE SURROUNDING STRUCTURES AND DOES NOT HAVE AN IMMEDIATE EFFECT FOR REFRACTORY EPILEPSY, ENDOCRINOLOGICAL AND MENTAL DISORDERS. METHOD. WE REPORT ON A 13-YEAR-OLD BOY WITH A LARGE AND SESSILE HH WHO PRESENTED WITH INTRACTABLE SEIZURES, PRECOCIOUS PUBERTY AND AGGRESSIV…	697	OSAKA UNIV, SCH MED, DEPT NEUROSURG, SUITA, OSAKA 5650871, JAPAN.; OSAKA UNIV, SCH MED, DEPT PEDIAT, OSAKA 553, JAPAN.;	2022-09-08	STEREOTACTIC RADIOFREQUENCY ABLATION; HYPOTHALAMIC HAMARTOMA; IMAGE FUSION; GELASTIC SEIZURE	10.1007/s00701-003-0077-3	ARTICLE			701			719WL	GELASTIC EPILEPSY; INTRACTABLE SEIZURE; SURGERY	8	ACTA NEUROCHIR	ACTA NEUROCHIR.	ENGLISH	17	SACHSENPLATZ 4-6, PO BOX 89, A-1201 VIENNA, AUSTRIA	AUG 15	5	VIENNA	14520551	J	SPRINGER-VERLAG WIEN	2003	KATO, A (通讯作者)，OSAKA UNIV, SCH MED, DEPT NEUROSURG, 2-2 YAMADAOKA, SUITA, OSAKA 5650871, JAPAN.	NEUROSCIENCES & NEUROLOGY; SURGERY	0001-6268	ACTA NEUROCHIRURGICA	32	19	1.68421	STEREOTACTIC RADIOFREQUENCY ABLATION FOR SESSILE HYPOTHALAMIC HAMARTOMA WITH AN IMAGE FUSION TECHNIQUE	0	0	WOS:000185228000027	145	CLINICAL NEUROLOGY; SURGERY	33	ISI	OSAKA UNIV;OSAKA UNIV	A (通讯作者)，OSAKA UNIV		FUJIMOTO Y, 2003, ACTA NEUROCHIR	FUJIMOTO Y, 2003, ACTA NEUROCHIR
ARZIMANOGLOU AA;HIRSCH E;AICARDI J	ARZIMANOGLOU, AA;HIRSCH, E;AICARDI, J	ARROYO S, 1993, BRAIN, V116, P757, DOI 10.1093/BRAIN/116.4.757;ARROYO S, 1997, EPILEPSIA, V38, P114, DOI 10.1111/J.1528-1157.1997.TB01085.X;BERKOVIC SF, 2003, EPILEPSIA, V44, P969, DOI 10.1046/J.1528-1157.2003.59102.X;BERKOVIC SF, 1997, EPILEPSIA, V38, P1;BERKOVIC SF, 1988, ANN NEUROL, V23, P429, DOI 10.1002/ANA.410230502;CASCINO GD, 1993, NEUROLOGY, V43, P747, DOI 10.1212/WNL.43.4.747;DE SANCTIS…	THE PROGRESSES OF NEUROIMAGING HAVE ALLOWED AN EARLIER DETECTION OF HYPOTHALAMIC HAMARTOMA IN CHILDREN PRESENTING WITH GELASTIC OR DACRYSTIC SEIZURES. ASSOCIATED SYMPTOMS CAN INCLUDE OTHER TYPES OF SEIZURES, PRECOCIOUS PUBERTY, AND BEHAVIORAL OR COGNITIVE DETERIORATION. COMBINATION OF ALL THESE FEATURES IS NOT CONSTANT AND, WHEN PRESENT, THEIR EVOLUTION MAY BE VARIABLE. WHEN EPILEPSY PROVES INTRA…	187	UNIV HOSP ROBERT DEBRE, CHILD NEUROL & METAB DIS DPT, HEAD EPILEPSY PROGRAM, F-75019 PARIS, FRANCE.; UNIV HOSP ROBERT DEBRE, CHILD NEUROL & METAB DIS DPT, EPILEPSY UNIT, F-75019 PARIS, FRANCE.; UNIV HOSP STRASBOURG, NEUROL DEPT, STRASBOURG, FRANCE.;	2022-09-08	HYPOTHALAMIC HAMARTOMA; EPILEPSY; CHILD; EPILEPTIC; ENCEPHALOPATHY		ARTICLE; PROCEEDINGS PAPER	1950-6945	ALEXIS.ARZIMANOGIOU@RDB.AP-HOP-PARIS.FR	199			774RD	GAMMA-KNIFE SURGERY; PRECOCIOUS PUBERTY; GELASTIC SEIZURE; SURGICAL-TREATMENT; ICTAL LAUGHTER; RESECTION; ADULT	4	EPILEPTIC DISORD	EPILEPTIC DISORD.	ENGLISH	41	127 AVE DE LA REPUBLIQUE, 92120 MONTROUGE, FRANCE	DEC 15	13	MONTROUGE	14975787	J	JOHN LIBBEY EUROTEXT LTD	2003	ARZIMANOGLOU, AA (通讯作者)，UNIV HOSP ROBERT DEBRE, CHILD NEUROL & METAB DIS DPT, HEAD EPILEPSY PROGRAM, 48,BD SERURIER, F-75019 PARIS, FRANCE.	NEUROSCIENCES & NEUROLOGY	1294-9361	EPILEPTIC DISORDERS	32	19	1.68421	HYPOTHALAMIC HAMARTORNA AND EPILEPSY IN CHILDREN: ILLUSTRATIVE CASES OF POSSIBLE EVOLUTIONS	0	2	WOS:000188996800003	5	CLINICAL NEUROLOGY	33	ISI	UNIV HOSP ROBERT DEBRE;UNIV HOSP ROBERT DEBRE;UNIV HOSP STRASBOURG	AA (通讯作者)，UNIV HOSP ROBERT DEBRE		ARZIMANOGLOU AA, 2003, EPILEPTIC DISORD	ARZIMANOGLOU AA, 2003, EPILEPTIC DISORD
VOJTECH Z;VLADYKA V;KALINA M;NESPOR E;SELTENREICHOVA K;SEMNICKA J;LISCAK R	VOJTECH, ZDENEK;VLADYKA, VILIBALD;KALINA, MIROSLAV;NESPOR, EVZEN;SELTENREICHOVA, KATERINA;SEMNICKA, JITKA;LISCAK, ROMAN	ARTIGES A, 2008, 8 EUR C EP COMM EUR, V0, P0;BARAJAS MA, 2005, J NEUROSURG, V102, P53, DOI 10.3171/JNS.2005.102.S_SUPPLEMENT.0053;BARBARO NM, 2009, ANN NEUROL, V65, P167, DOI 10.1002/ANA.21558;BARCIA JA, 1994, STEREOT FUNCT NEUROS, V63, P271, DOI 10.1159/000100331;BARCIASALORIO JL, 1985, APPL NEUROPHYSIOL, V48, P152;BARTOLOMEI F, 2008, NEUROLOGY, V70, P1658, DOI 10.1212/01.WNL.0000294326.05118.D8…	P>PURPOSE: TO DETERMINE THE EFFICACY OF GAMMA KNIFE RADIOSURGERY IN THE TREATMENT OF MESIAL TEMPORAL LOBE EPILEPSY DUE TO MESIAL TEMPORAL SCLEROSIS. METHODS: BETWEEN NOVEMBER 1995 AND MAY 1999, 14 PATIENTS UNDERWENT RADIOSURGICAL ENTORHINOAMYGDALOHIPPOCAMPECTOMY WITH A MARGINAL DOSE OF 18, 20, OR 25 GY TO THE 50% ISODOSE FOLLOWING A STANDARD PREOPERATIVE EPILEPSY EVALUATION. RESULTS: ONE PATIENT …	2061	NA HOMOLCE HOSP, DEPT NEUROL, PRAGUE 15030 5, CZECH REPUBLIC.; NA HOMOLCE HOSP, DEPT STEREOTACT & RADIAT NEUROSURG, PRAGUE 15030 5, CZECH REPUBLIC.; NA HOMOLCE HOSP, DEPT BIOPHYS, PRAGUE 15030 5, CZECH REPUBLIC.;	2022-09-08	MESIAL TEMPORAL LOBE EPILEPSY; MESIAL TEMPORAL SCLEROSIS; RADIOSURGERY; GAMMA KNIFE; EPILEPSY SURGERY	10.1111/j.1528-1167.2009.02071.x	ARTICLE	1528-1167	ZDENEK.VOJTECH@HOMOLKA.CZ	2071		GOVERNMENT OR PRIVATE FOUNDATION	486GU	GAMMA-KNIFE SURGERY; CEREBRAL ARTERIOVENOUS-MALFORMATION; MEDICALLY INTRACTABLE EPILEPSY; STEREOTACTIC RADIOSURGERY; HYPOTHALAMIC HAMARTOMA; SEIZURE OUTCM; MULTICENTER; AMYGDALOHIPPOCAMPECTOMY; IRRADIATION; COMPLICATION	9	EPILEPSIA	EPILEPSIA	ENGLISH	64	111 RIVER ST, HOBOKEN 07030-5774, NJ USA	SEP 15	11	HOBOKEN	19400872	J	WILEY	2009	VOJTECH, Z (通讯作者)，NA HOMOLCE HOSP, DEPT NEUROL, ROENTGENOVA 2, PRAGUE 15030 5, CZECH REPUBLIC.	NEUROSCIENCES & NEUROLOGY	0013-9580	EPILEPSIA	32	13	2.46154	THE USE OF RADIOSURGERY FOR THE TREATMENT OF MESIAL TEMPORAL LOBE EPILEPSY AND LONG-TERM RESULTS	0	3	WOS:000269185100007	50	CLINICAL NEUROLOGY	34	ISI	NA HOMOLCE HOSP;NA HOMOLCE HOSP;NA HOMOLCE HOSP	Z (通讯作者)，NA HOMOLCE HOSP		VOJTECH Z, 2009, EPILEPSIA	VOJTECH Z, 2009, EPILEPSIA
OEHL B;BRANDT A;FAUSER S;BAST T;TRIPPEL M;SCHULZE-BONHAGE A	OEHL, BERNHARD;BRANDT, ARMIN;FAUSER, SUSANNE;BAST, THOMAS;TRIPPEL, MICHAEL;SCHULZE-BONHAGE, ANDREAS	ANDERMANN F, 2003, EPILEPTIC DISORD, V5, P173;ARROYO S, 1993, BRAIN, V116, P757, DOI 10.1093/BRAIN/116.4.757;ARZIMANOGLOU AA, 2003, EPILEPTIC DISORD, V5, P187;BERKOVIC SF, 2003, EPILEPSIA, V44, P969, DOI 10.1046/J.1528-1157.2003.59102.X;BERKOVIC SF, 1988, ANN NEUROL, V23, P429, DOI 10.1002/ANA.410230502;BOUDREAU EA, 2005, EPILEPSIA, V46, P42, DOI 10.1111/J.0013-9580.2005.68303.X;CASCINO GD, 1993,…	P>PURPOSE: CHARACTERIZATION OF SEIZURE SEMIOLOGY IN PATIENTS WITH HYPOTHALAMIC HAMARTOMA (HH) BASED ON VIDEO-ELECTROENCEPHALOGRAPHY (EEG) MONITORING (VEM). METHODS: WE RETROSPECTIVELY ANALYZED SEIZURE SEMIOLOGY OF 31 PATIENTS (20 MALE, MEAN AGE 23.5 YEARS) WHO UNDERWENT VEM AT THE UNIVERSITY HOSPITALS FREIBURG OR HEIDELBERG, GERMANY. INCLUSION CRITERIA WERE MAGNETIC RESONANCE EVIDENCE OF AN HH, N…	2116	UNIV FREIBURG, EPILEPSY CTR, D-79106 FREIBURG, GERMANY.; UNIV HEIDELBERG HOSP, PEDIAT EPILEPSY CTR, HEIDELBERG, GERMANY.; UNIV HOSP FREIBURG, DEPT STEREOTACT NEUROSURG, FREIBURG, GERMANY.;	2022-09-08	SEIZURE SEMIOLOGY; HYPOTHALAMIC HAMARTOMA; GELASTIC SEIZURES; EPILEPTOGENESIS	10.1111/j.1528-1167.2010.02686.x	ARTICLE		BERNHARD.OEHL@UNIKLINIK-FREIBURG.DE	2123			660KE	GELASTIC EPILEPSY; CLINICAL SPECTRUM; NATURAL-HISTORY; LAUGHTER; CLASSIFICATION; MANAGEMENT; CHILDREN; SURGERY; EEG	10	EPILEPSIA	EPILEPSIA	ENGLISH	29	COMMERCE PLACE, 350 MAIN ST, MALDEN 02148, MA USA	OCT 15	8	MALDEN	20738381	J	WILEY-BLACKWELL	2010	OEHL, B (通讯作者)，UNIV FREIBURG, EPILEPSY CTR, BREISACHER STR 64, D-79106 FREIBURG, GERMANY.	NEUROSCIENCES & NEUROLOGY	0013-9580	EPILEPSIA	32	12	2.66667	SEMIOLOGIC ASPECTS OF EPILEPTIC SEIZURES IN 31 PATIENTS WITH HYPOTHALAMIC HAMARTOMA	0	2	WOS:000282639700023	51	CLINICAL NEUROLOGY	33	ISI	UNIV FREIBURG;UNIV HEIDELBERG HOSP;UNIV HOSP FREIBURG	B (通讯作者)，UNIV FREIBURG		OEHL B, 2010, EPILEPSIA	OEHL B, 2010, EPILEPSIA
MATHIEU D;DEACON C;PINARD CA;KENNY B;DUVAL J	MATHIEU, DAVID;DEACON, CHARLES;PINARD, CATHERINE-ANDREE;KENNY, BRENDAN;DUVAL, JULIE	ADDAS B, 2008, NEUROSURG FOCUS, V25, P0, DOI 10.3171/FOC/2008/25/9/E8;BARAJAS MA, 2005, J NEUROSURG, V102, P53, DOI 10.3171/JNS.2005.102.S_SUPPLEMENT.0053;BERKOVIC SF, 2003, EPILEPSIA, V44, P969, DOI 10.1046/J.1528-1157.2003.59102.X;BOUDREAU EA, 2005, EPILEPSIA, V46, P42, DOI 10.1111/J.0013-9580.2005.68303.X;CHEN ZF, 2001, J NEUROSURG, V94, P270, DOI 10.3171/JNS.2001.94.2.0270;DEVINSKY O, 1995, E…	OBJECT. HYPOTHALAMIC HAMARTOMAS (HHS) ARE CONGENITAL LESIONS TYPICALLY PRESENTING WITH MEDICALLY REFRACTORY EPILEPSY. OPEN OR ENDOSCOPIC SURGICAL PROCEDURES TO REMOVE OR DISCONNECT THE HAMARTOMA HAVE BEEN REPORTED TO BE EFFECTIVE BUT ARE ASSOCIATED WITH SIGNIFICANT MORBIDITY. THE AUTHORS OF STUDIES ON GAMMA KNIFE SURGERY FOR HHS HAVE REPORTED AN ENCOURAGING RATE OF EPILEPSY RESOLUTION WITH MINIMA…	215	UNIV SHERBROOKE, CHU SHERBROOKE, SERV NEUROCHIRURG, DIV NEUROSURG, SHERBROOKE, PQ J1H 5N4, CANADA.; UNIV SHERBROOKE, CHU SHERBROOKE, DIV NEUROL, SHERBROOKE, PQ J1H 5N4, CANADA.;	2022-09-08	GAMMA KNIFE SURGERY; HYPOTHALAMIC HAMARTOMAS; EPILEPSY; QUALITY OF LIFE; RADIOSURGERY	10.3171/2010.8.GKS101059	ARTICLE; PROCEEDINGS PAPER		DAVID.MATHIEU@USHERBROOKE.CA	221			684QV	MEDICALLY INTRACTABLE EPILEPSY; STEREOTACTIC RADIOSURGERY; PRECOCIOUS PUBERTY; SEIZURE; MANAGEMENT; MODEL		J NEUROSURG	J. NEUROSURG.	ENGLISH	22	5550 MEADOWBROOK DRIVE, ROLLING MEADOWS, IL 60008 USA	DEC 15	7	ROLLING MEADOWS	21121804	J	AMER ASSOC NEUROLOGICAL SURGEONS	2010	MATHIEU, D (通讯作者)，UNIV SHERBROOKE, CHU SHERBROOKE, SERV NEUROCHIRURG, DIV NEUROSURG, 3001,12E AVE NORD, SHERBROOKE, PQ J1H 5N4, CANADA.	NEUROSCIENCES & NEUROLOGY; SURGERY	0022-3085	JOURNAL OF NEUROSURGERY	32	12	2.66667	GAMMA KNIFE SURGERY FOR HYPOTHALAMIC HAMARTOMAS CAUSING REFRACTORY EPILEPSY: PRELIMINARY RESULTS FROM A PROSPECTIVE OBSERVATIONAL STUDY	0	2	WOS:000284565300033	113	CLINICAL NEUROLOGY; SURGERY	33	ISI	UNIV SHERBROOKE;UNIV SHERBROOKE	D (通讯作者)，UNIV SHERBROOKE		MATHIEU D, 2010, J NEUROSURG	MATHIEU D, 2010, J NEUROSURG
STRIANO S;SANTULLI L;IANNICIELLO M;FERRETTI M;ROMANELLI P;STRIANO P	STRIANO, SALVATORE;SANTULLI, LIA;IANNICIELLO, MARTA;FERRETTI, MARTA;ROMANELLI, PANTALEO;STRIANO, PASQUALE	ARITA K, 1999, J NEUROSURG, V91, P212, DOI 10.3171/JNS.1999.91.2.0212;ARROYO S, 1993, BRAIN, V116, P757, DOI 10.1093/BRAIN/116.4.757;ARROYO S, 1997, EPILEPSIA, V38, P114, DOI 10.1111/J.1528-1157.1997.TB01085.X;BERKOVIC SF, 1997, EPILEPSIA, V38, P1;BERKOVIC SF, 1988, ANN NEUROL, V23, P429, DOI 10.1002/ANA.410230502;BIRABEN A, 1999, EPILEPTIC DISORD, V1, P221;CASCINO GD, 1993, NEUROLOGY, V43, P747,…	HYPOTHALAMIC HAMARTOMA (HH) CAN BE ASSOCIATED WITH A WIDE SPECTRUM OF EPILEPTIC CONDITIONS, RANGING FROM A MILD FORM WITH SEIZURES CHARACTERIZED BY URGE TO LAUGH AND NO COGNITIVE INVOLVEMENT UP TO A CATASTROPHIC ENCEPHALOPATHY WITH EARLY ONSET GELASTIC SEIZURES (GS), PRECOCIOUS PUBERTY, AND MENTAL RETARDATION. MOREOVER, A REFRACTORY, EITHER FOCAL OR GENERALIZED, EPILEPSY DEVELOPS DURING THE CLINI…	7	UNIV NAPLES FEDERICO II, DEPT NEUROL SCI, EPILEPSY CTR, I-80131 NAPLES, ITALY.; G GASLINI INST CHILDREN, DEPT NEUROSCI, PEDIAT NEUROL & MUSCULAR DIS UNIT, GENOA, ITALY.; UNIV GENOA, GENOA, ITALY.; CYBERKNIFE CTR, MILAN, ITALY.;	2022-09-08	GELASTIC EPILEPSY; HYPOTHALAMIC HAMARTOMA; ENCEPHALOPATHY; RADIOSURGERY	10.1016/j.yebeh.2012.02.013	REVIEW	1525-5069	SSTRIANO@LIBERO.IT	13			939MB	CURSIVE EPILEPSY; ICTAL LAUGHTER; VIDEO-EEG; EPILEPTOGENESIS; MANIFESTATION; RADIOSURGERY; STIMULATION; MANAGEMENT; EVOLUTION; BEHAVIOR	1	EPILEPSY BEHAV	EPILEPSY BEHAV.	ENGLISH	76	525 B ST, STE 1900, SAN DIEGO, CA 92101-4495 USA	MAY 15	7	SAN DIEGO	22503469	J	ACADEMIC PRESS INC ELSEVIER SCIENCE	2012	STRIANO, S (通讯作者)，UNIV NAPLES FEDERICO II, DEPT NEUROL SCI, EPILEPSY CTR, I-80131 NAPLES, ITALY.	BEHAVIORAL SCIENCES; NEUROSCIENCES & NEUROLOGY; PSYCHIATRY	1525-5050	EPILEPSY & BEHAVIOR	32	10	3.2	THE GELASTIC SEIZURES-HYPOTHALAMIC HAMARTOMA SYNDROME: FACTS, HYPOTHESES, AND PERSPECTIVES	0	6	WOS:000303814100002	24	BEHAVIORAL SCIENCES; CLINICAL NEUROLOGY; PSYCHIATRY	35	ISI	UNIV NAPLES FEDERICO II;G GASLINI INST CHILDREN;UNIV GENOA;CYBERKNIFE CTR	S (通讯作者)，UNIV NAPLES FEDERICO II		STRIANO S, 2012, EPILEPSY BEHAV	STRIANO S, 2012, EPILEPSY BEHAV
MITTAL S;MITTAL M;MONTES JL;FARMER JP;ANDERMANN F	MITTAL, SANDEEP;MITTAL, MONIKA;MONTES, JOSE LUIS;FARMER, JEAN-PIERRE;ANDERMANN, FREDERICK	ABLA AA, 2011, CHILD NERV SYST, V27, P265, DOI 10.1007/S00381-010-1250-7;ABLA AA, 2010, J NEUROSURG, V113, P207, DOI 10.3171/2010.8.GKS101027;AKAI T, 2002, MINIM INVAS NEUROSUR, V45, P235, DOI 10.1055/S-2002-36196;ANDERSON JFI, 2010, EPILEPSY BEHAV, V18, P81, DOI 10.1016/J.YEBEH.2010.02.018;ANZAI Y, 1995, AM J NEURORADIOL, V16, P39;ARITA K, 1998, J NEUROSURG, V89, P645, DOI 10.3171/JNS.1998.89.4.…	HYPOTHALAMIC HAMARTOMAS ARE UNCOMMON DEVELOPMENTAL HETEROTOPIC MASSES COMPOSED OF AN INTERMIXED ARRAY OF NEURONS, GLIA, AND MYELINATED FIBERS CLOSELY ASSOCIATED WITH THE MAMMILLARY BODIES. GELASTIC SEIZURES, THE HALLMARK FEATURE OF HYPOTHALAMIC HAMARTOMAS, COMMONLY PRESENT IN EARLY CHILDHOOD. HOWEVER, PATIENTS USUALLY ALSO DISPLAY A DISABLING CLINICAL SYNDROME, WHICH MAY INCLUDE VARIOUS OTHER TYP…		WAYNE STATE UNIV, DEPT NEUROSURG, COMPREHENS EPILEPSY CTR, DETROIT MED CTR, DETROIT, MI 48201 USA.; MCGILL UNIV, MONTREAL CHILDRENS HOSP, DEPT NEUROSURG, MONTREAL, PQ H3H 1P3, CANADA.; MCGILL UNIV, MONTREAL NEUROL INST, DEPT NEUROL & NEUROSURG, MONTREAL, PQ H3A 2B4, CANADA.;	2022-09-08	MICROSURGICAL RESECTION; TRANSCALLOSAL APPROACH; ENDOSCOPIC DISCONNECTION; STEREOTACTIC DISCONNECTION; GAMMA KNIFE SURGERY; STEREOTACTIC RADIOSURGERY; RADIOFREQUENCY ABLATION; OUTCOME; EPILEPSY	10.3171/2013.3.FOCUS1356	ARTICLE		SMITTAL@MED.WAYNE.EDU				155HA	GAMMA-KNIFE SURGERY; STEREOTACTIC RADIOFREQUENCY THERMOCOAGULATION; INTRACTABLE GELASTIC SEIZURE; EPILEPSY PATIENT SELECTION; TEMPORAL-LOBE EPILEPSY; DEEP BRAIN-STIMULATION; REFRACTORY EPILEPSY; TRANSCALLOSAL RESECTION; PEDIATRIC POPULATION; RADIOSURGERY	6	NEUROSURG FOCUS	NEUROSURG. FOCUS	ENGLISH	80	5550 MEADOWBROOK DRIVE, ROLLING MEADOWS, IL 60008 USA	JUN 15	10	ROLLING MEADOWS	23724841	J	AMER ASSOC NEUROLOGICAL SURGEONS	2013	MITTAL, S (通讯作者)，WAYNE STATE UNIV, DEPT NEUROSURG, 4160 JOHN R ST,SUITE 930, DETROIT, MI 48201 USA.	NEUROSCIENCES & NEUROLOGY; SURGERY	1092-0684	NEUROSURGICAL FOCUS	32	9	3.55556	HYPOTHALAMIC HAMARTOMAS. PART 2. SURGICAL CONSIDERATIONS AND OUTCOME	0	6	WOS:000319737400008	34	CLINICAL NEUROLOGY; SURGERY	32	ISI	WAYNE STATE UNIV;MCGILL UNIV;MCGILL UNIV	S (通讯作者)，WAYNE STATE UNIV		MITTAL S, 2013, NEUROSURG FOCUS	MITTAL S, 2013, NEUROSURG FOCUS
JEZZINI A;ROZZI S;BORRA E;GALLESE V;CARUANA F;GERBELLA M	JEZZINI, AHMAD;ROZZI, STEFANO;BORRA, ELENA;GALLESE, VITTORIO;CARUANA, FAUSTO;GERBELLA, MARZIO	AMARAL DG, 2003, NEUROSCIENCE, V118, P1099, DOI 10.1016/S0306-4522(02)01001-1;BARBAS H, 2007, J ANAT, V211, P237, DOI 10.1111/J.1469-7580.2007.00777.X;BELMALIH A, 2009, J COMP NEUROL, V512, P183, DOI 10.1002/CNE.21892;BERKOVIC SF, 1988, ANN NEUROL, V23, P429, DOI 10.1002/ANA.410230502;BONINI L, 2010, CEREB CORTEX, V20, P1372, DOI 10.1093/CERCOR/BHP200;BORRA E, 2015, CEREB CORTEX, V25, P748, DOI 1…	OVER THE PAST TWO DECADES, THE INSULA HAS BEEN DESCRIBED AS THE SENSORY "INTEROCEPTIVE CORTEX". AS A CONSEQUENCE, HUMAN BRAIN IMAGING STUDIES HAVE FOCUSED ON ITS ROLE IN THE SENSORY PERCEPTION OF EMOTIONS. HOWEVER, EVIDENCE FROM NEUROPHYSIOLOGICAL STUDIES IN NON-HUMAN PRIMATES HAVE SHOWN THAT THE INSULA IS ALSO INVOLVED IN GENERATING EMOTIONAL AND COMMUNICATIVE FACIAL EXPRESSIONS. IN PARTICULAR, …		WASHINGTON UNIV, DEPT ANAT & NEUROBIOL, ST LOUIS, MO 63110 USA.; UNIV PARMA, DEPT NEUROSCI, I-43100 PARMA, ITALY.; IST ITALIANO TECNOL, BRAIN CTR SOCIAL & MOTOR COGNIT, I-43125 PARMA, ITALY.;	2022-09-08	MAULS; EMOTION EXPRESSION; EMOTION PERCEPTION; LIP-SMACKING; AFFILIATIVE FIELD; INTEROCEPTION	10.3389/fnbeh.2015.00243	ARTICLE		AHMADMJEZZINI@GMAIL.COM; FAUSTO.CARUANA@UNIPR.IT			MINISTERO DELL'ISTRUZIONE, DELL'UNIVERSITA E DELLA RICERCA [PRIN 2010, 2010MEFNF7_005]; EUROPEAN COMMISSION GRANT COGSYSTEMS [FP7-250013]; INTERUNIVERSITY ATTRACTION POLES (IAP) [P7/11]; RTM, LA RETE TECNOLOGICA MULTIDISCIPLINARE DI IIT	CS9FE	MEDIAL PREFRONTAL CORTEX; MULTIMODAL ARCHITECTONIC SUBDIVISION; SUPERIOR TEMPORAL SULCUS; OLD-WORLD MONKEY; CORTICAL CONNECTION; VENTRAL PREMOTOR; HYPOTHALAMIC HAMARTOMA; CINGULATE CORTEX; BASAL GANGLIA; INSULA		FRONT BEHAV NEUROSCI	FRONT. BEHAV. NEUROSCI.	ENGLISH	106	AVENUE DU TRIBUNAL FEDERAL 34, LAUSANNE, CH-1015, SWITZERLAND	SEP 24	17	LAUSANNE	26441573	J	FRONTIERS MEDIA SA	2015	JEZZINI, A (通讯作者)，WASHINGTON UNIV, DEPT ANAT & NEUROBIOL, CAMPUS BOX 8108,660 SOUTH EUCLID AVE, ST LOUIS, MO 63110 USA.	BEHAVIORAL SCIENCES; NEUROSCIENCES & NEUROLOGY	1662-5153	FRONTIERS IN BEHAVIORAL NEUROSCIENCE	32	7	4.57143	A SHARED NEURAL NETWORK FOR EMOTIONAL EXPRESSION AND PERCEPTION: AN ANATOMICAL STUDY IN THE MACAQUE MONKEY	1	26	WOS:000362394300001	9	BEHAVIORAL SCIENCES; NEUROSCIENCES	32	ISI	WASHINGTON UNIV;UNIV PARMA;BRAIN CTR SOCIAL AND MOTOR COGNIT	A (通讯作者)，WASHINGTON UNIV		JEZZINI A, 2015, FRONT BEHAV NEUROSCI	JEZZINI A, 2015, FRONT BEHAV NEUROSCI
REGIS J;LAGMARI M;CARRON R;HAYASHI M;MCGONIGAL A;DAQUIN G;VILLENEUVE N;LAGUITTON V;BARTOLOMEI F;CHAUVEL P	REGIS, JEAN;LAGMARI, MEDHI;CARRON, ROMAIN;HAYASHI, MOTOHIRO;MCGONIGAL, AILEEN;DAQUIN, GERALDINE;VILLENEUVE, NATHALIE;LAGUITTON, VIRGINIE;BARTOLOMEI, FABRICE;CHAUVEL, PATRICK	ADDAS B, 2008, NEUROSURG FOCUS, V25, P0, DOI 10.3171/FOC/2008/25/9/E8;ANDERSON JFI, 2010, EPILEPSY BEHAV, V18, P81, DOI 10.1016/J.YEBEH.2010.02.018;ANDREW M, 2008, CHILD NERV SYST, V24, P275, DOI 10.1007/S00381-007-0448-9;ARROYO S, 1997, EPILEPSIA, V38, P114, DOI 10.1111/J.1528-1157.1997.TB01085.X;BERKOVIC SF, 1997, EPILEPSIA, V38, P1;BERKOVIC SF, 1988, ANN NEUROL, V23, P429, DOI 10.1002/ANA.4102…	EPILEPSIES ASSOCIATED WITH HYPOTHALAMIC HAMARTOMAS (HHS) ARE FREQUENTLY DRUG RESISTANT WITH SEVERE PSYCHIATRIC AND COGNITIVE COMORBIDITIES. WE PERFORMED A PROSPECTIVE TRIAL TO EVALUATE THE SAFETY AND EFFICACY OF GAMMA KNIFE RADIOSURGERY (GKS). BETWEEN OCTOBER 1999 AND OCTOBER 2007, A TOTAL OF 57 PATIENTS WERE INVESTIGATED, INCLUDED AND TREATED BY GKS IN TIMONE UNIVERSITY HOSPITAL. PREOPERATIVE WO…	60	AIX MARSEILLE UNIV, FUNCT & STEREOTACT NEUROSURG SERV, MARSEILLE, FRANCE.; AIX MARSEILLE UNIV, GAMMA KNIFE UNIT, INSERM, UMR1106, MARSEILLE, FRANCE.; AIX MARSEILLE UNIV, TIMONE UNIV HOSP, MARSEILLE, FRANCE.; AIX MARSEILLE UNIV, DEPT CLIN PHYSIOL, INSERM, UMR 1106, MARSEILLE, FRANCE.;	2022-09-08	EPILEPSY; RADIOSURGERY; SEIZURE; BEHAVIOR DISORDER; GELASTIC; SECONDARY EPILEPTOGENESIS	10.1111/epi.13754	ARTICLE; PROCEEDINGS PAPER	1528-1167	JREGIS@AP-HM.FR	71			EX2ZZ	STEREOTACTIC RADIOFREQUENCY THERMOCOAGULATION; GELASTIC SEIZURE; INTERSTITIAL RADIOSURGERY; TRANSCALLOSAL RESECTION; REFRACTORY EPILEPSY; ENDOSCOPIC RESECTION; SURGICAL-MANAGEMENT; COGNITIVE FUNCTION; LASER-ABLATION; ICTAL LAUGHTER		EPILEPSIA	EPILEPSIA	ENGLISH	73	111 RIVER ST, HOBOKEN 07030-5774, NJ USA	JUN 15	12	HOBOKEN	28591484	J	WILEY	2017	REGIS, J (通讯作者)，HOP ADULTE TIMONE, SERV NEUROCHIRURG FONCT & STEREOTAX, BLVD JEAN MOULIN, F-13385 MARSEILLE 5, FRANCE.	NEUROSCIENCES & NEUROLOGY	0013-9580	EPILEPSIA	32	5	6.4	SAFETY AND EFFICACY OF GAMMA KNIFE RADIOSURGERY IN HYPOTHALAMIC HAMARTOMAS WITH SEVERE EPILEPSIES: A PROSPECTIVE TRIAL IN 48 PATIENTS AND REVIEW OF THE LITERATURE	0	1	WOS:000403102700008	58	CLINICAL NEUROLOGY	38	ISI	AIX MARSEILLE UNIV;AIX MARSEILLE UNIV;AIX MARSEILLE UNIV;AIX MARSEILLE UNIV	NOTREPORTED		REGIS J, 2017, EPILEPSIA	REGIS J, 2017, EPILEPSIA
IANNETTI P;SPALICE A;RAUCCI U;ATZEI G;CIPRIANI C	IANNETTI, P;SPALICE, A;RAUCCI, U;ATZEI, G;CIPRIANI, C	ARROYO S, 1993, BRAIN, V116, P757, DOI 10.1093/BRAIN/116.4.757;BERKOVIC SF, 1988, ANN NEUROL, V23, P429, DOI 10.1002/ANA.410230502;CASCINO GD, 1993, NEUROLOGY, V43, P747, DOI 10.1212/WNL.43.4.747;GEIER S, 1977, NEUROLOGY, V27, P951, DOI 10.1212/WNL.27.10.951;HARVEY AS, 1993, NEUROLOGY, V43, P1966, DOI 10.1212/WNL.43.10.1966;HASHIYA M, 1991, BRAIN DEV, V13, P385;IANNETTI P, 1992, CLIN PEDIATR, V8,…	GELASTIC EPILEPSY, OR ICTAL LAUGHTER, IS A RELATIVELY UNCOMMON TYPE OF SEIZURE WHICH MAY OCCUR SINGLY OR, MORE FREQUENTLY, WITH OTHER TYPES OF CONVULSIONS. GELASTIC SEIZURES HAVE BEEN OBSERVED TO BE ASSOCIATED WITH MANY DIFFERENT CONDITIONS, MAINLY HYPOTHALAMIC HAMARTOMAS. WE REPORT ON A PATIENT WHOSE ICTAL LAUGHTER WAS THE ONLY NEUROLOGIC DISTURBANCE. ICTAL VIDEO-EEG DEMONSTRATED SEIZURE ARISING…	418	S EUGENIO HOSP,DEPT NUCL MED,ROME,ITALY.;	2022-09-08	VIDEO-EEG; MRI; SPECT; GELASTIC EPILEPSY	10.1016/S0387-7604(97)00042-9	ARTICLE			421			XY957	FRONTAL-LOBE EPILEPSY; HYPOTHALAMIC HAMARTOMA; SEIZURE	6	BRAIN DEV-JPN	BRAIN DEV.	ENGLISH	12	PO BOX 211, 1000 AE AMSTERDAM, NETHERLANDS	SEP 15	4	AMSTERDAM	9339871	J	ELSEVIER SCIENCE BV	1997	IANNETTI, P (通讯作者)，UNIV ROMA LA SAPIENZA,DEPT PEDIAT 7,CHILD NEUROL DIV,VIALE REGINA ELENA 324,I-00161 ROME,ITALY.	NEUROSCIENCES & NEUROLOGY; PEDIATRICS	0387-7604	BRAIN & DEVELOPMENT	31	25	1.24	GELASTIC EPILEPSY: VIDEO-EEG, MRI AND SPECT CHARACTERISTICS	0	0	WOS:A1997XY95700008	19	CLINICAL NEUROLOGY; PEDIATRICS	31	ISI	S EUGENIO HOSP	P (通讯作者)，UNIV ROMA LA SAPIENZA		IANNETTI P, 1997, BRAIN DEV-JPN	IANNETTI P, 1997, BRAIN DEV-JPN
ONDREY F;GRIFFITH A;VAN WAES C;RUDY S;PETERS K;MCCULLAGH L;BIESECKER LG	ONDREY, F;GRIFFITH, A;VAN WAES, C;RUDY, S;PETERS, K;MCCULLAGH, L;BIESECKER, LG	BAMFORTH JS, 1989, J MED GENET, V26, P49, DOI 10.1136/JMG.26.1.49;BENJAMIN B, 1998, OTOLARYNGOLOGY HEAD, V0, P262;BIESECKER LG, 1996, J MED GENET, V33, P585, DOI 10.1136/JMG.33.7.585;BIESECKER LG, 1996, AM J MED GENET, V65, P76, DOI 10.1002/(SICI)1096-8628(19961002)65:1<76::AID-AJMG12>3.0.CO;2-O;BIESECKER LG, 1997, NAT GENET, V17, P259, DOI 10.1038/NG1197-259;GOLDENBERG JD, 1996, ANN OTO RHINOL L…	PALLISTER-HALL SYNDROME (PHS) COMPRISES HYPOTHALAMIC HAMARTOMA, POLYDACTYLY, PITUITARY DYSFUNCTION, LARYNGOTRACHEAL CLEFT, IMPERFORATE ANUS, AND OTHER ANOMALIES. SOME PATIENTS WITH PHS HAVE A BIFID EPIGLOTTIS, A RARE MALFORMATION. GREIG CEPHALOPOLYSYNDACTYLY SYNDROME (GCPS) COMPRISES POLYDACTYLY WITH CRANIOFACIAL MALFORMATIONS WITHOUT THE PHS MALFORMATIONS. BOTH DISORDERS ARE CAUSED BY MUTATIONS …	64	NATL HUMAN GENOME RES INST, GENET DIS RES BRANCH, NIH, BETHESDA, MD 20892 USA.; NATL INST DEAFNESS & OTHER COMMUN DISORDERS, NIH, BETHESDA, MD USA.;	2022-09-08	HYPOTHALAMIC HAMARTOMA; POLYDACTYLY; MULTIPLE ABNORMALITIES; IMPERFORATE ANUS; GLI3	10.1002/1096-8628(20000904)94:1<64::AID-AJMG13>3.0.CO;2-D	ARTICLE			67		NATIONAL HUMAN GENOME RESEARCH INSTITUTE [Z01HG000009] FUNDING SOURCE: NIH REPORTER	344FU	BIFID EPIGLOTTI; GREIG-SYNDROME; GLI3; HYPOPITUITARISM; MUTATION	1	AM J MED GENET	AM. J. MED. GENET.	ENGLISH	21	DIV JOHN WILEY & SONS INC, 605 THIRD AVE, NEW YORK, NY 10158-0012 USA	SEP 4	4	NEW YORK	10982485	J	WILEY-LISS	2000	BIESECKER, LG (通讯作者)，NATL HUMAN GENOME RES INST, GENET DIS RES BRANCH, NIH, BLDG 49,ROOM 4A80, BETHESDA, MD 20892 USA.	GENETICS & HEREDITY	0148-7299	AMERICAN JOURNAL OF MEDICAL GENETICS	31	22	1.40909	ASYMPTOMATIC LARYNGEAL MALFORMATIONS ARE COMMON IN PATIENTS WITH PALLISTER-HALL SYNDROME	0	3	WOS:000088749200013	94	GENETICS & HEREDITY	32	ISI	NATL HUMAN GENOME RES INST;NATL INST DEAFNESS AND OTHER COMMUN DISORDERS	LG (通讯作者)，NATL HUMAN GENOME RES INST		ONDREY F, 2000, AM J MED GENET	ONDREY F, 2000, AM J MED GENET
KUZNIECKY RI;GUTHRIE BL	KUZNIECKY, RI;GUTHRIE, BL	BERKOVIC SF, 1988, ANN NEUROL, V23, P429, DOI 10.1002/ANA.410230502;BRENINGSTALL G, 1983, NEUROLOGY, V35, P1180;CASCINO GD, 1993, NEUROLOGY, V43, P747, DOI 10.1212/WNL.43.4.747;GAGGERO R, 1991, MINERVA PEDIATR, V43, P801;KRAMER U, 2001, PEDIATR NEUROSURG, V34, P40, DOI 10.1159/000055990;KUZNIECKY R, 1997, ANN NEUROL, V42, P60, DOI 10.1002/ANA.410420111;MUNARI C, 1995, ELECTROEN CLIN NEURO, V95, P…	HYPOTHALAMIC HAMARTOMAS ARE OFTEN ASSOCIATED TO A PROGRESSIVE EPILEPTIC ENCEPHALOPATHY. NON-INVASIVE DATA INDICATES THAT DESTRUCTION OR ISOLATION OF THE HAMARTOMA MAY STOP SEIZURES. WE PRESENT DATA ON PATIENTS WHO UNDERWENT STEREOTACTIC RADIOFREQUENCY WITH OR WITHOUT ENDOSCOPY. EPILEPSY IMPROVED IN 60% OF PATIENTS WITH MINIMAL MORBIDITY. THIS APPROACH WAS LESS SUCCESFUL IN LARGE LESIONS. THESE RE…	275	UNIV ALABAMA, UAB EPILEPSY CTR, BIRMINGHAM, AL USA.; UNIV ALABAMA, DEPT NEUROL, BIRMINGHAM, AL USA.; UNIV ALABAMA, DEPT NEUROSURG, BIRMINGHAM, AL USA.;	2022-09-08	HYPOTHALAMIC HAMARTOMA; GELASTIC EPILEPSY; SURGERY		ARTICLE; PROCEEDINGS PAPER			280			774RD	GELASTIC EPILEPSY; SEIZURE; SURGERY; EEG	4	EPILEPTIC DISORD	EPILEPTIC DISORD.	ENGLISH	14	127 AVE DE LA REPUBLIQUE, 92120 MONTROUGE, FRANCE	DEC 15	6	MONTROUGE	14975797	J	JOHN LIBBEY EUROTEXT LTD	2003	KUZNIECKY, RI (通讯作者)，NYV EPILEPSY CTR, DEPT NEUROL, 550 1ST AVE, NEW YORK, NY 10016 USA.	NEUROSCIENCES & NEUROLOGY	1294-9361	EPILEPTIC DISORDERS	31	19	1.63158	STEREOTACTIC SURGICAL APPROACH TO HYPOTHALAMIC HAMARTOMAS	0	0	WOS:000188996800013	5	CLINICAL NEUROLOGY	31	ISI	UNIV ALABAMA;UNIV ALABAMA;UNIV ALABAMA	RI (通讯作者)，NYV EPILEPSY CTR		KUZNIECKY RI, 2003, EPILEPTIC DISORD	KUZNIECKY RI, 2003, EPILEPTIC DISORD
MITTAL S;MITTAL M;MONTES JL;FARMER JP;ANDERMANN F	MITTAL, SANDEEP;MITTAL, MONIKA;MONTES, JOSE LUIS;FARMER, JEAN-PIERRE;ANDERMANN, FREDERICK	ACHARYA SV, 2010, ENDOCR PRACT, V16, P237, DOI 10.4158/EP09193.CR;AL-HAIL HJ, 2010, NEUROSCIENCES, V15, P43;ALBRIGHT AL, 1998, J NEUROSURG, V88, P353;ALI S, 2006, EPILEPSY BEHAV, V9, P111, DOI 10.1016/J.YEBEH.2006.03.016;AMSTUTZ DR, 2006, AM J NEURORADIOL, V27, P794;ANDERMANN F, 2003, EPILEPTIC DISORD, V5, P173;ARITA K, 1999, J NEUROSURG, V91, P212, DOI 10.3171/JNS.1999.91.2.0212;ARROYO S, 1993, …	HYPOTHALAMIC HAMARTOMAS ARE UNCOMMON BUT WELL-RECOGNIZED DEVELOPMENTAL MALFORMATIONS THAT ARE CLASSICALLY ASSOCIATED WITH GELASTIC SEIZURES AND OTHER REFRACTORY SEIZURE TYPES. THE CLINICAL COURSE IS OFTEN PROGRESSIVE AND, IN ADDITION TO THE CATASTROPHIC EPILEPTIC SYNDROME, PATIENTS COMMONLY EXHIBIT DEBILITATING COGNITIVE, BEHAVIORAL, AND PSYCHIATRIC DISTURBANCES. OVER THE PAST DECADE, INVESTIGATO…		WAYNE STATE UNIV, DEPT NEUROSURG, DETROIT MED CTR, COMPREHENS EPILEPSY CTR, DETROIT, MI 48201 USA.; MONTREAL CHILDRENS HOSP, DEPT NEUROSURG, MONTREAL, PQ H3H 1P3, CANADA.; MCGILL UNIV, MONTREAL NEUROL INST, DEPT NEUROL & NEUROSURG, MONTREAL, PQ H3A 2B4, CANADA.;	2022-09-08	GELASTIC SEIZURE; EPILEPSY SYNDROMES; PRECOCIOUS PUBERTY; INTRINSIC EPILEPTOGENESIS; SESSILE HAMARTOMA; PEDUNCULATED HAMARTOMA	10.3171/2013.3.FOCUS1355	ARTICLE		SMITTAL@MED.WAYNE.EDU				155HA	CENTRAL PRECOCIOUS PUBERTY; INTRACTABLE GELASTIC SEIZURE; POSITRON-EMISSION-TOMOGRAPHY; PSYCHIATRIC COMORBIDITY; REFRACTORY EPILEPSY; IMAGING FINDING; ICTAL LAUGHTER; TUBER CINEREUM; ADULT PATIENT; CHILDREN	6	NEUROSURG FOCUS	NEUROSURG. FOCUS	ENGLISH	119	5550 MEADOWBROOK DRIVE, ROLLING MEADOWS, IL 60008 USA	JUN 15	12	ROLLING MEADOWS	23724840	J	AMER ASSOC NEUROLOGICAL SURGEONS	2013	MITTAL, S (通讯作者)，WAYNE STATE UNIV, DEPT NEUROSURG, 4160 JOHN R ST,SUITE 930, DETROIT, MI 48201 USA.	NEUROSCIENCES & NEUROLOGY; SURGERY	1092-0684	NEUROSURGICAL FOCUS	31	9	3.44444	HYPOTHALAMIC HAMARTOMAS. PART 1. CLINICAL, NEUROIMAGING, AND NEUROPHYSIOLOGICAL CHARACTERISTICS	0	7	WOS:000319737400007	34	CLINICAL NEUROLOGY; SURGERY	33	ISI	WAYNE STATE UNIV;MONTREAL CHILDRENS HOSP;MCGILL UNIV	S (通讯作者)，WAYNE STATE UNIV		MITTAL S, 2013, NEUROSURG FOCUS	MITTAL S, 2013, NEUROSURG FOCUS-a
BIRABEN A;SARTORI E;TAUSSIG D;BERNARD AM;SCARABIN JM	BIRABEN, A;SARTORI, E;TAUSSIG, D;BERNARD, AM;SCARABIN, JM	ARROYO S, 1993, BRAIN, V116, P757, DOI 10.1093/BRAIN/116.4.757;BANCAUD J, 1976, REV NEUROL, V132, P705;BECHARA A, 1994, COGNITION, V50, P7, DOI 10.1016/0010-0277(94)90018-3;BERKOVIC SF, 1988, ANN NEUROL, V23, P429, DOI 10.1002/ANA.410230502;CASCINO GD, 1993, NEUROLOGY, V43, P747, DOI 10.1212/WNL.43.4.747;DALY DD, 1957, NEUROLOGY, V7, P189, DOI 10.1212/WNL.7.3.189;FRIED I, 1998, NATURE, V391, P650…	WE REPORT SCALP EEG AND SPECT FINDINGS IN A YOUNG PATIENT WHO EXPERIENCED GELASTIC SEIZURES; CLINICAL, EEG AND SCINTIGRAPHIC DATA STRONGLY SUGGESTED A FRONTAL FOCUS IN A CONTEXT OF CRYPTOGENIC EPILEPSY. FEW CASES OF GELASTIC SEIZURES ORIGINATING IN THE FRONTAL LOBE HAVE BEEN REPORTED IN THE LITERATURE, MOST OF THEM INVOLVING A DIENCEPHALIC HAMARTOMA OR A TEMPORAL FOCUS ALTHOUGH, NO CLINICAL PATTE…	221	CHR PONTCHAILLOU, DEPT NEUROL, LAB FUNCT EXPLORAT, F-35053 RENNES, FRANCE.; CHR PONTCHAILLOU, DEPT NEUROL, VAN GOGH UNIT, RENNES, FRANCE.; EUGENE MARQUIS CTR, RENNES, FRANCE.; CHR PONTCHAILLOU, DEPT NEUROSURG, RENNES, FRANCE.;	2022-09-08	GELASTIC SEIZURE; FRONTAL FOCUS; SPECT; PREMOTOR MESIAL SYSTEM; ORBITOFRONTAL CORTEX		ARTICLE	1950-6945		228			278BY	HYPOTHALAMIC HAMARTOMA; CINGULATE GYRUS; ELECTRICAL-STIMULATION; LAUGHTER; EPILEPSY	4	EPILEPTIC DISORD	EPILEPTIC DISORD.	ENGLISH	30	30, RUE BERTHOLLET, BATIMENT A, 94110 ARCUEIL, FRANCE	DEC 15	8	ARCUEIL	10937157	J	JOHN LIBBEY EUROTEXT LTD	1999	SARTORI, E (通讯作者)，CHR PONTCHAILLOU, DEPT NEUROL, LAB FUNCT EXPLORAT, RUE HENRI GUILLOUX, F-35053 RENNES, FRANCE.	NEUROSCIENCES & NEUROLOGY	1294-9361	EPILEPTIC DISORDERS	30	23	1.30435	GELASTIC SEIZURES: VIDEO-EEG AND SCINTIGRAPHIC ANALYSIS OF A CASE WITH A FRONTAL FOCUS REVIEW OF THE LITERATURE AND PATHOPHYSIOLOGICAL HYPOTHESES	0	4	WOS:000084969100003	1	CLINICAL NEUROLOGY	30	ISI	LAB FUNCT EXPLORAT;EUGENE MARQUIS CTR	LAB FUNCT EXPLORAT		BIRABEN A, 1999, EPILEPTIC DISORD	BIRABEN A, 1999, EPILEPTIC DISORD
DIFAZIO MP;DAVIS RG	DIFAZIO, MP;DAVIS, RG	ARROYO S, 1993, BRAIN, V116, P757, DOI 10.1093/BRAIN/116.4.757;ARROYO S, 1997, EPILEPSIA, V38, P114, DOI 10.1111/J.1528-1157.1997.TB01085.X;BERKOVIC SF, 1997, EPILEPSIA, V38, P1;BOYKO OB, 1991, AM J NEURORADIOL, V12, P309;BRENINGSTALL GN, 1985, NEUROLOGY, V35, P1180, DOI 10.1212/WNL.35.8.1180;GASCON GG, 1971, EPILEPSIA, V12, P63, DOI 10.1111/J.1528-1157.1971.TB03916.X;GUNATILAKE S, 1995, ARCH DIS…	GELASTIC EPILEPSY, OR LAUGHING SEIZURES, IS A RARE SEIZURE MANIFESTATION OFTEN ASSOCIATED WITH HYPOTHALAMIC HAMARTOMA THIS SEIZURE TYPE IS WELL DESCRIBED IN OLDER CHILDREN AND ADULTS, BUT HAS ONLY RARELY BEEN REPORTED IN NEONATES, OFTENTIMES RECOGNIZED IN RETROSPECT WHEN THE CHILDREN ARE OLDER. WE REPORT A CHILD DIAGNOSED AT 3 MONTHS OF AGE WITH A LARGE HYPOTHALAMIC MASS AFTER EVALUATION FOR SPEL…	414	WALTER REED ARMY MED CTR, DEPT CHILD & ADOLESCENT NEUROL, WASHINGTON, DC 20307 USA.;	2022-09-08		10.1177/088307380001500611	ARTICLE	1708-8283		417			321QG	SEIZURE; LAUGHTER	6	J CHILD NEUROL	J. CHILD NEUROL.	ENGLISH	14	2455 TELLER RD, THOUSAND OAKS, CA 91320 USA	JUN 15	4	THOUSAND OAKS	10868786	J	SAGE PUBLICATIONS INC	2000	DIFAZIO, MP (通讯作者)，WALTER REED ARMY MED CTR, DEPT CHILD & ADOLESCENT NEUROL, WASHINGTON, DC 20307 USA.	NEUROSCIENCES & NEUROLOGY; PEDIATRICS	0883-0738	JOURNAL OF CHILD NEUROLOGY	30	22	1.36364	UTILITY OF EARLY SINGLE PHOTON EMISSION COMPUTED TOMOGRAPHY (SPECT) IN NEONATAL GELASTIC EPILEPSY ASSOCIATED WITH HYPOTHALAMIC HAMARTOMA	0	0	WOS:000087465700012	15	CLINICAL NEUROLOGY; PEDIATRICS	33	ISI	WALTER REED ARMY MED CTR	MP (通讯作者)，WALTER REED ARMY MED CTR		DIFAZIO MP, 2000, J CHILD NEUROL	DIFAZIO MP, 2000, J CHILD NEUROL
STRIANO S;STRIANO P;COPPOLA A;ROMANELLI P	STRIANO, SALVATORE;STRIANO, PASQUALE;COPPOLA, ANTONIETTA;ROMANELLI, PANTALEO	BERKOVIC SF, 2003, EPILEPSIA, V44, P969, DOI 10.1046/J.1528-1157.2003.59102.X;BERKOVIC SF, 1997, EPILEPSIA, V38, P1;BERKOVIC SF, 1988, ANN NEUROL, V23, P429, DOI 10.1002/ANA.410230502;CASCINO GD, 1993, NEUROLOGY, V43, P747, DOI 10.1212/WNL.43.4.747;CRAIG DW, 2008, AM J HUM GENET, V82, P366, DOI 10.1016/J.AJHG.2007.10.006;ENGEL J, 2001, EPILEPSIA, V42, P796, DOI 10.1046/J.1528-1157.2001.10401.X;FE…	HYPOTHALAMIC HAMARTOMA (HH) IS THE PATHOLOGIC HALLMARK OF A SPECTRUM OF EPILEPTIC CONDITIONS, RANGING FROM A MILD FORM OF EPILEPSY, WHOSE SEIZURES ARE AN URGE TO LAUGH WITHOUT COGNITIVE DEFECTS, TO THE FULLY DEVELOPED SYNDROME OF EARLY ONSET GELASTIC SEIZURES (GS) ASSOCIATED WITH PRECOCIOUS PUBERTY AND THE EVOLUTION TO A CATASTROPHIC EPILEPSY SYNDROME. HOWEVER, A REFRACTORY FOCAL OR GENERALIZED E…	62	UNIV NAPLES FEDERICO II, EPILEPSY CTR, DEPT NEUROL SCI, I-80131 NAPLES, ITALY.; G GASLINI INST CHILDREN, MUSCULAR & NEURODEGENERAT DIS UNIT, GENOA, ITALY.; IRCCS NEUROMED, POZZILLI, ITALY.;	2022-09-08	EPILEPSY; GELASTIC; HYPOTHALAMIC; HAMARTOMA	10.1111/j.1528-1167.2009.02125.x	ARTICLE	1528-1167	SSTRIANO@LIBERO.IT	65			441LJ	EPILEPSY; EVOLUTION		EPILEPSIA	EPILEPSIA	ENGLISH	23	111 RIVER ST, HOBOKEN 07030-5774, NJ USA	JUN 15	4	HOBOKEN	19469851	J	WILEY	2009	STRIANO, S (通讯作者)，UNIV NAPLES FEDERICO II, EPILEPSY CTR, DEPT NEUROL SCI, VIA PANSINI 5, I-80131 NAPLES, ITALY.	NEUROSCIENCES & NEUROLOGY	0013-9580	EPILEPSIA	30	13	2.30769	THE SYNDROME GELASTIC SEIZURES-HYPOTHALAMIC HAMARTOMA: SEVERE, POTENTIALLY REVERSIBLE ENCEPHALOPATHY	0	1	WOS:000265770300015	50	CLINICAL NEUROLOGY	30	ISI	UNIV NAPLES FEDERICO II;G GASLINI INST CHILDREN	S (通讯作者)，UNIV NAPLES FEDERICO II		STRIANO S, 2009, EPILEPSIA	STRIANO S, 2009, EPILEPSIA
CHAN YM;FENOGLIO-SIMEONE KA;PARASCHOS S;MUHAMMAD L;TROESTER MM;NG YT;JOHNSONBAUGH RE;COONS SW;PRENGER EC;KERRIGAN JF;SEMINARA SB	CHAN, YEE-MING;FENOGLIO-SIMEONE, KRISTINA A.;PARASCHOS, SOPHIA;MUHAMMAD, LAURA;TROESTER, MATTHEW M.;NG, YU-TZE;JOHNSONBAUGH, ROGER E.;COONS, STEPHEN W.;PRENGER, ERIN C.;KERRIGAN, JOHN F., JR.;SEMINARA, STEPHANIE B.	AKAI T, 2002, MINIM INVAS NEUROSUR, V45, P235, DOI 10.1055/S-2002-36196;ARITA K, 2005, NEUROL MED-CHIR, V45, P221, DOI 10.2176/NMC.45.221;BEGGS J, 2008, J NEUROPATH EXP NEUR, V67, P657, DOI 10.1097/NEN.0B013E31817D8085;COONS SW, 2007, J NEUROPATH EXP NEUR, V66, P131, DOI 10.1097/NEN.0B013E3180302090;CULLER FL, 1985, NEUROSURGERY, V17, P408;DEBENEIX C, 2001, HORM RES, V56, P12, DOI 10.1159/0000480…	BACKGROUND/AIMS: HYPOTHALAMIC HAMARTOMAS ARE THE MOST COMMON IDENTIFIABLE CAUSE OF CENTRAL PRECOCIOUS PUBERTY (CPP). HAMARTOMA CHARACTERISTICS PROPOSED TO BE ASSOCIATED WITH CPP INCLUDE SPECIFIC ANATOMIC FEATURES AND EXPRESSION OF MOLECULES SUCH AS GONADOTROPIN-RELEASING HORMONE (GNRH), TRANSFORMING GROWTH FACTOR ALPHA (TGF ALPHA), AND GRM1A, WHICH ENCODES THE TYPE 1 METABOTROPIC GLUTAMATE RECEPT…	312	MASSACHUSETTS GEN HOSP, HARVARD REPROD SCI CTR, BOSTON, MA 02114 USA.; MASSACHUSETTS GEN HOSP, REPROD ENDOCRINE UNIT, BOSTON, MA 02114 USA.; CHILDRENS HOSP, DEPT MED, DIV ENDOCRINOL, BOSTON, MA 02115 USA.; ST JOSEPHS HOSP, BARROW NEUROL INST, DIV NEUROL, PHOENIX, AZ 85013 USA.; ST JOSEPHS HOSP, BARROW NEUROL INST, DIV PEDIAT NEUROL, PHOENIX, AZ 85013 USA.; ST JOSEPHS HOSP, CHILDRENS HLTH CTR, PHO…	2022-09-08	KISSPEPTIN; KISS1R; GPR54; REPRODUCTION; LHRH; HYPOTHALAMIC HAMARTOMA	10.1159/000308162	ARTICLE	1663-2826	YMCHAN@PARTNERS.ORG	319		US EUNICE KENNEDY SHRIVER NATIONAL INSTITUTE OF CHILD HEALTH AND HUMAN DEVELOPMENT [U54 HD 028138, T32 HD 07369, F32 HD 056759]; BARROW NEUROLOGICAL FOUNDATION; NOVO NORDISK LAWSON WILKINS PEDIATRIC ENDOCRINE SOCIETY; EUNICE KENNEDY SHRIVER NATIONAL INSTITUTE OF CHILD HEALTH & HUMAN DEVELOPMENT [R01HD043341, U54HD028138] FUNDING SOURCE: NIH REPORTER; EUNICE KENNEDY SHRIVER NATIONAL INSTITUTE OF C…	594WL	HORMONE-RELEASING HORMONE; GROWTH-FACTOR-ALPHA; ELECTROPHYSIOLOGICAL PROPERTY; GELASTIC SEIZURE; EPILEPSY	5	HORM RES PAEDIAT	HORM. RES. PAEDIATR.	ENGLISH	28	ALLSCHWILERSTRASSE 10, CH-4009 BASEL, SWITZERLAND	JUN 15	8	BASEL	20389100	J	KARGER	2010	CHAN, YM (通讯作者)，55 FRUIT ST,BHX 5, BOSTON, MA 02114 USA.	ENDOCRINOLOGY & METABOLISM; PEDIATRICS	1663-2818	HORMONE RESEARCH IN PAEDIATRICS	30	12	2.5	CENTRAL PRECOCIOUS PUBERTY DUE TO HYPOTHALAMIC HAMARTOMAS CORRELATES WITH ANATOMIC FEATURES BUT NOT WITH EXPRESSION OF GNRH, TGF ALPHA, OR KISS1	0	7	WOS:000277570100002	73	ENDOCRINOLOGY & METABOLISM; PEDIATRICS	34	ISI	HARVARD REPROD SCI CTR;MASSACHUSETTS GEN HOSP;CHILDRENS HOSP;BARROW NEUROL INST;BARROW NEUROL INST;CHILDRENS HLTH CTR;MED CTR;BARROW NEUROL INST;BARROW NEUROL INST	NOTREPORTED		CHAN YM, 2010, HORM RES PAEDIAT	CHAN YM, 2010, HORM RES PAEDIAT
KAMEYAMA S;MASUDA H;MURAKAMI H	KAMEYAMA, SHIGEKI;MASUDA, HIROSHI;MURAKAMI, HIROATSU	ARROYO S, 1993, BRAIN, V116, P757, DOI 10.1093/BRAIN/116.4.757;BERG AT, 2010, EPILEPSIA, V51, P676, DOI 10.1111/J.1528-1167.2010.02522.X;BERKOVIC SF, 2003, EPILEPSIA, V44, P969, DOI 10.1046/J.1528-1157.2003.59102.X;BRUGGEMANN JM, 2004, EUR J NUCL MED MOL I, V31, P369, DOI 10.1007/S00259-003-1366-Z;CASTRO LH, 2007, SEIZURE-EUR J EPILEP, V16, P50, DOI 10.1016/J.SEIZURE.2006.10.008;DELALANDE O, 2003…	P>PURPOSE: TO TOPOGRAPHICALLY LOCALIZE THE ICTOGENIC ZONE WITHIN HYPOTHALAMIC HAMARTOMAS (HHS) AND THE SYMPTOMATOGENIC ZONE FOR GELASTIC SEIZURE (GS), WE ANALYZED DATA FROM BOTH INTERICTAL AND ICTAL SINGLE PHOTON EMISSION COMPUTED TOMOGRAPHY (SPECT). METHODS: ICTAL SPECT WAS PERFORMED IMMEDIATELY AFTER GS ONSET IN 21 PATIENTS WITH HH (AGED 2-36 YEARS, MEAN 13.8 YEARS) WHO UNDERWENT STEREOTACTIC R…	2270	NISHI NIIGATA CHUO NATL HOSP, EPILEPSY CTR, DEPT FUNCT NEUROSURG, NISHI KU, NIIGATA 9502085, JAPAN.;	2022-09-08	EPILEPTIC ENCEPHALOPATHY; FACIAL EXPRESSION; LAUGHTER; MEDIODORSAL NUCLEUS OF THE THALAMUS; STEREOTACTIC RADIOFREQUENCY THERMOCOAGULATION	10.1111/j.1528-1167.2010.02739.x	ARTICLE		KAMEYAMA@MASA.GO.JP	2279		MINISTRY OF HEALTH AND WELFARE [19A-6]; JAPAN EPILEPSY RESEARCH FOUNDATION	672OK	STEREOTACTIC RADIOFREQUENCY THERMOCOAGULATION; MEDIODORSAL THALAMIC NUCLEUS; EMISSION COMPUTED-TOMOGRAPHY; REFRACTORY EPILEPSY; FACIAL PARESIS; SUBTRACTION; CHILDREN; MRI; ORGANIZATION; STIMULATION	11	EPILEPSIA	EPILEPSIA	ENGLISH	50	COMMERCE PLACE, 350 MAIN ST, MALDEN 02148, MA USA	NOV 15	10	MALDEN	20887368	J	WILEY-BLACKWELL	2010	KAMEYAMA, S (通讯作者)，NISHI NIIGATA CHUO NATL HOSP, EPILEPSY CTR, DEPT FUNCT NEUROSURG, NISHI KU, 1-14-1 MASAGO, NIIGATA 9502085, JAPAN.	NEUROSCIENCES & NEUROLOGY	0013-9580	EPILEPSIA	30	12	2.5	ICTOGENESIS AND SYMPTOMATOGENESIS OF GELASTIC SEIZURES IN HYPOTHALAMIC HAMARTOMAS: AN ICTAL SPECT STUDY	0	2	WOS:000283595400007	51	CLINICAL NEUROLOGY	33	ISI	EPILEPSY CTR	EPILEPSY CTR		KAMEYAMA S, 2010, EPILEPSIA	KAMEYAMA S, 2010, EPILEPSIA
QUELIN C;LOGET P;VERLOES A;BAZIN A;BESSIERES B;LAQUERRIERE A;PATRIER S;GRIGORESCU R;ENCHA-RAZAVI F;DELAHAYE S;JOUANNIC JM;CARBONNE B;D'HERVE D;AUBRY MC;MACE G;HARVEY T;VILLE Y;VIOT G;JOYE N;ODENT S;ATTIE-BITACH T;WOLF C;CHEVY F;BENLIAN P;GONZALES M	QUELIN, CHLOE;LOGET, PHILIPPE;VERLOES, ALAIN;BAZIN, ANNE;BESSIERES, BETTINA;LAQUERRIERE, ANNIE;PATRIER, SOPHIE;GRIGORESCU, ROMULUS;ENCHA-RAZAVI, FERECHTE;DELAHAYE, SOPHIE;JOUANNIC, JEAN-MARIE;CARBONNE, BRUNO;D'HERVE, DOMINIQUE;AUBRY, MARIE-CECILE;MACE, GUILLAUME;HARVEY, THIERRY;VILLE, YVES;VIOT, GERALDINE;JOYE, NICOLE;ODENT, SYLVIE;ATTIE-BITACH, TANIA;WOLF, CLAUDE;CHEVY, FRANCOISE;BENLIAN, PASCAL…	DONNAI D, 1987, AM J MED GENET, V28, P741, DOI 10.1002/AJMG.1320280323;DUBUISSON J, 2008, GYNECOL OBSTET FERTI, V36, P525, DOI 10.1016/J.GYOBFE.2008.01.014;FITZKY BU, 1998, P NATL ACAD SCI USA, V95, P8181, DOI 10.1073/PNAS.95.14.8181;GOLDENBERG A, 2004, AM J MED GENET A, V124A, P423, DOI 10.1002/AJMG.A.20448;GOLDENBERG A, 2003, ARCH PEDIATRIE, V10, P4, DOI 10.1016/S0929-693X(03)00214-8;HALL JG, 1…	THE SMITH-LEMLI-OPITZ SYNDROME (SLOS) IS AN AUTOSOMAL RECESSIVE MULTIPLE CONGENITAL MALFORMATION SYNDROME CAUSED BY DEHYDROCHOLESTEROL REDUCTASE DEFICIENCY. THE DIAGNOSIS IS CONFIRMED BY HIGH 7- AND SECONDARILY 8-DEHYDROCHOLESTEROL LEVELS IN PLASMA AND TISSUES AND/OR BY DETECTION OF BIALLELIC MUTATIONS IN THE DHCR7 GENE. THE PHENOTYPIC SPECTRUM OF SLOS IS BROAD, RANGING FROM A MILD PHENOTYPE COMB…	81	RENNES SUD UNIV HOSP, CLIN GENET UNIT, RENNES, FRANCE.; RENNES PONTCHAILLOU UNIV HOSP, PATHOL LAB, RENNES, FRANCE.; ROBERT DEBRE UNIV HOSP, AP HP, DEPT GENET, PARIS, FRANCE.; ROBERT DEBRE UNIV HOSP, AP HP, INSERM, U676, PARIS, FRANCE.; CERBA LAB, DEPT GENET, CERGY PONTOISE, FRANCE.; NECKER ENFANTS MALAD UNIV HOSP, APHP, CYTOGENET & EMBRYOL UNIT, PARIS, FRANCE.; CHARLES NICOLLE UNIV HOSP, PATHOL L…	2022-09-08		10.1016/j.ejmg.2011.12.002	ARTICLE	1878-0849	CHLOE.QUELIN@CHU-RENNES.FR	90			989DA	PALLISTER-HALL-SYNDROME; DELTA-7-STEROL REDUCTASE GENE; PRENATAL-DIAGNOSIS; SYNDROME SLO; MUTATION; MALFORMATION; GENOTYPE	2	EUR J MED GENET	EUR. J. MED. GENET.	ENGLISH	30	PO BOX 211, 1000 AE AMSTERDAM, NETHERLANDS	FEB 15	10	AMSTERDAM	22226660	J	ELSEVIER SCIENCE BV	2012	QUELIN, C (通讯作者)，HOP SUD 16, GENET CLIN, BD BULGARIE,BP 90347, F-35203 RENNES 2, FRANCE.	GENETICS & HEREDITY	1769-7212	EUROPEAN JOURNAL OF MEDICAL GENETICS	30	10	3	PHENOTYPIC SPECTRUM OF FETAL SMITH-LEMLI-OPITZ SYNDROME	0	7	WOS:000307539200001	55	GENETICS & HEREDITY	34	ISI	RENNES SUD UNIV HOSP;RENNES PONTCHAILLOU UNIV HOSP;ROBERT DEBRE UNIV HOSP;ROBERT DEBRE UNIV HOSP;CERBA LAB;NECKER ENFANTS MALAD UNIV HOSP;CHARLES NICOLLE UNIV HOSP;TROUSSEAU UNIV HOSP;TROUSSEAU UNIV HOSP;ST ANTOINE UNIV HOSP;CLIN MUTUALISTE SAGESSE;DIACONNESSES CROIX ST SIMON HOSP GRP;NECKER ENFANTS MALAD UNIV HOSP;CNRS;NECKER ENFANTS MALAD UNIV HOSP;LILLE UNIV HOSP	GENET CLIN		QUELIN C, 2012, EUR J MED GENET	QUELIN C, 2012, EUR J MED GENET
CERULLO A;TINUPER P;PROVINI F;CONTIN M;ROSATI A;MARINI C;CORTELLI P	CERULLO, A;TINUPER, P;PROVINI, F;CONTIN, M;ROSATI, A;MARINI, C;CORTELLI, P	ARROYO S, 1993, BRAIN, V116, P757, DOI 10.1093/BRAIN/116.4.757;ARROYO S, 1997, EPILEPSIA, V38, P114, DOI 10.1111/J.1528-1157.1997.TB01085.X;BANNISTER R, 1992, AUTONOMIC FAILURE TX, V0, P255;BENARROCH EE, 1993, MAYO CLIN PROC, V68, P988, DOI 10.1016/S0025-6196(12)62272-1;BERK LS, 1989, AM J MED SCI, V298, P390, DOI 10.1097/00000441-198912000-00006;BERKOVIC SF, 1997, EPILEPSIA, V38, P1;BERKOVIC SF,…	OBJECTIVES: WE DESCRIBE TWO PATIENTS WITH HYPOTHALAMIC HAMARTOMA AND GELASTIC SEIZURES. METHODS: WE PERFORMED ICTAL NEUROPHYSIOLOGICAL STUDIES WITH POLYGRAPHIC RECORDINGS OF AUTONOMIC PARAMETERS AND HORMONAL ICTAL PLASMA CONCENTRATION MEASUREMENTS. RESULTS: ICTAL RECORDINGS SHOWED A STEREOTYPED MODIFICATION OF AUTONOMIC PARAMETERS: INCREASE IN BLOOD PRESSURE AND HEART RATE, PERIPHERAL VASOCONSTRI…	317	UNIV BOLOGNA, INST NEUROL, I-40123 BOLOGNA, ITALY.;	2022-09-08	GELASTIC SEIZURE; HYPOTHALAMIC HAMARTOMA; AUTONOMIC NERVOUS SYSTEM; EPILEPSY; ENDOCRINE	10.1016/S0013-4694(98)00074-1	ARTICLE			322			151HY	GROWTH-HORMONE; PROLACTIN; LAUGHTER; STIMULATION; EPILEPSY; DYSFUNCTION; ENDOCRINE; STRESS; HUMAN; EEG	5	ELECTROEN CLIN NEURO	ELECTROENCEPHALOGR. CLIN. NEUROPHYSIOL.	ENGLISH	36	ELSEVIER HOUSE, BROOKVALE PLAZA, EAST PARK SHANNON, CO, CLARE, 00000, IRELAND	NOV 15	6	CLARE	9872433	J	ELSEVIER IRELAND LTD	1998	TINUPER, P (通讯作者)，UNIV BOLOGNA, INST NEUROL, 3 VIA UGO FOSCOLO 7, I-40123 BOLOGNA, ITALY.	ENGINEERING; NEUROSCIENCES & NEUROLOGY	0013-4694	ELECTROENCEPHALOGRAPHY AND CLINICAL NEUROPHYSIOLOGY	29	24	1.20833	AUTONOMIC AND HORMONAL ICTAL CHANGES IN GELASTIC SEIZURES FROM HYPOTHALAMIC HAMARTOMAS	0	1	WOS:000077715700002	107	ENGINEERING, BIOMEDICAL; CLINICAL NEUROLOGY	29	ISI	UNIV BOLOGNA	P (通讯作者)，UNIV BOLOGNA		CERULLO A, 1998, ELECTROEN CLIN NEURO	CERULLO A, 1998, ELECTROEN CLIN NEURO
PALMINI A;PAGLIOLI-NETO E;MONTES J;FARMER JP	PALMINI, A;PAGLIOLI-NETO, E;MONTES, J;FARMER, JP	ARROYO S, 1993, BRAIN, V116, P757, DOI 10.1093/BRAIN/116.4.757;ARROYO S, 1997, EPILEPSIA, V38, P114, DOI 10.1111/J.1528-1157.1997.TB01085.X;BERKOVIC SF, 2003, EPILEPSIA, V44, P969, DOI 10.1046/J.1528-1157.2003.59102.X;BERKOVIC SF, 1997, EPILEPSIA, V38, P1;BERKOVIC SF, 1988, ANN NEUROL, V23, P429, DOI 10.1002/ANA.410230502;BRENINGSTALL GN, 1985, NEUROLOGY, V35, P1180, DOI 10.1212/WNL.35.8.1180;CAS…	THE GROWING INTEREST IN THE ASSOCIATION BETWEEN HYPOTHALAMIC HAMARTOMAS (HH), EPILEPSY AND BEHAVIOURAL ABNORMALITIES WITNESSED IN RECENT YEARS, HAS LED TO SIGNIFICANT PROGRESS REGARDING THE CLINICAL PRESENTATIONS, PATHOPHYSIOLOGY AND MANAGEMENT OF THIS ENTITY. PATIENTS WITH THESE LESIONS MAY OCCUPY DIFFERENT POINTS WITHIN A SPECTRUM OF SEVERITY OF THE EPILEPTIC AND BEHAVIOURAL DISORDER, AND MAY D…	249	PONTIFICIA UNIV CATOLICA RIO GRANDE DO SUL, HOSP SAO LUCAS, SERV NEUROL, BR-90610000 PORTO ALEGRE, RS, BRAZIL.; PONTIFICIA UNIV CATOLICA RIO GRANDE DO SUL, HOSP SAO LUCAS, PORTO ALEGRE EPILEPSY SURG PROGRAM, BR-90610000 PORTO ALEGRE, RS, BRAZIL.; MCGILL UNIV, MONTREAL CHILDRENS HOSP, DEPT NEUROL & NEUROSURG, MONTREAL, PQ, CANADA.;	2022-09-08	HYPOTHALAMIC HAMARTOMA; EPILEPSY; GELASTIC SEIZURES; SURGICAL TREATMENT; SURGICAL STRATEGIES; BEHAVIOURAL ABNORMALITIES		ARTICLE; PROCEEDINGS PAPER	1950-6945	APAIMINI@UOL.COM.BR	255			774RD	GELASTIC SEIZURE; PRECOCIOUS PUBERTY; SURGICAL-TREATMENT; ICTAL LAUGHTER; RESECTION; EVOLUTION; CHILDREN; SURGERY	4	EPILEPTIC DISORD	EPILEPTIC DISORD.	ENGLISH	38	127 AVE DE LA REPUBLIQUE, 92120 MONTROUGE, FRANCE	DEC 15	7	MONTROUGE	14975794	J	JOHN LIBBEY EUROTEXT LTD	2003	PALMINI, A (通讯作者)，PONTIFICIA UNIV CATOLICA RIO GRANDE DO SUL, HOSP SAO LUCAS, SERV NEUROL, AVE IPIRANGA 6690, BR-90610000 PORTO ALEGRE, RS, BRAZIL.	NEUROSCIENCES & NEUROLOGY	1294-9361	EPILEPTIC DISORDERS	29	19	1.52632	THE TREATMENT OF PATIENTS WITH HYPOTHALAMIC HAMARTOMAS, EPILEPSY AND BEHAVIOURAL ABNORMALITIES: FACTS AND HYPOTHESES	0	0	WOS:000188996800010	5	CLINICAL NEUROLOGY	30	ISI	PONTIFICIA UNIV CATOLICA RIO GRANDE DO SUL;PONTIFICIA UNIV CATOLICA RIO GRANDE DO SUL;MCGILL UNIV	A (通讯作者)，PONTIFICIA UNIV CATOLICA RIO GRANDE DO SUL		PALMINI A, 2003, EPILEPTIC DISORD	PALMINI A, 2003, EPILEPTIC DISORD
POLKEY CE	POLKEY, CE	ALBRIGHT AL, 1993, J NEUROSURG, V78, P77, DOI 10.3171/JNS.1993.78.1.0077;ARITA K, 1999, J NEUROSURG, V91, P212, DOI 10.3171/JNS.1999.91.2.0212;BAJPAI A, 2002, J PEDIATR ENDOCR MET, V15, P1173;BERKOVIC SF, 1988, ANN NEUROL, V23, P429, DOI 10.1002/ANA.410230502;DEBENEIX C, 2001, HORM RES, V56, P12, DOI 10.1159/000048084;FOHLEN M, 2000, EPILEPSIA, V41, P0;HARVEY AS, 2001, POSTOPERATIVE COURSE, V0, P…	HYPOTHALAMIC HAMARTOMA PRESENTS WITH PRECOCIOUS PUBERTY, EPILEPSY OR BOTH. THERE ARE TWO EPILEPTIC SYNDROMES, ONE PRESENTING INITIALLY IN INFANCY WITH GELASTIC SEIZURES EVOLVING RAPIDLY INTO A SYNDROME WITH MULTIPLE SEIZURES, DEVELOPMENTAL DELAY AND A MODERATE TO SEVERE BEHAVIOUR DISORDER. THE OTHER PRESENTS LATER WITH A MILDER EPILEPTIC SYNDROME, AGAIN USUALLY INCLUDING GELASTIC SEIZURES, BUT WI…	281	INST PSYCHIAT, ACAD NEUROSCI CTR, LONDON SE5 8AF, ENGLAND.;	2022-09-08	HYPOTHALAMIC HAMARTORNA; EPILEPSY; SURGERY; OUTCOME; COMPLICATIONS; CHILDREN; GELASTIC EPILEPSY; PRECOCIOUS PUBERTY; STEREOTACTIC RADIOSURGERY		ARTICLE; PROCEEDINGS PAPER			286			774RD	PRECOCIOUS PUBERTY; EPILEPSY; SEIZURE; CHILDREN; EEG	4	EPILEPTIC DISORD	EPILEPTIC DISORD.	ENGLISH	20	127 AVE DE LA REPUBLIQUE, 92120 MONTROUGE, FRANCE	DEC 15	6	MONTROUGE	14975798	J	JOHN LIBBEY EUROTEXT LTD	2003	POLKEY, CE (通讯作者)，INST PSYCHIAT, ACAD NEUROSCI CTR, DE CRESPIGNY PK,DENMARK HILL, LONDON SE5 8AF, ENGLAND.	NEUROSCIENCES & NEUROLOGY	1294-9361	EPILEPTIC DISORDERS	29	19	1.52632	RESECTIVE SURGERY FOR HYPOTHALAMIC HAMARTOMA	0	0	WOS:000188996800014	5	CLINICAL NEUROLOGY	31	ISI	INST PSYCHIAT	CE (通讯作者)，INST PSYCHIAT		POLKEY CE, 2003, EPILEPTIC DISORD	POLKEY CE, 2003, EPILEPTIC DISORD
KIM DY;FENOGLIO KA;SIMEONE TA;COONS SW;WU J;CHANG YC;KERRIGAN JF;RHO JM	KIM, DO YOUNG;FENOGLIO, KRISTINA A.;SIMEONE, TIMOTHY A.;COONS, STEPHEN W.;WU, JIE;CHANG, YONGCHANG;KERRIGAN, JOHN F.;RHO, JONG M.	BEN-ARI Y, 2002, NAT REV NEUROSCI, V3, P728, DOI 10.1038/NRN920;BEN-ARI Y, 2006, LANCET NEUROL, V5, P1055, DOI 10.1016/S1474-4422(06)70626-3;BENARI Y, 1989, J PHYSIOL-LONDON, V416, P303, DOI 10.1113/JPHYSIOL.1989.SP017762;BERKOVIC SF, 1988, ANN NEUROL, V23, P429, DOI 10.1002/ANA.410230502;CEPEDA C, 2005, EPILEPSIA, V46, P82, DOI 10.1111/J.1528-1167.2005.01013.X;CEPEDA C, 2006, EPILEPSY BEHAV, V9,…	PURPOSE: THE HUMAN HYPOTHALAMIC HAMARTOMA (HH) IS A RARE, INTRINSICALLY EPILEPTOGENIC LESION ASSOCIATED WITH GELASTIC SEIZURES, BUT THE UNDERLYING MECHANISMS REMAIN UNCLEAR. HERE, WE EXAMINED THE ROLE OF GABA(A) RECEPTORS IN SURGICALLY RESECTED HH TISSUE. METHODS: HH TISSUE SLICES (350 MU M) WERE STUDIED USING CELLULAR ELECTROPHYSIOLOGICAL, CALCIUM IMAGING, AND IMMUNOCYTOCHEMICAL TECHNIQUES. RESU…	861	ST JOSEPHS HOSP, BARROW NEUROL INST, DIV PEDIAT NEUROL, PHOENIX, AZ 85013 USA.; ST JOSEPHS HOSP, BARROW NEUROL INST, DIV NEUROPATHOL, PHOENIX, AZ 85013 USA.; ST JOSEPHS HOSP, BARROW NEUROL INST, DIV NEUROL, PHOENIX, AZ 85013 USA.; ST JOSEPHS HOSP, BARROW NEUROL INST, DIV NEUROBIOL, PHOENIX, AZ 85013 USA.;	2022-09-08	HYPOTHALAMIC HAMARTOMA; GABA(A) RECEPTOR; DEPOLARIZATION; L-TYPE CALCIUM CHANNEL; CATION CHLORIDE COTRANSPORTERS	10.1111/j.1528-1167.2007.01455.x	ARTICLE	1528-1167	JONG.RHO@CHW.EDU	871		NINDS NIH HHS [NS 044846] FUNDING SOURCE: MEDLINE; NATIONAL INSTITUTE OF NEUROLOGICAL DISORDERS AND STROKE [K02NS044846] FUNDING SOURCE: NIH REPORTER	295NF	TEMPORAL-LOBE EPILEPSY; ELECTROPHYSIOLOGICAL PROPERTY; COTRANSPORTER KCC2; GELASTIC SEIZURE; EPILEPTOGENESIS	5	EPILEPSIA	EPILEPSIA	ENGLISH	41	111 RIVER ST, HOBOKEN 07030-5774, NJ USA	MAY 15	11	HOBOKEN	18076645	J	WILEY	2008	RHO, JM (通讯作者)，ST JOSEPHS HOSP, BARROW NEUROL INST, DIV PEDIAT NEUROL, NRC 4TH FLOOR,350 W THOMAS RD, PHOENIX, AZ 85013 USA.	NEUROSCIENCES & NEUROLOGY	0013-9580	EPILEPSIA	29	14	2.07143	GABA(A) RECEPTOR-MEDIATED ACTIVATION OF L-TYPE CALCIUM CHANNELS INDUCES NEURONAL EXCITATION IN SURGICALLY RESECTED HUMAN HYPOTHALAMIC HAMARTOMAS	0	5	WOS:000255480500014	49	CLINICAL NEUROLOGY	31	ISI	BARROW NEUROL INST;BARROW NEUROL INST;BARROW NEUROL INST;BARROW NEUROL INST	BARROW NEUROL INST		KIM DY, 2008, EPILEPSIA	KIM DY, 2008, EPILEPSIA
WETHE JV;PRIGATANO GP;GRAY J;CHAPPLE K;REKATE HL;KERRIGAN JF	WETHE, JENNIFER V.;PRIGATANO, GEORGE P.;GRAY, JENNIFER;CHAPPLE, KRISTINA;REKATE, HAROLD L.;KERRIGAN, JOHN F.	ANDERSON JFI, 2010, EPILEPSY BEHAV, V18, P81, DOI 10.1016/J.YEBEH.2010.02.018;BONDI MW, 2009, NEUROPSYCHOLOGICAL A, V0, P159;DELALANDE O, 2003, NEUROL MED-CHIR, V43, P61, DOI 10.2176/NMC.43.61;FREITAG H, 2005, EPILEPSIA, V46, P561, DOI 10.1111/J.0013-9580.2005.03504.X;HARVEY AS, 2003, EPILEPTIC DISORD, V5, P257;NG YT, 2008, NEUROLOGY, V70, P1543, DOI 10.1212/01.WNL.0000310644.40767.AA;NG YT, 2006…	OBJECTIVE: TO DETERMINE WHETHER PATIENTS WITH HYPOTHALAMIC HAMARTOMA (HH) IMPROVE IN THEIR COGNITIVE FUNCTIONING AFTER NEUROSURGICAL RESECTION OF THEIR HH AND EXPLORE WHAT VARIABLES CORRELATE WITH COGNITIVE OUTCOME. METHODS: THIRTY-TWO PATIENTS UNDERWENT PREOPERATIVE AND POSTOPERATIVE NEUROPSYCHOLOGICAL TESTING. THE AGE RANGE OF PATIENTS WAS BETWEEN 3.3 AND 39.3 YEARS (MEAN 12.2 YEARS, SD 7.0). T…	1044	ST JOSEPHS HOSP, BARROW NEUROL INST, DIV NEUROL, PHOENIX, AZ 85013 USA.; ST JOSEPHS HOSP, BARROW NEUROL INST, DIV NEUROSURG, PHOENIX, AZ USA.;	2022-09-08		10.1212/WNL.0b013e3182a4a3e3	ARTICLE	1526-632X	WETHE.JENNIFER@MAYO.EDU	1050		BARROW NEUROLOGICAL FOUNDATION	AA0EK	INTERSTITIAL RADIOSURGERY; TRANSCALLOSAL RESECTION; INTRACTABLE EPILEPSY; REFRACTORY EPILEPSY; CHILDREN; SURGERY	12	NEUROLOGY	NEUROLOGY	ENGLISH	13	530 WALNUT ST, PHILADELPHIA, PA 19106-3621 USA	SEP 17	7	PHILADELPHIA	23946307	J	LIPPINCOTT WILLIAMS & WILKINS	2013	WETHE, JV (通讯作者)，ST JOSEPHS HOSP, BARROW NEUROL INST, DIV NEUROL, PHOENIX, AZ 85013 USA.	NEUROSCIENCES & NEUROLOGY	0028-3878	NEUROLOGY	29	9	3.22222	COGNITIVE FUNCTIONING BEFORE AND AFTER SURGICAL RESECTION FOR HYPOTHALAMIC HAMARTOMA AND EPILEPSY	1	3	WOS:000330767900008	81	CLINICAL NEUROLOGY	30	ISI	BARROW NEUROL INST;BARROW NEUROL INST	BARROW NEUROL INST		WETHE JV, 2013, NEUROLOGY	WETHE JV, 2013, NEUROLOGY
CALISTO A;DORFMULLER G;FOHLEN M;BULTEAU C;CONTI A;DELALANDE O	CALISTO, AMEDEO;DORFMUELLER, GEORG;FOHLEN, MARTINE;BULTEAU, CHRISTINE;CONTI, ALFREDO;DELALANDE, OLIVIER	ARITA K, 2005, NEUROL MED-CHIR, V45, P221, DOI 10.2176/NMC.45.221;BACH T, 2007, WORLD J UROL, V25, P263, DOI 10.1007/S00345-007-0169-4;BOYKO OB, 1991, AM J NEURORADIOL, V12, P309;CERULLO LJ, 1984, SURG CLIN N AM, V64, P995;CHOI JU, 2004, J NEUROSURG, V100, P506, DOI 10.3171/PED.2004.100.5.0506;CURRY DJ, 2012, EPILEPSY BEHAV, V24, P408, DOI 10.1016/J.YEBEH.2012.04.135;DELALANDE O, 2003, NEUROL MED…	OBJECT. HYPOTHALAMIC HAMARTOMAS (HH) MAY INDUCE DRUG-RESISTANT EPILEPSY (DRE), THEREBY REQUIRING SURGICAL TREATMENT. CONVENTIONALLY, TREATMENT IS AIMED AT REMOVING THE LESION, BUT A DISCONNECTION PROCEDURE HAS BEEN SHOWN TO BE SAFER AND AT LEAST AS EFFECTIVE. THE THULIUM LASER (REVOLIX) HAS BEEN RECENTLY INTRODUCED IN UROLOGICAL ENDOSCOPY BECAUSE OF ITS ABILITY TO. DELIVER A SMOOTH CUT WITH GOOD …	563	FDN ADOLPHE ROTHSCHILD, DIV PEDIAT NEUROSURG, F-75019 PARIS, FRANCE.; UNIV MESSINA, DEPT NEUROSURG, I-98100 MESSINA, ITALY.;	2022-09-08	HYPOTHALAMIC HAMARTOMA; DISCONNECTION; GELASTIC SEIZURES; THULIUM LASER; EPILEPSY SURGERY; NEUROENDOSCOPY	10.3171/2014.8.PEDS13586	ARTICLE	1933-0715	AMEDEO.CALISTO@GMAIL.COM	572			AU3CL	CONTINUOUS-WAVE LASER; GELASTIC EPILEPSY; SURGICAL-MANAGEMENT; REFRACTORY EPILEPSY; NEUROSURGERY; CHILDREN; SURGERY; NEUROENDOSCOPY; EVOLUTION; RESECTION	6	J NEUROSURG-PEDIATR	J. NEUROSURG.-PEDIATR.	ENGLISH	31	5550 MEADOWBROOK DRIVE, ROLLING MEADOWS, IL 60008 USA	DEC 15	10	ROLLING MEADOWS	25325417	J	AMER ASSOC NEUROLOGICAL SURGEONS	2014	CALISTO, A (通讯作者)，FDN ADOLPHE ROTHSCHILD, DIV PEDIAT NEUROSURG, 25 RUE MANIN, F-75019 PARIS, FRANCE.	NEUROSCIENCES & NEUROLOGY; PEDIATRICS; SURGERY	1933-0707	JOURNAL OF NEUROSURGERY-PEDIATRICS	29	8	3.625	ENDOSCOPIC DISCONNECTION OF HYPOTHALAMIC HAMARTOMAS: SAFETY AND FEASIBILITY OF ROBOT-ASSISTED, THULIUM LASER-BASED PROCEDURES	0	10	WOS:000345490300001	14	CLINICAL NEUROLOGY; PEDIATRICS; SURGERY	34	ISI	FDN ADOLPHE ROTHSCHILD;UNIV MESSINA	A (通讯作者)，FDN ADOLPHE ROTHSCHILD		CALISTO A, 2014, J NEUROSURG-PEDIATR	CALISTO A, 2014, J NEUROSURG-PEDIATR
YOUNGERMAN BE;SAVE AV;MCKHANN G	YOUNGERMAN, BRETT E.;SAVE, AKSHAY V.;MCKHANN, GUYM.	ABLA AA, 2010, J NEUROSURG, V113, P207, DOI 10.3171/2010.8.GKS101027;AHRAR K, 2010, J VASC INTERV RADIOL, V21, P555, DOI 10.1016/J.JVIR.2010.01.002;ALEXANDER H, 2019, CHILD NERV SYST, V35, P453, DOI 10.1007/S00381-019-04051-0;ANDREW M, 2008, CHILD NERV SYST, V24, P275, DOI 10.1007/S00381-007-0448-9;AROCHO-QUINONES EV, 2019, WORLD NEUROSURG, V122, P680, DOI 10.1016/J.WNEU.2018.11.166;BALL T, 2018,…	BACKGROUND: FOR PATIENTS WITH FOCAL DRUG-RESISTANT EPILEPSY (DRE), SURGICAL RESECTION OF THE EPILEPTOGENIC ZONE (EZ) MAY OFFER SEIZURE FREEDOM AND BENEFITS FOR QUALITY OF LIFE. YET, CONCERNS REMAIN REGARDING INVASIVENESS, MORBIDITY, AND NEUROCOGNITIVE SIDE EFFECTS. MAGNETIC RESONANCE-GUIDED LASER INTERSTITIAL THERMAL THERAPY (MRGLITT) HAS EMERGED AS A LESS INVASIVE OPTION FOR STEREOTACTIC ABLATIO…	E366	COLUMBIA UNIV, MED CTR, DEPT NEUROL SURG, 710 WEST 168TH ST, NEW YORK, NY 10032 USA.;	2022-09-08	MRI-GUIDED LASER INTERSTITIAL THERMAL THERAPY (MRGLITT); EPILEPSY; MESIAL TEMPORAL LOBE EPILEPSY; MESIAL TEMPORAL SCLEROSIS; FOCAL CORTICAL DYSPLASIA; HYPOTHALAMIC HAMARTOMA; STEREOELECTROENCEOHALOGRAPHY (SEEG)	10.1093/neuros/nyz556	REVIEW	1524-4040	GM317@CUMC.COLUMBIA.EDU	E381			LS6GT	TEMPORAL-LOBE EPILEPSY; FOCAL CORTICAL DYSPLASIA; BRAIN-RESPONSIVE NEUROSTIMULATION; GAMMA-KNIFE RADIOSURGERY; HYPOTHALAMIC HAMARTOMA; CORPUS CALLOSOTOMY; SEIZURE OUTCM; NEUROPSYCHOLOGICAL OUTCM; TRANSCALLOSAL RESECTION; CAVERNOUS MALFORMATION	4	NEUROSURGERY	NEUROSURGERY	ENGLISH	148	JOURNALS DEPT, 2001 EVANS RD, CARY, NC 27513 USA	APR 15	16	CARY	31980831	J	OXFORD UNIV PRESS INC	2020	MCKHANN, G (通讯作者)，COLUMBIA UNIV, MED CTR, DEPT NEUROL SURG, 710 WEST 168TH ST, NEW YORK, NY 10032 USA.	NEUROSCIENCES & NEUROLOGY; SURGERY	0148-396X	NEUROSURGERY	29	2	14.5	MAGNETIC RESONANCE IMAGING-GUIDED LASER INTERSTITIAL THERMAL THERAPY FOR EPILEPSY: SYSTEMATIC REVIEW OF TECHNIQUE, INDICATIONS, AND OUTCOMES	2	7	WOS:000536480800001	86	CLINICAL NEUROLOGY; SURGERY	34	ISI	COLUMBIA UNIV	G (通讯作者)，COLUMBIA UNIV		YOUNGERMAN BE, 2020, NEUROSURGERY	YOUNGERMAN BE, 2020, NEUROSURGERY
STEPHAN MJ;BROOKS KL;MOORE DC;COLL EJ;GOHO C	STEPHAN, MJ;BROOKS, KL;MOORE, DC;COLL, EJ;GOHO, C	ANYANEYEBOA K, 1987, AM J MED GENET, V26, P899, DOI 10.1002/AJMG.1320260418;BARKOVICH AJ, 1989, AM J NEURORADIOL, V10, P977;CLARREN SK, 1980, AM J MED GENET, V7, P75, DOI 10.1002/AJMG.1320070111;CULLER FL, 1984, J PEDIATR-US, V104, P881, DOI 10.1016/S0022-3476(84)80486-2;DIXON GH, 1976, ORAL FACIAL GENETICS, V0, P124;ENCHARAZAVI F, 1992, AM J MED GENET, V42, P44, DOI 10.1002/AJMG.1320420111;GITLI…	ORAL-FACIAL-DIGITAL SYNDROME (OFDS) TYPE VI (VARADI SYNDROME) IS AN AUTOSOMAL RECESSIVE TRAIT OF OROFACIAL ANOMALIES, CEREBELLAR DYSGENESIS, AND POLYSYNDACTYLY. DEVELOPMENTAL ANOMALIES OF THE POSTERIOR FOSSA, INCLUDING CEREBELLAR HYPOPLASIA AND VARIANTS OF THE DANDY-WALKER COMPLEX, ARE THE MOST COMMON CENTRAL NERVOUS SYSTEM MALFORMATIONS REPORTED IN PATIENTS WITH THIS SYNDROME. WE REPORT HYPOTHAL…	131	MADIGAN ARMY MED CTR, DEPT PEDIAT DENT, TACOMA, WA 98431 USA.;	2022-09-08	HYPOTHALAMIC HAMARTOMA; CEREBELLAR VERMIS HYPOPLASIA; DANDY-WALKER MALFORMATION; SUPERNUMERARY INCISOR; MESIODENS; POLYDACTYLY; SYNDACTYLY; PRECOCIOUS PUBERTY	10.1002/ajmg.1320510209	ARTICLE	1096-8628		136			NN594		2	AM J MED GENET	AM. J. MED. GENET.	ENGLISH	33	DIV JOHN WILEY & SONS INC, 111 RIVER ST, HOBOKEN, NJ 07030 USA	JUN 1	6	HOBOKEN	8092188	J	WILEY-LISS	1994	STEPHAN, MJ (通讯作者)，MADIGAN ARMY MED CTR, DEPT PEDIAT, DYSMORPHOL UNIT, TACOMA, WA 98431 USA.	GENETICS & HEREDITY	0148-7299	AMERICAN JOURNAL OF MEDICAL GENETICS	28	28	1	HYPOTHALAMIC HAMARTOMA IN ORAL-FACIAL-DIGITAL SYNDROME TYPE-VI (VARADI-SYNDROME)	0	3	WOS:A1994NN59400007	51	GENETICS & HEREDITY	29	ISI	MADIGAN ARMY MED CTR	MJ (通讯作者)，MADIGAN ARMY MED CTR		STEPHAN MJ, 1994, AM J MED GENET	STEPHAN MJ, 1994, AM J MED GENET
LACH B;RIPPSTEIN P;BENOIT BG;STAINES W	LACH, B;RIPPSTEIN, P;BENOIT, BG;STAINES, W	ALBRIGHT AL, 1993, J NEUROSURG, V78, P77, DOI 10.3171/JNS.1993.78.1.0077;ARNESEN MA, 1994, ULTRASTRUCT PATHOL, V18, P61, DOI 10.3109/01913129409016275;ASA SL, 1980, ACTA NEUROPATHOL, V52, P231, DOI 10.1007/BF00705811;ASA SL, 1991, PATHOL RES PRACT, V187, P581, DOI 10.1016/S0344-0338(11)80149-4;ASA SL, 1984, J CLIN ENDOCR METAB, V58, P796, DOI 10.1210/JCEM-58-5-796;ASA SL, 1984, ANN INTERN MED, V1…	THE AUTHORS REPORT THE CASE OF A 40-YEAR-OLD WOMAN WITH A 12-YEAR HISTORY OF IRREGULAR MENSES, AMENORRHEA, INFERTILITY, GALACTORRHEA, A SLIGHTLY ELEVATED PROLACTIN LEVEL, AND A SLOWLY GROWING PITUITARY ADENOMA. SHE DEVELOPED RECENT ONSET OF VISUAL SYMPTOMS, PROMPTING CRANIOTOMY FOR REMOVAL OF AN INTRASELLAR TUMOR. FOLLOWING SURGERY, HER VISION AND PROLACTIN LEVELS RETURNED TO NORMAL. LIGHT MICROS…	953	OTTAWA CIVIC HOSP, DIV NEUROSURG, OTTAWA, ON K1Y 4E9, CANADA.; UNIV OTTAWA, DEPT NEUROSCI, OTTAWA, ON, CANADA.;	2022-09-08	PITUITARY NEUROBLASTOMA; PITUITARY TUMOR; IMMUNOHISTOCHEMISTRY PROLACTIN; ELECTRON MICROSCOPIC STUDY	10.3171/jns.1996.85.5.0953	ARTICLE	1933-0693		960			VP489	ADENOHYPOPHYSEAL NEURONAL CHORISTOMA; HORMONE-RELEASING FACTOR; GROWTH-HORMONE; INTRASELLAR GANGLIOCYTOMA; HYPOTHALAMIC HAMARTOMA; PRECOCIOUS PUBERTY; ANTERIOR-PITUITARY; CUSHINGS-DISEASE; OLFACTORY NEUROBLASTOMA; VASOPRESSIN	5	J NEUROSURG	J. NEUROSURG.	ENGLISH	50	5550 MEADOWBROOK DRIVE, ROLLING MEADOWS, IL 60008 USA	NOV 15	8	ROLLING MEADOWS	8893739	J	AMER ASSOC NEUROLOGICAL SURGEONS	1996	LACH, B (通讯作者)，OTTAWA CIVIC HOSP, DEPT LAB MED, DIV PATHOL, OTTAWA, ON K1Y 4E9, CANADA.	NEUROSCIENCES & NEUROLOGY; SURGERY	0022-3085	JOURNAL OF NEUROSURGERY	28	26	1.07692	DIFFERENTIATING NEUROBLASTOMA OF PITUITARY GLAND: NEUROBLASTIC TRANSFORMATION OF EPITHELIAL ADENOMA CELLS - CASE REPORT	0	1	WOS:A1996VP48900031	85	CLINICAL NEUROLOGY; SURGERY	28	ISI	OTTAWA CIVIC HOSP;UNIV OTTAWA	B (通讯作者)，OTTAWA CIVIC HOSP		LACH B, 1996, J NEUROSURG	LACH B, 1996, J NEUROSURG
SELCH MT;GORGULHO A;MATTOZO C;SOLBERG TD;CABATAN-AWANG C;DESALLE AAF	SELCH, MT;GORGULHO, A;MATTOZO, C;SOLBERG, TD;CABATAN-AWANG, C;DESALLE, AAF	AKAI T, 2002, MINIM INVAS NEUROSUR, V45, P235, DOI 10.1055/S-2002-36196;ARITA K, 1999, J NEUROSURG, V91, P212, DOI 10.3171/JNS.1999.91.2.0212;BARAJAS MA, 2005, J NEUROSURG, V102, P53, DOI 10.3171/JNS.2005.102.S_SUPPLEMENT.0053;BERKOVIC SF, 1988, ANN NEUROL, V23, P429, DOI 10.1002/ANA.410230502;DUNOYER C, 2002, EPILEPSIA, V43, P292, DOI 10.1046/J.1528-1157.2002.06501.X;ENGEL JEROME, 1993, P609, V0…	PURPOSE: THERE ARE REPORTS OF SUCCESSFUL GAMMA-KNIFE STEREOTACTIC RADIOSURGERY (SRS) FOR THE TREATMENT OF GELASTIC SEIZURES ASSOCIATED WITH A HYPOTHALAMIC HAMARTOMA. THE AUTHORS REVIEWED THE RESULTS OF LINEAR ACCELERATOR (LINAC) RADIOSURGERY FOR PATIENTS WITH MEDICALLY REFRACTORY GELASTIC SEIZURES DUE TO A SESSILE HYPOTHALAMIC HAMARTOMA. METHODS: THREE PATIENTS WITH GELASTIC SEIZURES RECEIVED SRS…	310	UNIV CALIF LOS ANGELES, DAVID GEFFEN SCH MED, DEPT RADIAT ONCOL, LOS ANGELES, CA 90095 USA.; UNIV CALIF LOS ANGELES, DAVID GEFFEN SCH MED, DIV NEUROSURG, LOS ANGELES, CA 90095 USA.;	2022-09-08	STEREOTACTIC RADIOSURGERY; GELASTIC SEIZURE; HYPOTHALAMIC HAMARTOMA	10.1055/s-2005-915598	ARTICLE	1439-2291	SETCH@RADONC.UCLA.EDU	314			994MV	GAMMA-KNIFE RADIOSURGERY; EPILEPSY; SURGERY; RESECTION	5	MINIM INVAS NEUROSUR	MINIM. INVASIVE NEUROSURG.	ENGLISH	23	RUDIGERSTR 14, D-70469 STUTTGART, GERMANY	OCT 15	5	STUTTGART	16320196	J	GEORG THIEME VERLAG KG	2005	SELCH, MT (通讯作者)，UNIV CALIF LOS ANGELES, DAVID GEFFEN SCH MED, DEPT RADIAT ONCOL, 200 MED PLAZA,SUITE B-265, LOS ANGELES, CA 90095 USA.	NEUROSCIENCES & NEUROLOGY; SURGERY	0946-7211	MINIMALLY INVASIVE NEUROSURGERY	28	17	1.64706	LINEAR ACCELERATOR STEREOTACTIC RADIOSURGERY FOR THE TREATMENT OF GELASTIC SEIZURES DUE TO HYPOTHALAMIC HAMARTOMA	0	1	WOS:000234036800013	48	CLINICAL NEUROLOGY; NEUROIMAGING; SURGERY	29	ISI	UNIV CALIF LOS ANGELES;UNIV CALIF LOS ANGELES	MT (通讯作者)，UNIV CALIF LOS ANGELES		SELCH MT, 2005, MINIM INVAS NEUROSUR	SELCH MT, 2005, MINIM INVAS NEUROSUR
TROESTER M;HAINE-SCHLAGEL R;NG YT;CHAPMAN K;CHUNG S;DREES C;PRENGER E;REKATE H;KERRIGAN JF	TROESTER, MATTHEW;HAINE-SCHLAGEL, RACHEL;NG, YU-TZE;CHAPMAN, KEVIN;CHUNG, STEVE;DREES, CORNELIA;PRENGER, ERIN;REKATE, HAROLD;KERRIGAN, JOHN F.	ARITA K, 1999, J NEUROSURG, V91, P212, DOI 10.3171/JNS.1999.91.2.0212;ARZIMANOGLOU AA, 2003, EPILEPTIC DISORD, V5, P187;ASANO E, 2005, EPILEPSY RES, V66, P129, DOI 10.1016/J.EPLEPSYRES.2005.07.012;BERKOVIC SF, 1988, ANN NEUROL, V23, P429, DOI 10.1002/ANA.410230502;BRANDBERG G, 2004, EUR J PAEDIATR NEURO, V8, P35, DOI 10.1016/J.EJPN.2003.10.003;CASCINO GD, 1993, NEUROLOGY, V43, P747, DOI 10.1212/W…	PURPOSE: HYPOTHALAMIC HAMARTOMAS (HHS) ARE A MALFORMATION OF THE VENTRAL HYPOTHALAMUS AND TUBER CINEREUM, ASSOCIATED WITH GELASTIC SEIZURES AND EPILEPSY. WE SOUGHT TO DETERMINE THE SPECTRUM OF ELECTROENCEPHALOGRAPHY (EEG) ABNORMALITIES IN A LARGE COHORT OF HH PATIENTS. METHODS: DATA WAS COLLECTED FOR HH PATIENTS UNDERGOING EVALUATION BETWEEN 2003 AND 2007. DATA INCLUDED SEIZURE HISTORY, PRIOR TRE…	1137	ST JOSEPHS HOSP, DIV PEDIAT NEUROL, BARROW NEUROL INST, PHOENIX, AZ 85013 USA.; ST JOSEPHS HOSP, CHILDRENS HLTH CTR, PHOENIX, AZ 85013 USA.; MARICOPA CTY GEN HOSP, PHOENIX, AZ USA.; ST JOSEPHS HOSP, COMPREHENS EPILEPSY CTR, BARROW NEUROL INST, PHOENIX, AZ 85013 USA.; SAN DIEGO STATE UNIV, SAN DIEGO, CA 92182 USA.; RADY CHILDRENS HOSP SAN DIEGO, CHILD & ADOLESCENT SERV RES CTR, SAN DIEGO, CA USA.;…	2022-09-08	EPILEPSY; GELASTIC SEIZURES; HYPOTHALAMIC HAMARTOMA; PRESURGICAL EVALUATION; SEIZURE MONITORING; VIDEO-EEG	10.1111/j.1528-1167.2011.03095.x	ARTICLE		MATTHEW.TROESTER@GMAIL.COM	1143		FOUNDATION AND WOMEN'S BOARD OF THE BARROW NEUROLOGICAL INSTITUTE	788QY	GAMMA-KNIFE SURGERY; GELASTIC EPILEPSY; TRANSCALLOSAL RESECTION; INTRACTABLE EPILEPSY; SURGICAL-TREATMENT; CLINICAL SPECTRUM; DIAGNOSTIC-VALUE; CHILDREN; MANIFESTATION; EVOLUTION	6	EPILEPSIA	EPILEPSIA	ENGLISH	38	COMMERCE PLACE, 350 MAIN ST, MALDEN 02148, MA USA	JUN 15	7	MALDEN	21569021	J	WILEY-BLACKWELL	2011	TROESTER, M (通讯作者)，ST JOSEPHS HOSP, DIV PEDIAT NEUROL, BARROW NEUROL INST, 500 W THOMAS RD 400, PHOENIX, AZ 85013 USA.	NEUROSCIENCES & NEUROLOGY	0013-9580	EPILEPSIA	28	11	2.54545	EEG AND VIDEO-EEG SEIZURE MONITORING HAS LIMITED UTILITY IN PATIENTS WITH HYPOTHALAMIC HAMARTOMA AND EPILEPSY	0	4	WOS:000292460700016	52	CLINICAL NEUROLOGY	34	ISI	BARROW NEUROL INST;CHILDRENS HLTH CTR;MARICOPA CTY GEN HOSP;BARROW NEUROL INST;SAN DIEGO STATE UNIV;CHILD AND ADOLESCENT SERV RES CTR;ST JOSEPHS HOSP;ST JOSEPHS HOSP	BARROW NEUROL INST		TROESTER M, 2011, EPILEPSIA	TROESTER M, 2011, EPILEPSIA
JACKSON GD;BADAWY RAB	JACKSON, GRAEME D.;BADAWY, RADWA A. B.	ADAMSBAUM C, 1998, PEDIATR RADIOL, V28, P583, DOI 10.1007/S002470050421;AL-ASMI A, 2003, EPILEPSIA, V44, P1328, DOI 10.1046/J.1528-1157.2003.01003.X;ANNEGERS JF, 1998, NEW ENGL J MED, V338, P20, DOI 10.1056/NEJM199801013380104;ANSARI SF, 2010, CHILD NERV SYST, V26, P945, DOI 10.1007/S00381-009-1056-7;ARAUJO D, 2006, EPILEPSIA, V47, P589, DOI 10.1111/J.1528-1167.2006.00473.X;AWAD ISSAM, 2006, NEUR…	ONE OF THE MOST IMPORTANT COMPONENTS OF PRESURGICAL EVALUATION OF PATIENTS WITH EPILEPSY IS STRUCTURAL IMAGING, PREDOMINANTLY USING MAGNETIC RESONANCE IMAGING. THIS STUDY IS NOW PART OF THE BASIC ASSESSMENT OF PATIENTS WITH EPILEPSY AND IS AS IMPORTANT AS THE ELECTROENCEPHALOGRAM. EPILEPSY PROTOCOL MAGNETIC RESONANCE IMAGING STUDIES MUST BE PART OF THE OVERALL ASSESSMENT OF THE PATIENT. TO UNDERS…	182	AUSTIN REPATRIAT HOSP, BRAIN RES INST, FLOREY NEUROSCI INST, HEIDELBERG WEST, VIC 3081, AUSTRALIA.; AUSTIN HLTH, DEPT NEUROL, HEIDELBERG WEST, VIC 3081, AUSTRALIA.; UNIV MELBOURNE, DEPT MED, MELBOURNE, VIC, AUSTRALIA.;	2022-09-08	EPILEPSY; FOCUS LOCALIZATION; EPILEPSY SURGERY; STRUCTURAL LESION; MAGNETIC RESONANCE IMAGING; FUNCTIONAL MAGNETIC RESONANCE IMAGING; TRACTOGRAPHY	10.1016/j.yebeh.2010.09.019	ARTICLE	1525-5069	G.JACKSON@BRAIN.ORG.AU	189			727WN	PRIMARY MOTOR CORTEX; FOCAL CORTICAL DYSPLASIA; EEG-FMRI; HYPOTHALAMIC HAMARTOMA; SOMATOSENSORY CORTEX; AUDITORY-CORTEX; ADULT PATIENT; BOLD FMRI; 1.5 T; ACTIVATION	2	EPILEPSY BEHAV	EPILEPSY BEHAV.	ENGLISH	46	525 B ST, STE 1900, SAN DIEGO, CA 92101-4495 USA	FEB 15	8	SAN DIEGO	21145290	J	ACADEMIC PRESS INC ELSEVIER SCIENCE	2011	JACKSON, GD (通讯作者)，AUSTIN REPATRIAT HOSP, BRAIN RES INST, FLOREY NEUROSCI INST, HEIDELBERG WEST, VIC 3081, AUSTRALIA.	BEHAVIORAL SCIENCES; NEUROSCIENCES & NEUROLOGY; PSYCHIATRY	1525-5050	EPILEPSY & BEHAVIOR	28	11	2.54545	SELECTING PATIENTS FOR EPILEPSY SURGERY: IDENTIFYING A STRUCTURAL LESION	1	9	WOS:000287833700007	20	BEHAVIORAL SCIENCES; CLINICAL NEUROLOGY; PSYCHIATRY	31	ISI	BRAIN RES INST;UNIV MELBOURNE	BRAIN RES INST		JACKSON GD, 2011, EPILEPSY BEHAV	JACKSON GD, 2011, EPILEPSY BEHAV
SCHOLLY J;VALENTI MP;STAACK AM;STROBL K;BAST T;KEHRLI P;STEINHOFF BJ;HIRSCH E	SCHOLLY, JULIA;VALENTI, MARIA-PAOLA;STAACK, ANKE M.;STROBL, KARL;BAST, THOMAS;KEHRLI, PIERRE;STEINHOFF, BERNHARD J.;HIRSCH, EDOUARD	BERKOVIC SF, 2003, EPILEPSIA, V44, P969, DOI 10.1046/J.1528-1157.2003.59102.X;BERKOVIC SF, 1988, ANN NEUROL, V23, P429, DOI 10.1002/ANA.410230502;CIBULA JE, 1997, J CLIN NEUROPHYSIOL, V14, P111, DOI 10.1097/00004691-199703000-00004;CULLEN N, 1975, BEHAV BIOL, V15, P119, DOI 10.1016/S0091-6773(75)91459-5;DREES C, 2012, J NEUROSURG, V117, P255, DOI 10.3171/2012.5.JNS112256;KAMEYAMA S, 2010, EPILEPS…	GELASTIC SEIZURES ASSOCIATED WITH HYPOTHALAMIC HAMARTOMAS (HHS) ARE A CLINICORADIOLOGIC SYNDROME PRESENTING WITH A VARIETY OF SYMPTOMS, INCLUDING PHARMACORESISTANT EPILEPSY WITH MULTIPLE SEIZURE TYPES, ELECTROENCEPHALOGRAPHY (EEG) ABNORMALITIES, PRECOCIOUS PUBERTY, BEHAVIORAL DISTURBANCES, AND PROGRESSIVE COGNITIVE DETERIORATION. SURGERY IN ADULTS PROVIDES SEIZURE FREEDOM IN ONLY ONE THIRD OF PAT…	123	UNIV STRASBOURG, MED & SURG EPILEPSY UNIT, STRASBOURG, FRANCE.; KORK, EPILEPSY CTR, KEHL, GERMANY.; EPILEPSY CTR, STRASBOURG, FRANCE.; INST EPILEPSIES CHILDHOOD & ADOLESCENCE, IDEE, LYON, FRANCE.;	2022-09-08	EPILEPSY; HYPOTHALAMIC HAMARTOMA; SECONDARY EPILEPTOGENESIS; SURGERY	10.1111/epi.12456	ARTICLE	1528-1167	EDOUARD.HIRSCH@CHRU-STRASBOURG.FR	128			268ZT	GELASTIC SEIZURE; EPILEPSY		EPILEPSIA	EPILEPSIA	ENGLISH	20	111 RIVER ST, HOBOKEN 07030-5774, NJ USA	DEC 15	6	HOBOKEN	24328885	J	WILEY	2013	HIRSCH, E (通讯作者)，HOP HAUTEPIERRE, SERV NEUROL, 1 AVE MOLIERE, F-67098 STRASBOURG, FRANCE.	NEUROSCIENCES & NEUROLOGY	0013-9580	EPILEPSIA	28	9	3.11111	HYPOTHALAMIC HAMARTOMA: IS THE EPILEPTOGENIC ZONE ALWAYS HYPOTHALAMIC? ARGUMENTS FOR INDEPENDENT (THIRD STAGE) SECONDARY EPILEPTOGENESIS	0	2	WOS:000328210200022	54	CLINICAL NEUROLOGY	30	ISI	UNIV STRASBOURG;EPILEPSY CTR;EPILEPSY CTR;INST EPILEPSIES CHILDHOOD AND ADOLESCENCE	HIRSCH		SCHOLLY J, 2013, EPILEPSIA	SCHOLLY J, 2013, EPILEPSIA
DIMOVA P;DE PALMA L;JOB-CHAPRON AS;MINOTTI L;HOFFMANN D;KAHANE P	DIMOVA, PETIA;DE PALMA, LUCA;JOB-CHAPRON, ANNE-SOPHIE;MINOTTI, LORELLA;HOFFMANN, DOMINIQUE;KAHANE, PHILIPPE	BLUME WT, 1997, EPILEPSIA, V38, P930, DOI 10.1111/J.1528-1157.1997.TB01259.X;BOURDILLON P, 2017, EPILEPSIA, V58, P85, DOI 10.1111/EPI.13616;BOURDILLON P, 2016, WORLD NEUROSURG, V94, P73, DOI 10.1016/J.WNEU.2016.06.095;CATENOIX H, 2008, NEUROLOGY, V71, P1719, DOI 10.1212/01.WNL.0000335166.20451.88;CATENOIX H, 2015, NEUROSURGERY, V77, P9, DOI 10.1227/NEU.0000000000000723;CHASSAGNON S, 2003, EPILEPS…	OBJECTIVE: TO ASSESS LONG-TERM OUTCOME AND IDENTIFY PROGNOSTIC FACTORS OF RADIOFREQUENCY THERMOCOAGULATION (RFTC) FOLLOWING STEREOELECTROENCEPHALOGRAPHY (SEEG) EXPLORATIONS IN PARTICULARLY COMPLEX CASES OF FOCAL EPILEPSY. METHODS: WE RETROSPECTIVELY REVIEWED THE MEDICAL CHARTS, VIDEO-SEEG RECORDINGS, AND OUTCOMES FOR 23 PATIENTS ( AGED 6-53 YEARS) TREATED WITH SEEG- GUIDED RFTC, OF WHOM 15 HAD NE…	381	ST IVAN RILSKI UNIV HOSP, DEPT NEUROSURG, EPILEPSY SURG UNIT, 15 ACAD IVAN GESHOV BLVD, SOFIA 1431, BULGARIA.; UNIV GRENOBLE ALPES, INSERM U836, EPILEPSY UNIT, DEPT NEUROL, GRENOBLE, FRANCE.; UNIV GRENOBLE ALPES, INSERM U836, GIN, GRENOBLE, FRANCE.; MICHALLON HOSP, GRENOBLE, FRANCE.; BAMBINO GESU PEDIAT HOSP, IRCCS, NEUROL UNIT, ROME, ITALY.; MICHALLON HOSP, NEUROSURG DEPT, GRENOBLE, FRANCE.;	2022-09-08	RADIOFREQUENCY THERMOCOAGULATION; STEREOELECTROENCEPHALOGRAPHY; EPILEPSY SURGERY; DRUG-RESISTANT FOCAL EPILEPSY	10.1111/epi.13663	ARTICLE	1528-1167	PSDIMOVA@GMAIL.COM	392		EUROPEAN PROJECT OF DEVELOPMENT OF EPILEPSY SURGERY PROGRAMS (EPODES); COMMISSION OF EUROPEAN AFFAIRS; COMMISSION ON SURGICAL THERAPIES OF THE INTERNATIONAL LEAGUE AGAINST EPILEPSY	ER4XX	TEMPORAL-LOBE EPILEPSY; FOCAL CORTICAL DYSPLASIA; GUIDED RF-THERMOCOAGULATION; HYPOTHALAMIC HAMARTOMA; DEPTH ELECTRODE; STEREO-EEG; PATTERN; SURGERY; AMYGDALOHIPPOCAMPOTOMY; STIMULATION	3	EPILEPSIA	EPILEPSIA	ENGLISH	40	111 RIVER ST, HOBOKEN 07030-5774, NJ USA	MAR 15	12	HOBOKEN	28150296	J	WILEY	2017	DIMOVA, P (通讯作者)，ST IVAN RILSKI UNIV HOSP, DEPT NEUROSURG, EPILEPSY SURG UNIT, 15 ACAD IVAN GESHOV BLVD, SOFIA 1431, BULGARIA.	NEUROSCIENCES & NEUROLOGY	0013-9580	EPILEPSIA	28	5	5.6	RADIOFREQUENCY THERMOCOAGULATION OF THE SEIZURE- ONSET ZONE DURING STEREOELECTROENCEPHALOGRAPHY	1	9	WOS:000398806800009	58	CLINICAL NEUROLOGY	32	ISI	ST IVAN RILSKI UNIV HOSP;UNIV GRENOBLE ALPES;UNIV GRENOBLE ALPES;MICHALLON HOSP;BAMBINO GESU PEDIAT HOSP;MICHALLON HOSP	P (通讯作者)，ST IVAN RILSKI UNIV HOSP		DIMOVA P, 2017, EPILEPSIA	DIMOVA P, 2017, EPILEPSIA
CASSIO A;CACCIARI E;ZUCCHINI S;BALSAMO A;DIEGOLI M;ORSINI F	CASSIO, A;CACCIARI, E;ZUCCHINI, S;BALSAMO, A;DIEGOLI, M;ORSINI, F	ANTONIAZZI F, 1996, PEDIATR MED CHIR, V18, P19;BROOK CGD, 1995, CLIN ENDOCRINOL, V42, P647, DOI 10.1111/J.1365-2265.1995.TB02693.X;BUZI F, 1998, ACTA PAEDIATR, V87, P1138;CACCIARI E, 1994, ARCH PEDIAT ADOL MED, V148, P1194, DOI 10.1001/ARCHPEDI.1994.02170110080014;CACCIARI E, 1994, J CLIN ENDOCR METAB, V78, P767, DOI 10.1210/JC.78.3.767;CACCIARI E, 1983, J PEDIATR-US, V102, P357, DOI 10.1016/S002…	WE REVIEW BRIEFLY THE DEFINITION OF CENTRAL PRECOCIOUS PUBERTY (CPP), AND DISCUSS EARLY PUBERTY AND VERY EARLY PUBERTY. THE ASSOCIATION OF HYPOTHALAMIC HAMARTOMA AND EMPTY SELLA WITH CPP IS DESCRIBED. THE CONTRIBUTION OF NEW IMAGING TECHNIQUES - CT, MRI AND ULTRASOUND - IN THE DIFFERENTIAL DIAGNOSIS OF CPP IS DISCUSSED.	703	UNIV BOLOGNA, DEPT PEDIAT, I-40138 BOLOGNA, ITALY.; UNIV BOLOGNA, DEPT RADIOL, I-40138 BOLOGNA, ITALY.; UNIV BOLOGNA, DEPT GYNECOL, I-40138 BOLOGNA, ITALY.;	2022-09-08	PRECOCIOUS PUBERTY; GIRLS; HAMARTOMA; EMPTY SELLA; COMPUTERIZED TOMOGRAPHY; MRI; ULTRASOUND		ARTICLE; PROCEEDINGS PAPER			708			346YM	PELVIC ULTRASONOGRAPHY; FINAL HEIGHT; GIRL; DISORDER; CHILDREN		J PEDIATR ENDOCR MET	J. PEDIATR. ENDOCRINOL. METAB.	ENGLISH	23	STE 500, CHESHAM HOUSE, 150 REGENT ST, LONDON W1R 5FA, ENGLAND	JUL 15	6	LONDON	10969912	J	FREUND PUBLISHING HOUSE LTD	2000	CACCIARI, E (通讯作者)，UNIV BOLOGNA, DEPT PEDIAT, VIA MASSARENTI 11, I-40138 BOLOGNA, ITALY.	ENDOCRINOLOGY & METABOLISM; PEDIATRICS	0334-018X	JOURNAL OF PEDIATRIC ENDOCRINOLOGY & METABOLISM	27	22	1.22727	CENTRAL PRECOCIOUS PUBERTY: CLINICAL AND IMAGING ASPECTS	0	2	WOS:000088898800004	13	ENDOCRINOLOGY & METABOLISM; PEDIATRICS	29	ISI	UNIV BOLOGNA;UNIV BOLOGNA;UNIV BOLOGNA	E (通讯作者)，UNIV BOLOGNA		CASSIO A, 2000, J PEDIATR ENDOCR MET	CASSIO A, 2000, J PEDIATR ENDOCR MET
QUISKE A;FRINGS L;WAGNER K;UNTERRAINER J;SCHULZE-BONHAGE A	QUISKE, A;FRINGS, L;WAGNER, K;UNTERRAINER, J;SCHULZE-BONHAGE, A	ARBUTHNOTT K, 2000, J CLIN EXP NEUROPSYC, V22, P518, DOI 10.1076/1380-3395(200008)22:4;1-0;FT518;ARITA K, 1999, J NEUROSURG, V91, P212, DOI 10.3171/JNS.1999.91.2.0212;ARROYO S, 1997, EPILEPSIA, V38, P114, DOI 10.1111/J.1528-1157.1997.TB01085.X;BERKOVIC SF, 1997, EPILEPSIA, V38, P1;BRICKENKAMP R, 2002, TEST D2 AUFMERKSAMKE, V0, P0;CHAPUIS F, 1959, LABYRINTH TEST, V0, P0;DALY DD, 1957, NEUROLOGY, V…	PURPOSE: TO DESCRIBE EXTEND AND SEVERITY OF COGNITIVE DEFICITS IN JUVENILE AND ADULT PATIENTS WITH GELASTIC SEIZURES AND HYPOTHALAMIC HAMARTOMA (HH) AND TO ANALYZE THE IMPACT OF EPILEPSY-RELATED VARIABLES ON COGNITIVE PERFORMANCE. METHODS: THIRTEEN JUVENILE AND ADULT PATIENTS (MEAN AGE, 25 YEARS; SEVEN MEN) UNDERWENT COMPREHENSIVE NEUROPSYCHOLOGICAL TESTING ASSESSING INTELLECTUAL PERFORMANCE, ATT…	153	UNIV CLIN FREIBURG, EPILEPSY CTR, FREIBURG, GERMANY.; UNIV FREIBURG, INST PSYCHOL, DEPT NEUROPSYCHOL, FREIBURG, GERMANY.;	2022-09-08	GELASTIC SEIZURES; HYPOTHALAMIC HAMARTOMA; COGNITION; MEMORY	10.1111/j.1528-1167.2006.00381.x	ARTICLE		QUISKEA@KLINIKEN-KOELN.DE	158			999PV	TRAIL; EPILEPTOGENESIS; DEFICIT; CHILDREN; LESION	1	EPILEPSIA	EPILEPSIA	ENGLISH	31	COMMERCE PLACE, 350 MAIN ST, MALDEN 02148, MA USA	JAN 15	6	MALDEN	16417543	J	WILEY-BLACKWELL	2006	QUISKE, A (通讯作者)，CLIN CITY COLOGNE, CLIN CHILD & ADOLESCENT PSYCHIAT & PSYCHOTHERAPY, FLORENTINE EICHLER STR 1, D-51067 COLOGNE, GERMANY.	NEUROSCIENCES & NEUROLOGY	0013-9580	EPILEPSIA	27	16	1.6875	COGNITIVE FUNCTIONS IN JUVENILE AND ADULT PATIENTS WITH GELASTIC EPILEPSY DUE TO HYPOTHALAMIC HAMARTOMA	0	1	WOS:000234403200019	47	CLINICAL NEUROLOGY	27	ISI	UNIV CLIN FREIBURG;UNIV FREIBURG	A (通讯作者)，CLIN CITY COLOGNE		QUISKE A, 2006, EPILEPSIA	QUISKE A, 2006, EPILEPSIA
CRAIG DW;ITTY A;PANGANIBAN C;SZELINGER S;KRUER MC;SEKAR A;REIMAN D;NARAYANAN V;STEPHAN DA;KERRIGAN JF	CRAIG, DAVID W.;ITTY, ABRAHAM;PANGANIBAN, CORRIE;SZELINGER, SZABOLCS;KRUER, MICHAEL C.;SEKAR, ASWIN;REIMAN, DAVID;NARAYANAN, VINODH;STEPHAN, DIETRICH A.;KERRIGAN, JOHN F.	ARITA K, 1999, J NEUROSURG, V91, P212, DOI 10.3171/JNS.1999.91.2.0212;ARZIMANOGLOU AA, 2003, EPILEPTIC DISORD, V5, P187;BERKOVIC SF, 2003, EPILEPSIA, V44, P969, DOI 10.1046/J.1528-1157.2003.59102.X;BERKOVIC SF, 1988, ANN NEUROL, V23, P429, DOI 10.1002/ANA.410230502;BIESECKER LG, 2006, J MED GENET, V43, P465, DOI 10.1136/JMG.2004.029181;BIESECKER LG, 1996, AM J MED GENET, V65, P76, DOI 10.1002/(SI…	HYPOTHALAMIC HAMARTOMAS (HH) ARE RARE, BENIGN CONGENITAL TUMORS ASSOCIATED WITH INTRACTABLE EPILEPSY. MOST CASES ARE SPORADIC AND NONSYNDROMIC. APPROXIMATELY 5% OF HH CASES ARE ASSOCIATED WITH PALLISTER-HALL SYNDROME (PHS), WHICH IS CAUSED BY HAPLOINSUFFICIENCY OF GLI3. WE HAVE INVESTIGATED THE POSSIBILITY THAT HH PATHOGENESIS IN SPORADIC CASES IS DUE TO A SOMATIC (TUMOR-ONLY) MUTATION IN GLI3. W…	366	TRANSLAT GENOM RES INST, NEUROGENOM DIV, PHOENIX, AZ 85004 USA.; PHOENIX CHILDRENS HOSP, DEPT PEDIAT, PHOENIX, AZ 85016 USA.; ST JOSEPH HOSP & MED CTR, DIV PEDIAT NEUROL, PHOENIX, AZ 85013 USA.; ST JOSEPH HOSP & MED CTR, BARROW NEUROL INST & CHILDRENS HLTH CTR, COMPREHENS EPILEPSY PROGRAM, PHOENIX, AZ 85013 USA.;	2022-09-08		10.1016/j.ajhg.2007.10.006	ARTICLE	1537-6605	DCRAIG@TGEN.ORG	374			263NN	PALLISTER-HALL-SYNDROME; GELASTIC SEIZURE; PRECOCIOUS PUBERTY; GLI3 MUTATION; EPILEPSY; CHILDREN; GENE; PHEOCHROMOCYTOMA; DISORDER; CARCINOMA	2	AM J HUM GENET	AM. J. HUM. GENET.	ENGLISH	36	50 HAMPSHIRE ST, FLOOR 5, CAMBRIDGE, MA 02139 USA	FEB 15	9	CAMBRIDGE	18252217	J	CELL PRESS	2008	CRAIG, DW (通讯作者)，TRANSLAT GENOM RES INST, NEUROGENOM DIV, PHOENIX, AZ 85004 USA.	GENETICS & HEREDITY	0002-9297	AMERICAN JOURNAL OF HUMAN GENETICS	27	14	1.92857	IDENTIFICATION OF SOMATIC CHROMOSOMAL ABNORMALITIES IN HYPOTHALAMIC HAMARTOMA TISSUE AT THE GL13 LOCUS	0	1	WOS:000253223900009	82	GENETICS & HEREDITY	30	ISI	TRANSLAT GENOM RES INST;PHOENIX CHILDRENS HOSP;ST JOSEPH HOSP AND MED CTR;BARROW NEUROL INST AND CHILDRENS HLTH CTR	DW (通讯作者)，TRANSLAT GENOM RES INST		CRAIG DW, 2008, AM J HUM GENET	CRAIG DW, 2008, AM J HUM GENET
BADAWY RAB;LAI A;VOGRIN SJ;COOK MJ	BADAWY, RADWA A. B.;LAI, ALAN;VOGRIN, SIMON J.;COOK, MARK J.	ADAMS C, 1988, PEDIATR NEUROL, V4, P175, DOI 10.1016/0887-8994(88)90008-2;ALSHAHWAN SA, 1994, NEUROLOGY, V44, P1332, DOI 10.1212/WNL.44.7.1332;AVOLI M, 1982, BRAIN RES, V247, P159, DOI 10.1016/0006-8993(82)91042-3;BERGER JR, 2000, NEUROLOGY, V54, P272;BERKOVIC SF, 2003, EPILEPSIA, V44, P969, DOI 10.1046/J.1528-1157.2003.59102.X;BERKOVIC SF, 1988, ANN NEUROL, V23, P429, DOI 10.1002/ANA.410230502;B…	IN THE PAST, THE CORTEX HAS FOR THE MOST PART BEEN CONSIDERED TO BE THE SITE OF SEIZURE ORIGIN IN THE DIFFERENT FORMS OF EPILEPSY. FINDINGS FROM HISTOPATHOLOGIC, ELECTROPHYSIOLOGIC, AND BRAIN IMAGING STUDIES NOW PROVIDE AMPLE EVIDENCE DEMONSTRATING THAT LIKE NORMAL CEREBRAL FUNCTION, EPILEPTIC SEIZURES INVOLVE WIDESPREAD NETWORK INTERACTIONS BETWEEN CORTICAL AND SUBCORTICAL STRUCTURES. THESE STUD…	1901	ST VINCENTS HOSP, DEPT CLIN NEUROSCI, SYDNEY, NSW 2010, AUSTRALIA.; UNIV MELBOURNE, DEPT MED, MELBOURNE, VIC, AUSTRALIA.; UNIV MELBOURNE, DEPT ELECT & ELECT ENGN, MELBOURNE, VIC, AUSTRALIA.; BION INST, EAST MELBOURNE, VIC, AUSTRALIA.;	2022-09-08		10.1212/WNL.0b013e3182929f4f	REVIEW	1526-632X	BADAWYR@UNIMELB.EDU.AU	1907		SCIGEN	148NI	HYPOTHALAMIC HAMARTOMA; GENERALIZED EPILEPSY; HEMIFACIAL SEIZURE; ABSENCE SEIZURE; CEREBELLAR HYPOPLASIA; PROGRESSIVE MYOCLONUS; SURGICAL-TREATMENT; GELASTIC EPILEPSY; WAVE DISCHARGE; SPIKE	20	NEUROLOGY	NEUROLOGY	ENGLISH	63	TWO COMMERCE SQ, 2001 MARKET ST, PHILADELPHIA, PA 19103 USA	MAY 15	7	PHILADELPHIA	23671345	J	LIPPINCOTT WILLIAMS & WILKINS	2013	BADAWY, RAB (通讯作者)，ST VINCENTS HOSP, DEPT CLIN NEUROSCI, SYDNEY, NSW 2010, AUSTRALIA.	NEUROSCIENCES & NEUROLOGY	0028-3878	NEUROLOGY	27	9	3	SUBCORTICAL EPILEPSY?	0	8	WOS:000319251000015	80	CLINICAL NEUROLOGY	27	ISI	DEPT CLIN NEUROSCI;UNIV MELBOURNE;UNIV MELBOURNE;BION INST	DEPT CLIN NEUROSCI		BADAWY RAB, 2013, NEUROLOGY	BADAWY RAB, 2013, NEUROLOGY
BOERWINKLE VL;FOLDES ST;TORRISI SJ;TEMKIT H;GAILLARD WD;KERRIGAN JF;DESAI VR;RASKIN JS;VEDANTAM A;JARRAR R;WILLIAMS K;LAM S;RANJAN M;BRODERSON JS;ADELSON D;WILFONG AA;CURRY DJ	BOERWINKLE, VARINA L.;FOLDES, STEPHEN T.;TORRISI, SALVATORE J.;TEMKIT, HAMY;GAILLARD, WILLIAM D.;KERRIGAN, JOHN F.;DESAI, VIRENDRA R.;RASKIN, JEFFREY S.;VEDANTAM, ADITYA;JARRAR, RANDA;WILLIAMS, KORWYN;LAM, SANDI;RANJAN, MANISH;BRODERSON, JANNA S.;ADELSON, DAVID;WILFONG, ANGUS A.;CURRY, DANIEL J.	ADDAS B, 2008, NEUROSURG FOCUS, V25, P0, DOI 10.3171/FOC/2008/25/9/E8;BARONCINI M, 2012, NEUROIMAGE, V59, P168, DOI 10.1016/J.NEUROIMAGE.2011.07.013;BECKMANN CF, 2005, NEUROIMAGE, V25, P294, DOI 10.1016/J.NEUROIMAGE.2004.10.043;BECKMANN CF, 2004, IEEE T MED IMAGING, V23, P137, DOI 10.1109/TMI.2003.822821;BOERWINKLE VL, 2018, EPILEPSY RES, V142, P156, DOI 10.1016/J.EPLEPSYRES.2017.09.015;BOERWINKL…	OBJECTIVE THE PURPOSE OF THIS STUDY IS TO INVESTIGATE THE OUTCOMES OF EPILEPSY SURGERY TARGETING THE SUBCENTIMETER-SIZED RESTING STATE FUNCTIONAL MAGNETIC RESONANCE IMAGING (RS-FMRI) EPILEPTOGENIC ONSET ZONE (EZ) IN HYPOTHALAMIC HAMARTOMA (HH). METHODS RESULTS FIFTY-ONE CHILDREN WITH HH-RELATED INTRACTABLE EPILEPSY RECEIVED ANATOMICAL MRI-GUIDED STEREOTACTIC LASER ABLATION (SLA) PROCEDURES. FIFTE…	2284	PHOENIX CHILDRENS HOSP, BARROW NEUROL INST, DIV PEDIAT NEUROL, PHOENIX, AZ 85016 USA.; PHOENIX CHILDRENS HOSP, BARROW NEUROL INST, NEUROSCI RES, PHOENIX, AZ USA.; NIMH, SECT NEUROBIOL FEAR & ANXIETY, NIH, BETHESDA, MD 20892 USA.; PHOENIX CHILDRENS HOSP, DEPT RES, PHOENIX, AZ USA.; CHILDRENS NATL MED CTR, DEPT NEUROL, 111 MICHIGAN AVE NW, WASHINGTON, DC 20010 USA.; HOUSTON METHODIST HOSP, HOUSTON …	2022-09-08	EPILEPSY SURGERY; FUNCTIONAL CONNECTIVITY; HYPOTHALAMIC HAMARTOMA; INTRACTABLE EPILEPSY; RESTING STATE FUNCTIONAL MRI	10.1111/epi.14583	ARTICLE	1528-1167	VBOERWINKLE@PHOENIXCHILDRENS.COM	2295		HOPE FOR HYPOTHALAMIC HAMARTOMAS	HC8DB	INDEPENDENT COMPONENT ANALYSIS; INTRINSIC EPILEPTOGENESIS; SURGICAL-TREATMENT; CONNECTIVITY; MANAGEMENT; PREDICTOR; SEIZURE; ADULT; MRI	12	EPILEPSIA	EPILEPSIA	ENGLISH	55	111 RIVER ST, HOBOKEN 07030-5774, NJ USA	DEC 15	12	HOBOKEN	30374947	J	WILEY	2018	BOERWINKLE, VL (通讯作者)，PHOENIX CHILDRENS HOSP, BARROW NEUROL INST, DIV PEDIAT NEUROL, PHOENIX, AZ 85016 USA.	NEUROSCIENCES & NEUROLOGY	0013-9580	EPILEPSIA	27	4	6.75	SUBCENTIMETER EPILEPSY SURGERY TARGETS BY RESTING STATE FUNCTIONAL MAGNETIC RESONANCE IMAGING CAN IMPROVE OUTCOMES IN HYPOTHALAMIC HAMARTOMA	0	1	WOS:000452030800011	59	CLINICAL NEUROLOGY	27	ISI	BARROW NEUROL INST;BARROW NEUROL INST;PHOENIX CHILDRENS HOSP;CHILDRENS NATL MED CTR;HOUSTON METHODIST NEUROL INST;BAYLOR COLL MED;BARROW NEUROL INST;BAYLOR COLL MED	BARROW NEUROL INST		BOERWINKLE VL, 2018, EPILEPSIA	BOERWINKLE VL, 2018, EPILEPSIA
PRIGATANO GP;WETHE JV;GRAY JA;WANG N;CHUNG S;NG YT;PRENGER E;KERRIGAN JF	PRIGATANO, GEORGE P.;WETHE, JENNIFER V.;GRAY, JENNIFER A.;WANG, NORMAN;CHUNG, STEVEN;NG, YU-TZE;PRENGER, ERIN;KERRIGAN, JOHN F.	AUSTIN JK, 2007, EPILEPSIA, V48, P1639, DOI 10.1111/J.1528-1167.2007.01154.X;BERKOVIC SF, 1988, ANN NEUROL, V23, P429, DOI 10.1002/ANA.410230502;BUELOW JM, 2003, DEV MED CHILD NEUROL, V45, P683, DOI 10.1017/S0012162203001270;DELALANDE O, 2003, NEUROL MED-CHIR, V43, P61, DOI 10.2176/NMC.43.61;DEONNA T, 2000, EPILEPTIC DISORD, V2, P33;DODRILL CB, 2002, PROG BRAIN RES, V135, P399;FRATTALI CM, 2001, …	OBJECTIVE: THE GOAL OF THE WORK DESCRIBED HERE WAS TO EXAMINE THE RELATIONSHIP BETWEEN INTELLECTUAL TEST PERFORMANCE IN PATIENTS WITH HYPOTHALAMIC HAMARTOMA (HH) WITH REFRACTORY EPILEPSY AND THEIR SEIZURE HISTORIES, AS WELL AS THE SIZE AND NEURORADIOGRAPHIC ANATOMICAL FEATURES OF THE HH. IT WAS PREDICTED THAT THE LEVEL OF ESTIMATED INTELLIGENCE AND THE PATTERN OF INTELLECTUAL TEST PERFORMANCE WOU…	149	ST JOSEPHS HOSP, BARROW NEUROL INST, DIV NEUROL, PHOENIX, AZ 85013 USA.;	2022-09-08	HYPOTHALAMIC HAMARTOMA; NEUROANATOMICAL FEATURES; EPILEPSY; INTELLECTUAL TEST PERFORMANCE	10.1016/j.yebeh.2008.02.016	ARTICLE	1525-5069	GEORGE.PRIGATANO@CHW.EDU	155			317HA	GELASTIC SEIZURE; PRECOCIOUS PUBERTY; CHILDREN; BEHAVIOR; ADULT	1	EPILEPSY BEHAV	EPILEPSY BEHAV.	ENGLISH	29	525 B ST, STE 1900, SAN DIEGO, CA 92101-4495 USA	JUL 15	7	SAN DIEGO	18375185	J	ACADEMIC PRESS INC ELSEVIER SCIENCE	2008	PRIGATANO, GP (通讯作者)，ST JOSEPHS HOSP, BARROW NEUROL INST, DIV NEUROL, 222 W THOMAS RD,SUITE 315, PHOENIX, AZ 85013 USA.	BEHAVIORAL SCIENCES; NEUROSCIENCES & NEUROLOGY; PSYCHIATRY	1525-5050	EPILEPSY & BEHAVIOR	26	14	1.85714	INTELLECTUAL FUNCTIONING IN PRESURGICAL PATIENTS WITH HYPOTHALAMIC HAMARTOMA AND REFRACTORY EPILEPSY	0	1	WOS:000257009400026	13	BEHAVIORAL SCIENCES; CLINICAL NEUROLOGY; PSYCHIATRY	27	ISI	BARROW NEUROL INST	BARROW NEUROL INST		PRIGATANO GP, 2008, EPILEPSY BEHAV	PRIGATANO GP, 2008, EPILEPSY BEHAV
PARENT AS;MATAGNE V;WESTPHAL M;HEGER S;OJEDA S;JUNG HK	PARENT, ANNE-SIMONE;MATAGNE, VALERIE;WESTPHAL, MANFRED;HEGER, SABINE;OJEDA, SERGIO;JUNG, HEIKE	BERNSTEIN HG, 1999, J NEUROCYTOL, V28, P655, DOI 10.1023/A:1007056731551;BOK D, 2003, NAT GENET, V34, P313, DOI 10.1038/NG1176;BORTOLOTTO ZA, 1999, CURR OPIN NEUROBIOL, V9, P299, DOI 10.1016/S0959-4388(99)80044-0;BRAUNEWELL KH, 2003, NEUROPHARMACOLOGY, V44, P707, DOI 10.1016/S0028-3908(03)00051-0;BRAUNEWELL KH, 1999, CELL TISSUE RES, V295, P1, DOI 10.1007/S004410051207;BRESLIN MB, 2003, J BIOL CH…	BACKGROUND: HYPOTHALAMIC HAMARTOMAS (HHS) ARE CONGENITAL LESIONS COMPOSED OF NEURONS AND ASTROGLIA. FREQUENTLY, HHS CAUSE CENTRAL PRECOCIOUS PUBERTY (CPP) AND/ OR GELASTIC SEIZURES. BECAUSE HHS MIGHT EXPRESS GENES SIMILAR TO THOSE REQUIRED FOR THE INITIATION OF NORMAL PUBERTY, WE USED CDNA ARRAYS TO COMPARE THE GENE EXPRESSION PROFILE OF AN HH ASSOCIATED WITH CPP WITH THREE HHS NOT ACCOMPANIED BY…	114	OREGON NATL PRIMATE RES CTR, DIV NEUROSCI, BEAVERTON, OR 97006 USA.; UNIV HAMBURG HOSP, CLIN NEUROSURG, HAMBURG, GERMANY.;	2022-09-08	HYPOTHALAMIC HAMARTOMA; GENE EXPRESSION; PRECOCIOUS PUBERTY; DNA ARRAYS; SEIZURES	10.1159/000111815	ARTICLE	1663-2826	OJEDAS@OHSU.EDU	123		EUNICE KENNEDY SHRIVER NATIONAL INSTITUTE OF CHILD HEALTH &HUMAN DEVELOPMENT [R01HD025123, U54HD018185] FUNDING SOURCE: NIH REPORTER; NATIONAL CENTER FOR RESEARCH RESOURCES [P51RR000163] FUNDING SOURCE: NIH REPORTER; NCRR NIH HHS [RR00163] FUNDING SOURCE: MEDLINE; NICHD NIH HHS [U54 HD18185, HD25123] FUNDING SOURCE: MEDLINE	241NC	GONADOTROPIN-RELEASING-HORMONE; VISININ-LIKE PROTEIN-1; TRANSCRIPTION FACTOR; TISSUE DISTRIBUTION; SPLICE VARIANT; IN-VITRO; ENCODE; SUBUNIT; IA-1; RECEPTOR	2	HORM RES	HORM. RES.	ENGLISH	39	ALLSCHWILERSTRASSE 10, CH-4009 BASEL, SWITZERLAND	JUN 15	10	BASEL	18059092	J	KARGER	2008	OJEDA, S (通讯作者)，OREGON NATL PRIMATE RES CTR, DIV NEUROSCI, 505 NW 185TH AVE, BEAVERTON, OR 97006 USA.	ENDOCRINOLOGY & METABOLISM	0301-0163	HORMONE RESEARCH	26	14	1.85714	GENE EXPRESSION PROFILING OF HYPOTHALAMIC HAMARTOMAS: A SEARCH FOR GENES ASSOCIATED WITH CENTRAL PRECOCIOUS PUBERTY	0	2	WOS:000251662100007	69	ENDOCRINOLOGY & METABOLISM	26	ISI	OREGON NATL PRIMATE RES CTR;UNIV HAMBURG HOSP	S (通讯作者)，OREGON NATL PRIMATE RES CTR		PARENT AS, 2008, HORM RES	PARENT AS, 2008, HORM RES
CHANDRA SP;TRIPATHI M	CHANDRA, SARAT P.;TRIPATHI, MANJARI	ADAM C, 2006, REV NEUROL-FRANCE, V162, P813, DOI 10.1016/S0035-3787(06)75083-4;ADAMS CBT, 1983, J NEUROL NEUROSUR PS, V46, P617, DOI 10.1136/JNNP.46.7.617;ALTHAUSEN A, 2013, J NEUROL NEUROSUR PS, V84, P529, DOI 10.1136/JNNP-2012-303811;ANAN M, 2009, J CLIN NEUROSCI, V16, P1652, DOI 10.1016/J.JOCN.2009.03.016;ANDRADE DM, 2010, CAN J NEUROL SCI, V37, P141, DOI 10.1017/S0317167100009835;BAHULEYAN B,…	BACKGROUND: THE USE OF MINIMALLY INVASIVE ENDOSCOPIC SURGERY IS FAST EMERGING IN MANY SUBSPECIALTIES OF NEUROSURGERY AS AN EFFECTIVE ALTERNATIVE TO THE OPEN PROCEDURES. OBJECTIVE: THE AUTHOR DESCRIBE A NOVEL TECHNIQUE OF USING AN ENDOSCOPE FOR PERFORMING A CORPUS CALLOSOTOMY AND HEMISPHEROTOMY. A DESCRIPTION OF ENDOSCOPIC DISCONNECTION FOR A HYPOTHALAMIC HAMARTOMA (HH) AND A REVIEW OF THE LITERAT…	571	ALL INDIA INST MED SCI, DEPT NEUROSURG, NEW DELHI, INDIA.; ALL INDIA INST MED SCI, DEPT NEUROL, NEW DELHI, INDIA.;	2022-09-08	COMMISSUROTOMY; CORPUS CALLOSOTOMY; ENDOSCOPIC ASSISTANCE; ENDOSCOPY; HEMISPHEROTOMY; HYPOTHALAMIC HAMARTOMA	10.4103/0028-3886.162056	ARTICLE	1998-4022	SARATPCHANDRA3@GMAIL.COM	582			CO8FO	PERI-INSULAR HEMISPHEROTOMY; MEDICALLY INTRACTABLE EPILEPSY; LONG-TERM OUTCM; CORPUS CALLOSOTOMY; REFRACTORY EPILEPSY; FUNCTIONAL HEMISPHERECTOMY; PEDIATRIC EPILEPSY; CEREBRAL HEMISPHERECTOMY; HYPOTHALAMIC HAMARTOMA; VERTICAL HEMISPHEROTOMY	4	NEUROL INDIA	NEUROL. INDIA	ENGLISH	102	B-9, KANARA BUSINESS CENTRE, OFF LINK RD, GHAKTOPAR-E, MUMBAI, 400075, INDIA	JUL-AUG 15	12	MUMBAI	26238894	J	MEDKNOW PUBLICATIONS & MEDIA PVT LTD	2015	CHANDRA, SP (通讯作者)，AIIMS, CN CTR, ROOM 7,6TH FLOOR, NEW DELHI 110029, INDIA.	NEUROSCIENCES & NEUROLOGY	0028-3886	NEUROLOGY INDIA	26	7	3.71429	ENDOSCOPIC EPILEPSY SURGERY: EMERGENCE OF A NEW PROCEDURE	0	15	WOS:000359402000022	63	NEUROSCIENCES	28	ISI	ALL INDIA INST MED SCI;ALL INDIA INST MED SCI	CN CTR		CHANDRA SP, 2015, NEUROL INDIA	CHANDRA SP, 2015, NEUROL INDIA
PRINCE E;HAKIMIAN S;KO AL;OJEMANN JG;KIM MS;MILLER JW	PRINCE, ERIC;HAKIMIAN, SHAHIN;KO, ANDREW L.;OJEMANN, JEFFREY G.;KIM, MICHELLE S.;MILLER, JOHN W.	AHRAR K, 2010, J VASC INTERV RADIOL, V21, P555, DOI 10.1016/J.JVIR.2010.01.002;ANONYMOUS , 1990, NIH CONSENS STATEMEN, V8, P1;BARBARO NM, 2009, ANN NEUROL, V65, P167, DOI 10.1002/ANA.21558;BERMUDEZ C, 2016, AM EP SOC ANN M 2016, V0, P0;BOWN SG, 1983, WORLD J SURG, V7, P700, DOI 10.1007/BF01655209;BUCKLEY RT, 2016, NEUROSURG FOCUS, V41, P0, DOI 10.3171/2016.7.FOCUS16236;BURROWS AM, 2016, NEUROSURG…	MRI-GUIDED LASER INTERSTITIAL THERMAL THERAPY (MGLITT) USES A NARROW DIAMETER CANNULA TO STEREOTACTICALLY TARGET AND HEAT DEEPER CEREBRAL STRUCTURES. THIS TECHNIQUE PRODUCES A PRECISE LESION IN THE BRAIN WITH GREAT RELIABILITY BECAUSE THE LOCALIZED TISSUE TEMPERATURE CHANGE IS MONITORED IN REAL TIME. BECAUSE MGLITT MINIMIZES INJURY TO SURROUNDING BRAIN, IT APPEARS TO HAVE A LOWER RISK OF AFFECTIN…		UNIV WASHINGTON, DEPT NEUROL, BOX 359745,325 NINTH AVE, SEATTLE, WA 98104 USA.; UNIV WASHINGTON, DEPT NEUROL SURG, BOX 359745,325 NINTH AVE, SEATTLE, WA 98104 USA.;	2022-09-08	LASER INTERSTITIAL THERMAL THERAPY; EPILEPSY; EPILEPSY SURGERY; AMYGDALOHIPPOCAMPECTOMY; DRUG-RESISTANT EPILEPSY	10.1007/s11910-017-0772-8	REVIEW	1534-6293	MILLERJW@UW.EDU			MEDTRONIC INC.	FA5HQ	TEMPORAL-LOBE EPILEPSY; STEREOTACTIC RADIOFREQUENCY ABLATION; HYPOTHALAMIC HAMARTOMA; SURGERY; BRAIN; AMYGDALOHIPPOCAMPOTOMY; RECOGNITION; LOBECTOMY; STANDARD	9	CURR NEUROL NEUROSCI	CURR. NEUROL. NEUROSCI. REP.	ENGLISH	75	233 SPRING ST, NEW YORK, NY 10013 USA	SEP 15	9	NEW YORK	28699085	J	SPRINGER	2017	MILLER, JW (通讯作者)，UNIV WASHINGTON, DEPT NEUROL, BOX 359745,325 NINTH AVE, SEATTLE, WA 98104 USA.; MILLER, JW (通讯作者)，UNIV WASHINGTON, DEPT NEUROL SURG, BOX 359745,325 NINTH AVE, SEATTLE, WA 98104 USA.	NEUROSCIENCES & NEUROLOGY	1528-4042	CURRENT NEUROLOGY AND NEUROSCIENCE REPORTS	26	5	5.2	LASER INTERSTITIAL THERMAL THERAPY FOR EPILEPSY	0	10	WOS:000405474200001	17	CLINICAL NEUROLOGY; NEUROSCIENCES	26	ISI	UNIV WASHINGTON;UNIV WASHINGTON	JW (通讯作者)，UNIV WASHINGTON;JW (通讯作者)，UNIV WASHINGTON		PRINCE E, 2017, CURR NEUROL NEUROSCI	PRINCE E, 2017, CURR NEUROL NEUROSCI
[truncated: 599 more rows]
