# Supplementary material for: Advances in hypothalamic hamartoma research over the past 30 years (1992–2021): a bibliometric analysis
Source: Front Neurol. 2023 Jun 6;14:1176459. doi: 10.3389/fneur.2023.1176459 (PMC10322195; doi:10.3389/fneur.2023.1176459)
Supplement: Supplementary file 2 [file Table_2.xlsx]

## Sheet: Data Sheet 1
Freq	Burst	BurstBegin	BurstEnd	Degree	Centrality	Sigma	PageRank	Label	Author	Year	Source	Vol	Page	Half-life	DOI	ClusterID
19	10.07	2014	2019	59	0.24	9.03	0	Esquenazi Y (2014)	Esquenazi Y	2014	EPILEPSY RES	V108	P547	2.5	10.1016/j.eplepsyres.2014.01.009	0
21	10.23	1999	2003	25	0.22	7.59	0	Arita K (1998)	Arita K	1998	J NEUROSURG	V89	P645	2.5	10.3171/jns.1998.89.4.0645	7
17	8.17	2005	2009	26	0.17	3.61	0	Choi JU (2004)	Choi JU	2004	J NEUROSURG	V100	P506	3.5	10.3171/ped.2004.100.5.0506	1
8	4.43	2011	2015	26	0.16	1.95	0	Abla AA (2010)	Abla AA	2010	J NEUROSURG	V113	P207	2.5	10.3171/2010.8.GKS101027	6
12	5.52	2002	2006	7	0.16	2.26	0	Kramer U (2001)	Kramer U	2001	PEDIATR NEUROSURG	V34	P40	2.5	10.1159/000055990	1
7	3.87	2011	2015	23	0.13	1.62	0	Anderson JFI (2010)	Anderson JFI	2010	EPILEPSY BEHAV	V18	P81	2.5	10.1016/j.yebeh.2010.02.018	6
15	7.29	1999	2003	10	0.11	2.08	0	Stewart L (1998)	Stewart L	1998	J NEUROSURG	V88	P340	2.5	10.3171/jns.1998.88.2.0340	1
4	0			15	0.1	1	0	Stephan MJ (1994)	Stephan MJ	1994	AM J MED GENET	V51	P131	3.5	10.1002/ajmg.1320510209	9
32	12.62	2003	2008	22	0.09	3.05	0	Berkovic SF (2003)	Berkovic SF	2003	EPILEPSIA	V44	P969	3.5	10.1046/j.1528-1157.2003.59102.x	1
5	0			29	0.07	1	0	De Sanctis V (2000)	De Sanctis V	2000	J PEDIATR ENDOCR MET	V13	P687	1.5		8
12	6.04	2008	2012	24	0.07	1.47	0	Ng YU-TZE (2007)	Ng YU-TZE	2007	SEMIN PEDIATR NEUROL	V14	P99	2.5	10.1016/j.spen.2007.03.008	1
17	9.03	2008	2011	16	0.07	1.86	0	Rekate HL (2006)	Rekate HL	2006	CHILD NERV SYST	V22	P874	2.5	10.1007/s00381-006-0125-4	1
16	8.85	2013	2017	34	0.06	1.66	0	Curry DJ (2012)	Curry DJ	2012	EPILEPSY BEHAV	V24	P408	3.5	10.1016/j.yebeh.2012.04.135	0
16	7.83	2006	2010	26	0.06	1.53	0	Wu J (2005)	Wu J	2005	ANN NEUROL	V58	P371	2.5	10.1002/ana.20580	1
11	5.54	2008	2012	26	0.06	1.39	0	Castro LH (2007)	Castro LH	2007	SEIZURE-EUR J EPILEP	V16	P50	2.5	10.1016/j.seizure.2006.10.008	2
8	4.22	2004	2007	24	0.06	1.3	0	Unger F (2002)	Unger F	2002	ACT NEUR S	V84	P57	3.5		5
2	0			10	0.06	1	0	Chamouilli JM (1995)	Chamouilli JM	1995	ARCH PEDIATRIE	V2	P438	3.5	10.1016/0929-693X(96)81178-X	7
2	0			10	0.06	1	0	Hamilton RL (1997)	Hamilton RL	1997	BRAIN PATHOL	V7	P711	1.5	10.1111/j.1750-3639.1997.tb01085.x	7
5	0			31	0.05	1	0	Devlin AM (2003)	Devlin AM	2003	BRAIN	V126	P556	0.5	10.1093/brain/awg052	5
12	6.36	2008	2011	27	0.05	1.36	0	Homma J (2007)	Homma J	2007	EPILEPSY RES	V76	P15	1.5	10.1016/j.eplepsyres.2007.06.007	1
47	20.95	2003	2007	21	0.05	2.71	0	Palmini A (2002)	Palmini A	2002	NEUROLOGY	V58	P1338	1.5	10.1212/WNL.58.9.1338	1
18	9.56	2008	2011	13	0.05	1.58	0	Regis J (2006)	Regis J	2006	CHILD NERV SYST	V22	P881	2.5	10.1007/s00381-006-0139-y	1
7	0			10	0.05	1	0	Castinetti F (2017)	Castinetti F	2017	EPILEPSIA	V58	P72	1.5	10.1111/epi.13760	0
7	3.58	2000	2003	9	0.05	1.19	0	Delalande OLIVIERR (1998)	Delalande OLIVIERR	1998	EPILEPSIA	V39	P90	4.5		1
2	0			7	0.05	1	0	Low M (1995)	Low M	1995	CLIN GENET	V48	P209	2.5		7
2	0			7	0.05	1	0	Squires LA (1995)	Squires LA	1995	PEDIATR NEUROSURG	V22	P303	2.5	10.1159/000120920	7
8	4.84	2015	2017	5	0.05	1.24	0	Scholly J (2013)	Scholly J	2013	EPILEPSIA	V54	P123	3.5	10.1111/epi.12456	6
10	4.64	2000	2004	26	0.04	1.22	0	Regis J (1999)	Regis J	1999	EPILEPSIA	V40	P1551	3.5	10.1111/j.1528-1157.1999.tb02039.x	5
48	22.36	2002	2006	21	0.04	2.37	0	Rosenfeld JV (2001)	Rosenfeld JV	2001	NEUROSURGERY	V48	P108	1.5	10.1097/00006123-200101000-00019	1
17	8.57	2008	2012	20	0.04	1.36	0	Coons SW (2007)	Coons SW	2007	J NEUROPATH EXP NEUR	V66	P131	2.5	10.1097/nen.0b013e3180302090	2
41	16.44	2004	2008	18	0.04	1.81	0	Delalande O (2003)	Delalande O	2003	NEUROL MED-CHIR	V43	P61	2.5	10.2176/nmc.43.61	1
19	10.55	2011	2015	17	0.04	1.54	0	Oehl B (2010)	Oehl B	2010	EPILEPSIA	V51	P2116	1.5	10.1111/j.1528-1167.2010.02686.x	2
8	4.77	2012	2015	12	0.04	1.22	0	Chang EF (2010)	Chang EF	2010	NEUROLOGY	V74	P165	3.5	10.1212/WNL.0b013e3181c9185d	6
7	0			9	0.04	1	0	Quigg M (2008)	Quigg M	2008	ARCH NEUROL-CHICAGO	V65	P177	0.5	10.1001/archneurol.2007.40	6
13	7.18	2013	2017	27	0.03	1.21	0	Drees C (2012)	Drees C	2012	J NEUROSURG	V117	P255	3.5	10.3171/2012.5.JNS112256	6
12	6.04	2008	2012	24	0.03	1.17	0	Regis JEAN (2007)	Regis JEAN	2007	SEMIN PEDIATR NEUROL	V14	P73	3.5	10.1016/j.spen.2007.03.005	1
18	8.19	2005	2010	23	0.03	1.28	0	Barajas MA (2005)	Barajas MA	2005	J NEUROSURG	V102	P53	1.5	10.3171/jns.2005.102.s_supplement.0053	1
6	0			22	0.03	1	0	Kovac S (2009)	Kovac S	2009	EPILEPSY BEHAV	V15	P249	3.5	10.1016/j.yebeh.2009.03.004	2
15	7.72	2006	2009	20	0.03	1.23	0	Regis J (2004)	Regis J	2004	ACT NEUR S	V91	P33	2.5		1
6	4	1996	1997	18	0.03	1.14	0	Topf KF (1993)	Topf KF	1993	J PEDIATR-US	V123	P943	2.5	10.1016/S0022-3476(05)80392-0	9
12	5.87	2006	2010	12	0.03	1.16	0	Boudreau EA (2005)	Boudreau EA	2005	EPILEPSIA	V46	P42	2.5	10.1111/j.0013-9580.2005.68303.x	1
11	5.53	2002	2005	8	0.03	1.2	0	Mottolese C (2001)	Mottolese C	2001	CHILD NERV SYST	V17	P229	2.5	10.1007/s003810000361	4
14	7.3	2019	2021	5	0.03	1.2	0	Harrison VS (2017)	Harrison VS	2017	EPILEPSIA	V58	P50	2.5	10.1111/epi.13756	14
7	3.76	2002	2004	4	0.03	1.1	0	Difazio MP (2000)	Difazio MP	2000	J CHILD NEUROL	V15	P414	2.5	10.1177/088307380001500611	4
2	0			4	0.03	1	0	Regis J (2008)	Regis J	2008	NEUROCHIRURGIE	V54	P320	0.5	10.1016/j.neuchi.2008.02.016	6
18	8.07	2017	2021	45	0.02	1.17	0	Kang JY (2016)	Kang JY	2016	EPILEPSIA	V57	P325	3.5	10.1111/epi.13284	0
15	7.12	2016	2021	45	0.02	1.18	0	Drane DL (2015)	Drane DL	2015	EPILEPSIA	V56	P101	2.5	10.1111/epi.12860	0
6	0			33	0.02	1	0	Wiebe S (2001)	Wiebe S	2001	NEW ENGL J MED	V345	P311	2.5	10.1056/NEJM200108023450501	5
9	4.02	2017	2021	30	0.02	1.08	0	Mccracken DJ (2016)	Mccracken DJ	2016	OPER NEUROSURG	V12	P39	3.5	10.1227/NEU.0000000000001033	0
14	7.05	2008	2012	25	0.02	1.11	0	Prigatano GEORGEP (2007)	Prigatano GEORGEP	2007	SEMIN PEDIATR NEUROL	V14	P65	2.5	10.1016/j.spen.2007.03.004	1
5	0			25	0.02	1	0	Choudhri O (2015)	Choudhri O	2015	J NEUROSURG-PEDIATR	V15	P321	1.5	10.3171/2014.10.PEDS13498	0
4	0			22	0.02	1	0	Chan YM (2010)	Chan YM	2010	HORM RES PAEDIAT	V73	P312	2.5	10.1159/000308162	2
5	0			21	0.02	1	0	Lekovic GP (2009)	Lekovic GP	2009	NEUROSURGERY	V65	P1195	1.5	10.1227/01.NEU.0000359531.45021.52	2
7	0			20	0.02	1	0	Ellis JA (2016)	Ellis JA	2016	J CLIN NEUROSCI	V31	P224	2.5	10.1016/j.jocn.2016.02.016	0
27	13.27	2006	2010	18	0.02	1.27	0	Kerrigan JOHNF (2005)	Kerrigan JOHNF	2005	SEMIN PEDIATR NEUROL	V12	P119	2.5	10.1016/j.spen.2005.04.002	1
4	0			17	0.02	1	0	Schauble B (2004)	Schauble B	2004	NEUROLOGY	V63	P683	3.5	10.1212/01.WNL.0000134659.95217.6E	3
32	19.32	1997	2000	17	0.02	1.34	0	Munari C (1995)	Munari C	1995	ELECTROEN CLIN NEURO	V95	P154	3.5	10.1016/0013-4694(95)00063-5	7
6	0			14	0.02	1	0	Siwanuwatn RUNGSAK (2005)	Siwanuwatn RUNGSAK	2005	NEUROSURGERY	V56	P390	2.5	10.1227/01.NEU.0000156842.84682.01	1
5	0			14	0.02	1	0	Srikijvilaikul T (2004)	Srikijvilaikul T	2004	NEUROSURGERY	V54	P1395	3.5	10.1227/01.NEU.0000124604.29767.EB	3
43	21.23	2007	2011	13	0.02	1.57	0	Ng YT (2006)	Ng YT	2006	EPILEPSIA	V47	P1192	2.5	10.1111/j.1528-1167.2006.00516.x	1
6	0			12	0.02	1	0	Andermann F (2003)	Andermann F	2003	EPILEPTIC DISORD	V5	P173	3.5		2
6	0			12	0.02	1	0	Wu J (2007)	Wu J	2007	J NEUROPHYSIOL	V98	P5	2.5	10.1152/jn.00165.2007	2
17	8.96	2009	2012	12	0.02	1.15	0	Harvey ASIMON (2007)	Harvey ASIMON	2007	SEMIN PEDIATR NEUROL	V14	P60	3.5	10.1016/j.spen.2007.03.003	1
13	7.44	2011	2014	12	0.02	1.13	0	Striano S (2009)	Striano S	2009	EPILEPSIA	V50	P62	2.5	10.1111/j.1528-1167.2009.02125.x	2
4	0			11	0.02	1	0	Mattia D (1995)	Mattia D	1995	NEUROLOGY	V45	P1391	4.5	10.1212/WNL.45.7.1391	7
2	0			11	0.02	1	0	Cohen MM (1991)	Cohen MM	1991	AM J MED GENET	V39	P332	4.5	10.1002/ajmg.1320390316	9
5	0			10	0.02	1	0	Bartolomei F (2008)	Bartolomei F	2008	NEUROLOGY	V70	P1658	0.5	10.1212/01.wnl.0000294326.05118.d8	6
5	0			10	0.02	1	0	Kerrigan JF (2007)	Kerrigan JF	2007	EPILEPSIA	V48	P89	3.5	10.1111/j.1528-1167.2006.00835.x	2
2	0			10	0.02	1	0	Cepeda C (2006)	Cepeda C	2006	EPILEPSY BEHAV	V9	P219	1.5	10.1016/j.yebeh.2006.05.012	2
11	5.38	2006	2010	10	0.02	1.09	0	Arita K (2005)	Arita K	2005	NEUROL MED-CHIR	V45	P221	3.5	10.2176/nmc.45.221	3
2	0			9	0.02	1	0	Vaca GFB (2011)	Vaca GFB	2011	EPILEPTIC DISORD	V13	P435	3.5	10.1684/epd.2011.0480	16
1	0			9	0.02	1	0	Albright AL (1998)	Albright AL	1998	J NEUROSURG	V88	P353	4.5		4
5	0			8	0.02	1	0	Turjman F (1996)	Turjman F	1996	CHILD NERV SYST	V12	P63	4.5	10.1007/BF00819496	7
7	0			8	0.02	1	0	Leal AJR (2002)	Leal AJR	2002	CLIN NEUROPHYSIOL	V113	P1961	2.5	10.1016/S1388-2457(02)00253-5	4
25	11.05	2001	2005	8	0.02	1.26	0	Unger F (2000)	Unger F	2000	J NEUROSURG	V92	P726	2.5	10.3171/jns.2000.92.4.0726	1
4	0			8	0.02	1	0	Kahane P (1997)	Kahane P	1997	CURR PROB E	V11	P447	2.5		12
7	3.95	2016	2019	8	0.02	1.09	0	Demurger F (2015)	Demurger F	2015	EUR J HUM GENET	V23	P92	1.5	10.1038/ejhg.2014.62	14
1	0			7	0.02	1	0	Avery RA (2000)	Avery RA	2000	EPILEPSY RES	V40	P53	1.5	10.1016/S0920-1211(00)00109-1	4
16	7.96	2003	2006	7	0.02	1.13	0	Debeneix C (2001)	Debeneix C	2001	HORM RES	V56	P12	3.5	10.1159/000048084	4
34	16.52	2001	2004	6	0.02	1.3	0	Arita K (1999)	Arita K	1999	J NEUROSURG	V91	P212	3.5	10.3171/jns.1999.91.2.0212	1
4	0			6	0.02	1	0	Amstutz DR (2006)	Amstutz DR	2006	AM J NEURORADIOL	V27	P794	3.5		3
2	0			5	0.02	1	0	Nishio S (1993)	Nishio S	1993	NEUROSURG REV	V16	P157	4.5	10.1007/BF00258250	7
13	7.18	2013	2017	5	0.02	1.12	0	Striano S (2012)	Striano S	2012	EPILEPSY BEHAV	V24	P7	3.5	10.1016/j.yebeh.2012.02.013	2
14	6.27	2017	2021	37	0.01	1.08	0	Jermakowicz WJ (2017)	Jermakowicz WJ	2017	EPILEPSIA	V58	P801	1.5	10.1111/epi.13715	0
7	0			32	0.01	1	0	Ho AL (2016)	Ho AL	2016	EPILEPSY BEHAV CASE	V5	P23	2.5	10.1016/j.ebcr.2015.12.003	0
5	0			29	0.01	1	0	Cisternino M (2000)	Cisternino M	2000	J PEDIATR ENDOCR MET	V13	P695	1.5		8
7	3.64	2019	2021	28	0.01	1.05	0	Grewal SS (2019)	Grewal SS	2019	J NEUROSURG	V130	P2055	0.5	10.3171/2018.2.JNS171873	0
9	4.68	2019	2021	27	0.01	1.06	0	Donos C (2018)	Donos C	2018	EPILEPSIA	V59	P1421	1.5	10.1111/epi.14443	0
15	7.56	2008	2012	26	0.01	1.11	0	Fenoglio KRISTINAA (2007)	Fenoglio KRISTINAA	2007	SEMIN PEDIATR NEUROL	V14	P51	3.5	10.1016/j.spen.2007.03.002	2
12	6.67	2014	2018	26	0.01	1.07	0	Tovar-spinoza Z (2013)	Tovar-spinoza Z	2013	CHILD NERV SYST	V29	P2089	3.5	10.1007/s00381-013-2169-6	0
5	0			24	0.01	1	0	Karsy MICHAEL (2018)	Karsy MICHAEL	2018	NEUROSURG FOCUS	V44	PV2	1.5	10.3171/2018.4.FocusVid.17721	0
9	4.21	2008	2013	24	0.01	1.06	0	Kim DY (2008)	Kim DY	2008	EPILEPSIA	V49	P861	2.5	10.1111/j.1528-1167.2007.01455.x	2
9	4.52	2002	2005	24	0.01	1.07	0	Regis J (2000)	Regis J	2000	J NEUROSURG	V93	P141	3.5	10.3171/jns.2000.93.supplement_3.0141	5
9	4.62	2006	2009	22	0.01	1.04	0	Feiz-erfan I (2005)	Feiz-erfan I	2005	J NEUROSURG	V103	P325	2.5	10.3171/ped.2005.103.4.0325	1
37	14.61	2003	2008	20	0.01	1.18	0	Freeman JL (2003)	Freeman JL	2003	NEUROLOGY	V60	P762	1.5	10.1212/01.WNL.0000049457.05670.7D	1
9	4.93	2006	2008	19	0.01	1.06	0	Polkey CE (2003)	Polkey CE	2003	EPILEPTIC DISORD	V5	P281	3.5		1
21	9.79	2004	2008	19	0.01	1.06	0	Harvey AS (2003)	Harvey AS	2003	EPILEPTIC DISORD	V5	P257	2.5		1
10	5.3	2008	2011	19	0.01	1.07	0	Mathieu D (2006)	Mathieu D	2006	STEREOT FUNCT NEUROS	V84	P82	2.5	10.1159/000094036	1
6	0			19	0.01	1	0	Lariviere MJ (2016)	Lariviere MJ	2016	FRONT SURG	V3	P0	4.5	10.3389/fsurg.2016.00064	0
11	6.22	2010	2013	18	0.01	1.06	0	Frazier JL (2009)	Frazier JL	2009	CHILD NERV SYST	V25	P423	1.5	10.1007/s00381-008-0798-y	1
21	8.72	2005	2008	17	0.01	1.09	0	Mullatti N (2003)	Mullatti N	2003	EPILEPSIA	V44	P1310	3.5	10.1046/j.1528-1157.2003.04103.x	1
9	4.78	2009	2013	17	0.01	1.03	0	Prigatano GP (2008)	Prigatano GP	2008	EPILEPSY BEHAV	V13	P149	2.5	10.1016/j.yebeh.2008.02.016	2
12	6.38	2009	2013	17	0.01	1.06	0	Schulze-bonhage A (2008)	Schulze-bonhage A	2008	NEUROLOGY	V71	P277	2.5	10.1212/01.wnl.0000318279.92233.82	1
7	3.96	2009	2012	16	0.01	1.06	0	Cheung CS (2007)	Cheung CS	2007	EPILEPTIC DISORD	V9	P453	2.5		2
3	0			16	0.01	1	0	Kuller JA (1992)	Kuller JA	1992	AM J MED GENET	V43	P647	3.5	10.1002/ajmg.1320430336	9
3	0			16	0.01	1	0	Andrew M (2008)	Andrew M	2008	CHILD NERV SYST	V24	P275	0.5	10.1007/s00381-007-0448-9	1
2	0			16	0.01	1	0	Shin HY (2006)	Shin HY	2006	EPILEPTIC DISORD	V8	P209	4.5		2
27	14.32	1997	2002	16	0.01	1.13	0	Berkovic SF (1997)	Berkovic SF	1997	EPILEPSIA	V38	P1	2.5		7
41	22.47	1998	2002	15	0.01	1.12	0	Kuzniecky R (1997)	Kuzniecky R	1997	ANN NEUROL	V42	P60	2.5	10.1002/ana.410420111	7
12	7.19	1997	2000	15	0.01	1.06	0	Palmini A (1995)	Palmini A	1995	ANN NEUROL	V37	P476	3.5	10.1002/ana.410370410	7
15	7.57	2017	2021	15	0.01	1.08	0	Zubkov S (2015)	Zubkov S	2015	EPILEPSY BEHAV CASE	V4	P60	2.5	10.1016/j.ebcr.2015.07.002	0
13	6.55	2008	2012	15	0.01	1.1	0	Rosenfeld JEFFREYV (2007)	Rosenfeld JEFFREYV	2007	SEMIN PEDIATR NEUROL	V14	P88	2.5	10.1016/j.spen.2007.03.007	1
2	0			15	0.01	1	0	Awad ISSAM (2006)	Awad ISSAM	2006	NEUROSURG FOCUS	V21	P0	4.5		3
11	6.11	2014	2018	14	0.01	1.06	0	Mittal S (2013)	Mittal S	2013	NEUROSURG FOCUS	V34	P0	2.5	10.3171/2013.3.FOCUS1356	6
13	6.69	2006	2009	14	0.01	1.06	0	Schulze-bonhage A (2004)	Schulze-bonhage A	2004	NEUROLOGY	V62	P644	2.5	10.1212/01.WNL.0000110194.77056.65	1
7	0			14	0.01	1	0	Cossu M (2015)	Cossu M	2015	J NEUROSURG	V123	P1358	3.5	10.3171/2014.12.JNS141968	0
7	3.83	2006	2008	13	0.01	1.04	0	Rosenfeld JV (2004)	Rosenfeld JV	2004	J CLIN NEUROSCI	V11	P738	1.5	10.1016/j.jocn.2004.03.008	1
4	0			13	0.01	1	0	Cardinale F (2016)	Cardinale F	2016	J CLIN NEUROPHYSIOL	V33	P490	3.5	10.1097/WNP.0000000000000249	0
7	3.86	2013	2017	13	0.01	1.02	0	De La Mota CC (2012)	De La Mota CC	2012	NEUROLOGIA	V27	P268	2.5	10.1016/j.nrl.2011.12.008	2
14	7.94	2012	2016	13	0.01	1.04	0	Wait SD (2011)	Wait SD	2011	NEUROSURG FOCUS	V30	P0	1.5	10.3171/2010.11.FOCUS10250	6
21	10.97	2019	2021	12	0.01	1.09	0	Xu DS (2018)	Xu DS	2018	NEUROSURGERY	V83	P1183	1.5	10.1093/neuros/nyx604	0
4	0			12	0.01	1	0	Park YS (2009)	Park YS	2009	J NEUROSURG-PEDIATR	V4	P151	4.5	10.3171/2009.3.PEDS08129	1
14	8.75	1996	1999	12	0.01	1.04	0	Nishio S (1994)	Nishio S	1994	EPILEPSIA	V35	P514	3.5	10.1111/j.1528-1157.1994.tb02470.x	7
8	5.16	1995	1998	12	0.01	1.03	0	Arroyo S (1993)	Arroyo S	1993	BRAIN	V116	P757	3.5	10.1093/brain/116.4.757	7
2	0			12	0.01	1	0	Amin-hanjani S (1998)	Amin-hanjani S	1998	NEUROSURGERY	V42	P1229	3.5	10.1097/00006123-199806000-00013	12
8	4.11	2006	2009	12	0.01	1.05	0	Regis J (2004)	Regis J	2004	EPILEPSIA	V45	P504	3.5	10.1111/j.0013-9580.2004.07903.x	3
5	0			12	0.01	1	0	Hawasli AH (2014)	Hawasli AH	2014	STEREOT FUNCT NEUROS	V92	P397	1.5	10.1159/000366001	0
12	6.38	2009	2013	12	0.01	1.04	0	Shim KW (2008)	Shim KW	2008	NEUROSURGERY	V62	P847	1.5	10.1227/01.neu.0000318170.82719.7c	1
4	0			11	0.01	1	0	Ng Y (2006)	Ng Y	2006	EPILEPSIA	V47	P661	4.5	10.1111/j.1528-1167.2006.00484_3.x	2
9	4.93	2006	2008	11	0.01	1.06	0	Arzimanoglou AA (2003)	Arzimanoglou AA	2003	EPILEPTIC DISORD	V5	P187	3.5		1
8	4.62	2019	2021	11	0.01	1.03	0	Mirandola L (2017)	Mirandola L	2017	EPILEPSIA	V58	P1962	2.5	10.1111/epi.13895	0
5	0			11	0.01	1	0	Mullatti N (2003)	Mullatti N	2003	EPILEPTIC DISORD	V5	P201	2.5		1
11	5.81	2004	2007	11	0.01	1.09	0	Akai T (2002)	Akai T	2002	MINIM INVAS NEUROSUR	V45	P235	3.5	10.1055/s-2002-36196	1
11	6.37	1998	2001	11	0.01	1.05	0	Sisodiya SM (1997)	Sisodiya SM	1997	EPILEPSIA	V38	P1008	1.5	10.1111/j.1528-1157.1997.tb01483.x	7
2	0			11	0.01	1	0	Cossart R (2005)	Cossart R	2005	TRENDS NEUROSCI	V28	P108	2.5	10.1016/j.tins.2004.11.011	2
5	0			11	0.01	1	0	Catenoix H (2015)	Catenoix H	2015	NEUROSURGERY	V77	P9	4.5	10.1227/NEU.0000000000000723	0
2	0			11	0.01	1	0	Stein V (2003)	Stein V	2003	NEURON	V37	P375	4.5	10.1016/S0896-6273(03)00056-4	2
4	0			11	0.01	1	0	Casazza M (1996)	Casazza M	1996	NEUROSURGERY	V39	P26	3.5	10.1097/00006123-199607000-00007	12
4	0			10	0.01	1	0	Lopez-laso E (2007)	Lopez-laso E	2007	EPILEPTIC DISORD	V9	P90	4.5		2
10	5.3	2008	2011	10	0.01	1.05	0	Procaccini E (2006)	Procaccini E	2006	NEUROSURGERY	V59	P336	1.5	10.1227/01.NEU.0000233900.06146.72	1
16	8.76	2010	2014	10	0.01	1.05	0	Kameyama S (2009)	Kameyama S	2009	NEUROSURGERY	V65	P438	3.5	10.1227/01.NEU.0000348292.39252.B5	1
21	10.3	2018	2021	10	0.01	1.09	0	Du VX (2017)	Du VX	2017	EPILEPSIA	V58	P77	2.5	10.1111/epi.13751	0
2	0			9	0.01	1	0	De Ribaupierre S (2008)	De Ribaupierre S	2008	NEUROSURG FOCUS	V25	P0	4.5	10.3171/FOC/2008/25/9/E14	6
2	0			9	0.01	1	0	Inoue HK (1995)	Inoue HK	1995	NOSHUYO BYORI	V12	P45	2.5		7
3	0			9	0.01	1	0	Ng YT (2006)	Ng YT	2006	J NEUROSURG	V105	P378	4.5	10.3171/ped.2006.105.5.378	2
7	3.71	2008	2011	9	0.01	1.03	0	Maixner W (2006)	Maixner W	2006	CHILD NERV SYST	V22	P867	3.5	10.1007/s00381-006-0129-0	1
2	0			9	0.01	1	0	Ali S (2006)	Ali S	2006	EPILEPSY BEHAV	V9	P111	4.5	10.1016/j.yebeh.2006.03.016	1
5	0			9	0.01	1	0	Barbaro NM (2009)	Barbaro NM	2009	ANN NEUROL	V65	P167	4.5	10.1002/ana.21558	6
2	0			9	0.01	1	0	Ghanta RAJESHK (2011)	Ghanta RAJESHK	2011	INDIAN J ENDOCRINOL METAB	V15 Suppl 3	PS255	1.5	10.4103/2230-8210.84880	6
29	12.95	2001	2005	9	0.01	1.17	0	Sturm JW (2000)	Sturm JW	2000	NEUROLOGY	V54	P971	2.5	10.1212/WNL.54.4.971	1
9	5.01	2007	2009	9	0.01	1.03	0	Striano S (2005)	Striano S	2005	SEIZURE-EUR J EPILEP	V14	P232	2.5	10.1016/j.seizure.2005.01.004	3
2	0			8	0.01	1	0	Velasco F (2000)	Velasco F	2000	NEUROSURGERY	V47	P295	2.5	10.1097/00006123-200008000-00007	4
9	4.4	2006	2010	8	0.01	1.05	0	Johnston JJ (2005)	Johnston JJ	2005	AM J HUM GENET	V76	P609	2.5	10.1086/429346	3
13	6.46	2003	2006	8	0.01	1.07	0	Dunoyer C (2002)	Dunoyer C	2002	EPILEPSIA	V43	P292	1.5	10.1046/j.1528-1157.2002.06501.x	1
2	0			8	0.01	1	0	Vinters HV (2002)	Vinters HV	2002	INT REV NEUROBIOL	V49	P63	4.5		1
4	0			8	0.01	1	0	Mendez MF (1999)	Mendez MF	1999	J NEUROPSYCH CLIN N	V11	P253	3.5		4
9	4.61	2000	2003	8	0.01	1.05	0	de Brito VN (1999)	de Brito VN	1999	ARCH DIS CHILD	V80	P231	1.5	10.1136/adc.80.3.231	8
5	0			8	0.01	1	0	Lekovic GP (2006)	Lekovic GP	2006	NEUROSURGERY	V58	P166	3.5	10.1227/01.NEU.0000193512.87279.69	1
9	4.09	2003	2007	8	0.01	1.03	0	Leal AJR (2003)	Leal AJR	2003	EPILEPSIA	V44	P1191	2.5	10.1046/j.1528-1157.2003.66902.x	1
7	4.38	2010	2011	7	0.01	1.04	0	Abla AA (2010)	Abla AA	2010	CHILDS NERV SYST	V0	P0	0.5		1
12	6.15	2000	2003	7	0.01	1.09	0	Feuillan PP (1999)	Feuillan PP	1999	J CLIN ENDOCR METAB	V84	P44	1.5	10.1210/jc.84.1.44	8
4	0			7	0.01	1	0	Ng YT (2011)	Ng YT	2011	EPILEPSY BEHAV	V20	P75	2.5	10.1016/j.yebeh.2010.10.027	2
8	4.77	2012	2015	7	0.01	1.06	0	Rosenfeld JV (2011)	Rosenfeld JV	2011	NEUROSURG FOCUS	V30	P0	2.5	10.3171/2010.11.FOCUS10244	6
8	4.03	2017	2021	7	0.01	1.06	0	Brandmeir N (2016)	Brandmeir N	2016	CUREUS	V8	P0	1.5	10.7759/cureus.581	0
8	4.09	2000	2003	7	0.01	1.02	0	Cerullo A (1998)	Cerullo A	1998	ELECTROEN CLIN NEURO	V107	P317	4.5	10.1016/S0013-4694(98)00074-1	4
2	0			7	0.01	1	0	Picot MC (2016)	Picot MC	2016	EPILEPSIA	V57	P1669	2.5	10.1111/epi.13492	0
36	15.14	2016	2021	7	0.01	1.19	0	Kameyama S (2016)	Kameyama S	2016	J NEUROSURG	V124	P1503	3.5	10.3171/2015.4.JNS1582	0
9	5.03	1999	2002	6	0.01	1.04	0	Iannetti P (1997)	Iannetti P	1997	BRAIN DEV-JPN	V19	P418	2.5	10.1016/S0387-7604(97)00042-9	4
3	0			6	0.01	1	0	Wellmer J (2014)	Wellmer J	2014	SEIZURE-EUR J EPILEP	V23	P475	2.5	10.1016/j.seizure.2014.01.024	0
2	0			6	0.01	1	0	Whang CJ (1995)	Whang CJ	1995	STEREOT FUNCT NEUROS	V64	P202	3.5	10.1159/000098780	12
12	7.58	1994	1998	5	0.01	1.11	0	Albright AL (1993)	Albright AL	1993	J NEUROSURG	V78	P77	2.5	10.3171/jns.1993.78.1.0077	7
2	0			5	0.01	1	0	Biesecker LG (2003)	Biesecker LG	2003	EPILEPTIC DISORD	V5	P235	4.5		3
8	4.02	2002	2005	5	0.01	1.02	0	Regis J (2000)	Regis J	2000	EPILEPTIC DISORD	V2	P113	2.5		5
19	9.76	2000	2003	5	0.01	1.12	0	Tasch E (1998)	Tasch E	1998	NEUROLOGY	V51	P1046	3.5	10.1212/WNL.51.4.1046	4
16	8.9	2014	2018	5	0.01	1.07	0	Wethe JV (2013)	Wethe JV	2013	NEUROLOGY	V81	P1044	3.5	10.1212/WNL.0b013e3182a4a3e3	6
6	0			5	0.01	1	0	Murphy JV (2000)	Murphy JV	2000	PEDIATR NEUROL	V23	P167	3.5	10.1016/S0887-8994(00)00170-3	4
1	0			5	0.01	1	0	Bajpai A (2002)	Bajpai A	2002	J PEDIATR ENDOCR MET	V15	P1173	0.5		4
2	0			4	0.01	1	0	Cossu M (2012)	Cossu M	2012	J NEUROSURG-PEDIATR	V9	P290	4.5	10.3171/2011.12.PEDS11216	18
1	0			4	0.01	1	0	Anyaneyeboa K (1987)	Anyaneyeboa K	1987	AM J MED GENET	V26	P899	4.5	10.1002/ajmg.1320260418	9
2	0			4	0.01	1	0	Feichtinger M (2006)	Feichtinger M	2006	EPILEPSIA	V47	P1184	0.5	10.1111/j.1528-1167.2006.00592.x	3
9	4.26	2016	2021	4	0.01	1.03	0	Wu J (2015)	Wu J	2015	CNS NEUROSCI THER	V21	P104	2.5	10.1111/cns.12348	6
3	0			3	0.01	1	0	Gulati S (2002)	Gulati S	2002	BRAIN DEV-JPN	V24	P784	1.5	10.1016/S0387-7604(02)00096-7	4
3	0			3	0.01	1	0	Pasquino AM (2008)	Pasquino AM	2008	J CLIN ENDOCR METAB	V93	P190	2.5	10.1210/jc.2007-1216	2
1	0			3	0.01	1	0	Alshail E (1997)	Alshail E	1997	BRAIN PATHOL	V7	P799	1.5		7
1	0			3	0.01	1	0	Acharya SV (2009)	Acharya SV	2009	ENDOCR PRACT	V0	P1	0.5		2
2	0			3	0.01	1	0	Blumberg J (2012)	Blumberg J	2012	EPILEPSIA	V53	P1810	4.5	10.1111/j.1528-1167.2012.03578.x	18
7	3.64	2019	2021	3	0.01	1.03	0	Cross JH (2017)	Cross JH	2017	EPILEPSIA	V58	P16	2.5	10.1111/epi.13758	14
1	0			3	0.01	1	0	Behnke J (1996)	Behnke J	1996	CHILD NERV SYST	V12	P125	2.5	10.1007/BF00266812	7
3	0			3	0.01	1	0	Kizilkilic O (2005)	Kizilkilic O	2005	AM J NEURORADIOL	V26	P65	3.5		3
5	0			3	0.01	1	0	Alves C (2013)	Alves C	2013	CHILD NERV SYST	V29	P513	2.5	10.1007/s00381-013-2022-y	2
5	0			2	0.01	1	0	Saper CB (2000)	Saper CB	2000	PROG BRAIN RES	V126	P39	2.5		4
2	0			2	0.01	1	0	Ng YT (2010)	Ng YT	2010	SEMIN PEDIATR NEUROL	V17	P13	2.5	10.1016/j.spen.2010.01.002	2
1	0			2	0.01	1	0	Baekjensen AM (1998)	Baekjensen AM	1998	J PEDIAT	V132	P105	4.5		4
4	0			32	0	1	0	Carel JC (1999)	Carel JC	1999	J CLIN ENDOCR METAB	V84	P1973	2.5		8
12	6.78	2016	2019	32	0	1.01	0	Willie JT (2014)	Willie JT	2014	NEUROSURGERY	V74	P569	2.5	10.1227/NEU.0000000000000343	0
7	0			29	0	1	0	Perry MS (2017)	Perry MS	2017	J NEUROSURG-PEDIATR	V20	P575	2.5	10.3171/2017.6.PEDS17158	0
3	0			26	0	1	0	Spencer SS (2002)	Spencer SS	2002	EPILEPSIA	V43	P141	1.5	10.1046/j.1528-1157.2002.28101.x	5
3	0			26	0	1	0	Chabardes S (2002)	Chabardes S	2002	EPILEPTIC DISORD	V4	P0	1.5		5
13	7.1	2018	2021	24	0	1.03	0	Lewis EC (2015)	Lewis EC	2015	EPILEPSIA	V56	P1590	3.5	10.1111/epi.13106	0
2	0			22	0	1	0	Habiby R (1997)	Habiby R	1997	J PEDIATR-US	V131	P786	3.5	10.1016/S0022-3476(97)70117-3	8
2	0			22	0	1	0	Leger J (2000)	Leger J	2000	J PEDIATR-US	V137	P819	0.5	10.1067/mpd.2000.109201	8
2	0			22	0	1	0	Ishii T (1999)	Ishii T	1999	EUR J PEDIATR	V158	P933	1.5	10.1007/s004310051245	8
2	0			22	0	1	0	Fredriks AM (2000)	Fredriks AM	2000	PEDIATR RES	V47	P316	0.5	10.1203/00006450-200003000-00006	8
2	0			22	0	1	0	Andersson AM (1999)	Andersson AM	1999	EUR J ENDOCRINOL	V140	P477	1.5	10.1530/eje.0.1400477	8
2	0			22	0	1	0	Gromoll J (1998)	Gromoll J	1998	J CLIN ENDOCR METAB	V83	P476	2.5	10.1210/jc.83.2.476	8
2	0			22	0	1	0	Frenzel S (1998)	Frenzel S	1998	DEUT MED WOCHENSCHR	V123	P827	2.5	10.1055/s-2007-1024074	8
2	0			22	0	1	0	Cherniske EM (1999)	Cherniske EM	1999	CLIN DYSMORPHOL	V8	P117	1.5		8
2	0			22	0	1	0	*scientificcommitteeonveterinarymeasuresrelatingtopublichealtheuropeancommission (1999)	*scientificcommitteeonveterinarymeasuresrelatingtopublichealtheuropeancommission	1999	ASS POT RISKS HUM HL	V0	P0	1.5		8
2	0			22	0	1	0	Fritsche S (1999)	Fritsche S	1999	EUR FOOD RES TECHNOL	V209	P153	1.5	10.1007/s002170050475	8
2	0			22	0	1	0	Carmi D (1999)	Carmi D	1999	PEDIATRICS	V103	P1257	1.5	10.1542/peds.103.6.1257	8
2	0			22	0	1	0	Karg H (1999)	Karg H	1999	ARCH LEBENSMITTELHYG	V50	P28	1.5		8
2	0			21	0	1	0	Kossoff EH (2002)	Kossoff EH	2002	NEUROLOGY	V59	P1735	1.5	10.1212/01.WNL.0000035639.54567.5C	5
2	0			21	0	1	0	Arzimanoglou AA (2000)	Arzimanoglou AA	2000	NEUROLOGY	V55	P1472	3.5	10.1212/WNL.55.10.1472	5
2	0			21	0	1	0	Hodaie M (2002)	Hodaie M	2002	EPILEPSIA	V43	P603	1.5	10.1046/j.1528-1157.2002.26001.x	5
2	0			21	0	1	0	Danielpour M (2001)	Danielpour M	2001	PEDIATR NEUROSURG	V35	P169	2.5	10.1159/000050417	5
2	0			21	0	1	0	Daniel RT (2001)	Daniel RT	2001	STEREOT FUNCT NEUROS	V77	P219	2.5	10.1159/000064609	5
2	0			21	0	1	0	Clusmann H (2002)	Clusmann H	2002	J NEUROSURG	V97	P1131	1.5	10.3171/jns.2002.97.5.1131	5
7	3.64	2019	2021	21	0	1.02	0	Le S (2018)	Le S	2018	EPILEPSY BEHAV	V89	P37	1.5	10.1016/j.yebeh.2018.09.040	0
2	0			21	0	1	0	Hong SC (2000)	Hong SC	2000	J NEUROSURG	V93	P766	3.5	10.3171/jns.2000.93.5.0766	5
6	0			21	0	1	0	Waseem H (2015)	Waseem H	2015	EPILEPSY BEHAV	V51	P152	4.5	10.1016/j.yebeh.2015.07.022	0
16	7.53	2005	2008	20	0	1.03	0	Fohlen M (2003)	Fohlen M	2003	EPILEPTIC DISORD	V5	P267	3.5		1
2	0			20	0	1	0	Wieser HG (2003)	Wieser HG	2003	J NEUROSURG	V98	P751	0.5	10.3171/jns.2003.98.4.0751	5
2	0			20	0	1	0	Maehara T (2001)	Maehara T	2001	EPILEPSIA	V42	P67	2.5	10.1046/j.1528-1157.2001.081422.x	5
2	0			20	0	1	0	Salanova V (2002)	Salanova V	2002	EPILEPSIA	V43	P170	1.5	10.1046/j.1528-1157.2002.33800.x	5
3	0			20	0	1	0	Vakharia VN (2018)	Vakharia VN	2018	EPILEPSIA	V59	P814	1.5	10.1111/epi.14034	0
2	0			20	0	1	0	Wetjen NM (2002)	Wetjen NM	2002	NEUROSURG REV	V25	P119	1.5	10.1007/s101430100174	5
2	0			20	0	1	0	Schramm J (2002)	Schramm J	2002	NEUROSURGERY	V51	P644	1.5	10.1097/00006123-200209000-00008	5
5	0			20	0	1	0	Willie JT (2019)	Willie JT	2019	EPILEPSIA	V60	P220	0.5	10.1111/epi.14634	0
2	0			20	0	1	0	Schramm J (2002)	Schramm J	2002	J NEUROSURG	V97	P39	1.5	10.3171/jns.2002.97.1.0039	5
2	0			20	0	1	0	Ryvlin P (2003)	Ryvlin P	2003	EPILEPSIA	V44	P23	0.5	10.1046/j.1528-1157.44.s.5.4.x	5
2	0			20	0	1	0	Parrent AG (2000)	Parrent AG	2000	CAN J NEUROL SCI	V27	PS79	3.5	10.1017/S0317167100000718	5
7	0			19	0	1	0	Drane DL (2018)	Drane DL	2018	EPILEPSY RES	V142	P170	1.5	10.1016/j.eplepsyres.2017.09.016	0
6	0			19	0	1	0	Hale AT (2019)	Hale AT	2019	NEUROSURGERY	V85	PE730	0.5	10.1093/neuros/nyz094	0
4	0			19	0	1	0	Cajigas I (2019)	Cajigas I	2019	WORLD NEUROSURG	V126	PE1121	0.5	10.1016/j.wneu.2019.03.057	0
7	0			18	0	1	0	Wu CY (2019)	Wu CY	2019	EPILEPSIA	V60	P1171	0.5	10.1111/epi.15565	0
11	0			18	0	1	0	Buckley RT (2016)	Buckley RT	2016	NEUROSURG FOCUS	V41	P0	3.5	10.3171/2016.7.FOCUS16236	0
9	4.4	2018	2021	18	0	1.02	0	Gross RE (2018)	Gross RE	2018	ANN NEUROL	V83	P575	1.5	10.1002/ana.25180	0
6	0			18	0	1	0	Tovar-spinoza Z (2018)	Tovar-spinoza Z	2018	NEUROSURG FOCUS	V45	P0	2.5	10.3171/2018.6.FOCUS18228	0
2	0			17	0	1	0	Hensley-judge H (2013)	Hensley-judge H	2013	EPILEPSIA	V54	P1376	1.5	10.1111/epi.12215	6
5	0			17	0	1	0	Selch MT (2005)	Selch MT	2005	MINIM INVAS NEUROSUR	V48	P310	2.5	10.1055/s-2005-915598	1
1	0			17	0	1	0	Bognanno JR (1988)	Bognanno JR	1988	AM J ROENTGENOL	V151	P381	3.5		11
4	0			17	0	1	0	Craig DW (2008)	Craig DW	2008	AM J HUM GENET	V82	P366	4.5	10.1016/j.ajhg.2007.10.006	2
1	0			17	0	1	0	Atlas SW (1987)	Atlas SW	1987	RADIOLOGY	V162	P111	4.5	10.1148/radiology.162.1.3786749	11
1	0			17	0	1	0	Bradac GB (1987)	Bradac GB	1987	NEURORADIOLOGY	V29	P578	4.5	10.1007/BF00350447	11
1	0			17	0	1	0	Braffman BH (1988)	Braffman BH	1988	RADIOL CLIN N AM	V26	P773	3.5		11
1	0			17	0	1	0	Biondi A (1988)	Biondi A	1988	NEURORADIOLOGY	V30	P214	3.5	10.1007/BF00341831	11
1	0			17	0	1	0	Brantzawadzki M (1987)	Brantzawadzki M	1987	MAGNETIC RESONANCE I	V0	P0	4.5		11
1	0			17	0	1	0	Bousquet JC (1988)	Bousquet JC	1988	RADIOLOGY	V166	P693	3.5	10.1148/radiology.166.3.3340763	11
3	0			17	0	1	0	Wicks RT (2016)	Wicks RT	2016	NEUROSURGERY	V79	PS83	3.5	10.1227/NEU.0000000000001439	0
2	0			17	0	1	0	Quigg M (2011)	Quigg M	2011	EPILEPSIA	V52	P909	3.5	10.1111/j.1528-1167.2011.02987.x	6
4	0			17	0	1	0	Youngerman BE (2018)	Youngerman BE	2018	EPILEPSIA	V59	P595	1.5	10.1111/epi.14004	0
1	0			17	0	1	0	Aoki S (1989)	Aoki S	1989	RADIOLOGY	V172	P527	2.5	10.1148/radiology.172.2.2501822	11
4	0			16	0	1	0	Gross RE (2016)	Gross RE	2016	NEUROSURG CLIN N AM	V27	P37	1.5	10.1016/j.nec.2015.08.004	0
4	0			16	0	1	0	Brown MG (2018)	Brown MG	2018	J NEUROL NEUROSUR PS	V89	P425	2.5	10.1136/jnnp-2017-316003	0
2	0			16	0	1	0	Falowski S (2012)	Falowski S	2012	STEREOT FUNCT NEUROS	V90	P137	4.5	10.1159/000336337	0
2	0			15	0	1	0	Norred SE (2014)	Norred SE	2014	BIOMED RES INT	V2014	P0	2.5	10.1155/2014/761312	0
2	0			15	0	1	0	Partsch CJ (1999)	Partsch CJ	1999	MONATSSCHR KINDERH	V147	P754	1.5	10.1007/s001120050493	8
4	0			15	0	1	0	Waldau B (2009)	Waldau B	2009	PEDIATR NEUROSURG	V45	P225	3.5	10.1159/000224620	2
2	0			15	0	1	0	Partsch CJ (1999)	Partsch CJ	1999	MONATSSCHR KINDERH	V147	P638	1.5	10.1007/s001120050474	8
4	0			15	0	1	0	Waseem H (2017)	Waseem H	2017	J CLIN NEUROSCI	V38	P1	2.5	10.1016/j.jocn.2016.12.002	0
2	0			15	0	1	0	Leschek EW (1999)	Leschek EW	1999	J CLIN ENDOCR METAB	V84	P175	1.5	10.1210/jc.84.1.175	8
2	0			15	0	1	0	Rodriguez-macias KA (1999)	Rodriguez-macias KA	1999	ARCH DIS CHILD	V81	P53	1.5	10.1136/adc.81.1.53	8
4	0			15	0	1	0	Boerwinkle VL (2018)	Boerwinkle VL	2018	EPILEPSY RES	V142	P156	1.5	10.1016/j.eplepsyres.2017.09.015	0
5	0			15	0	1	0	Tassi L (1995)	Tassi L	1995	EPILEPSIA	V36	P0	3.5		7
5	0			15	0	1	0	Tao JX (2018)	Tao JX	2018	J NEUROL NEUROSUR PS	V89	P542	1.5	10.1136/jnnp-2017-316833	0
5	0			15	0	1	0	Shahar E (2008)	Shahar E	2008	J CHILD NEUROL	V23	P235	3.5	10.1177/0883073807308703	2
2	0			15	0	1	0	Partsch CJ (1998)	Partsch CJ	1998	MONATSSCHR KINDERH	V146	P678	2.5	10.1007/s001120050310	8
2	0			15	0	1	0	Palmert MR (1999)	Palmert MR	1999	J CLIN ENDOCR METAB	V84	P415	1.5	10.1210/jc.84.2.415	8
2	0			15	0	1	0	Lopponen T (1996)	Lopponen T	1996	ARCH DIS CHILD	V74	P490	4.5	10.1136/adc.74.6.490	8
6	3.51	2002	2003	15	0	1.01	0	Schrottner O (1998)	Schrottner O	1998	STEREOT FUNCT NEUROS	V70	P50	3.5	10.1159/000056406	5
2	0			15	0	1	0	Partsch CJ (1999)	Partsch CJ	1999	J PEDIATR-US	V134	P82	1.5	10.1016/S0022-3476(99)70376-8	8
2	0			14	0	1	0	Lawson JA (2005)	Lawson JA	2005	NEUROLOGY	V64	P55	1.5	10.1212/01.WNL.0000148647.55705.A3	3
2	0			14	0	1	0	Marusic P (2002)	Marusic P	2002	EPILEPSIA	V43	P27	4.5	10.1046/j.1528-1157.2002.00801.x	3
6	3.56	2017	2019	14	0	1.02	0	Effendi S (2014)	Effendi S	2014	OPER NEUROSURG	V10	P172	3.5	10.1227/NEU.0000000000000286	0
4	0			14	0	1	0	Oehl B (2009)	Oehl B	2009	EPILEPTIC DISORD	V11	P82	2.5	10.1684/epd.2009.0245	2
6	3.54	2011	2013	14	0	1	0	Kim DY (2009)	Kim DY	2009	EPILEPSY RES	V83	P89	3.5	10.1016/j.eplepsyres.2008.09.008	2
3	0			14	0	1	0	Carpentier A (2012)	Carpentier A	2012	LASER SURG MED	V44	P361	3.5	10.1002/lsm.22025	0
15	6.72	2017	2021	14	0	1.03	0	Burrows AM (2016)	Burrows AM	2016	NEUROSURG FOCUS	V41	P0	3.5	10.3171/2016.7.FOCUS16218	0
2	0			14	0	1	0	Barkovich AJ (2004)	Barkovich AJ	2004	NEUROIMAG CLIN N AM	V14	P401	2.5	10.1016/j.nic.2004.04.003	3
2	0			14	0	1	0	Hubbard AM (1989)	Hubbard AM	1989	AM J NEURORADIOL	V10	P1277	4.5		10
2	0			14	0	1	0	Marliani AF (1991)	Marliani AF	1991	J CAN ASSOC RADIOL	V42	P335	2.5		10
1	0			13	0	1	0	Armstrong CL (2004)	Armstrong CL	2004	NEUROPSYCHOL REV	V14	P65	2.5	10.1023/B:NERV.0000026649.68781.8e	3
2	0			13	0	1	0	Wang W (2009)	Wang W	2009	EPILEPTIC DISORD	V11	P333	4.5	10.1684/epd.2009.0275	6
1	0			13	0	1	0	Berkovic SF (1991)	Berkovic SF	1991	ANN NEUROL	V29	P175	2.5	10.1002/ana.410290210	10
1	0			13	0	1	0	Ahles TA (2002)	Ahles TA	2002	J CLIN ONCOL	V20	P485	4.5	10.1200/JCO.2002.20.2.485	3
3	0			13	0	1	0	Hoppe C (2017)	Hoppe C	2017	SEIZURE-EUR J EPILEP	V48	P45	2.5	10.1016/j.seizure.2017.04.002	0
1	0			13	0	1	0	Becker T (1990)	Becker T	1990	EUR NEUROPSYCHOPHARMACOL	V1	P83	3.5	10.1016/0924-977X(90)90018-6	10
1	0			13	0	1	0	Barkovich AJ (1989)	Barkovich AJ	1989	RADIOLOGY	V171	P189	4.5	10.1148/radiology.171.1.2928524	10
1	0			13	0	1	0	Barkovich AJ (1992)	Barkovich AJ	1992	AM J NEURORADIOL	V13	P959	1.5		10
1	0			13	0	1	0	Bronen RA (1991)	Bronen RA	1991	AM J NEURORADIOL	V12	P933	2.5		10
32	15.73	2009	2013	13	0	1.06	0	Ng YT (2008)	Ng YT	2008	NEUROLOGY	V70	P1543	2.5	10.1212/01.wnl.0000310644.40767.aa	1
1	0			13	0	1	0	Bogerts B (1990)	Bogerts B	1990	PSYCHIAT RES-NEUROIM	V35	P1	3.5		10
3	0			13	0	1	0	Morris SA (2017)	Morris SA	2017	WORLD NEUROSURG	V104	P467	2.5	10.1016/j.wneu.2017.05.009	0
1	0			13	0	1	0	Baker RP (2004)	Baker RP	2004	BRIT J NEUROSURG	V18	P541	2.5	10.1080/02688690400012459	3
1	0			13	0	1	0	Baker LL (1992)	Baker LL	1992	AM J NEURORADIOL	V13	P115	1.5		10
1	0			13	0	1	0	Andreasen NC (1990)	Andreasen NC	1990	ARCH GEN PSYCHIAT	V47	P1008	3.5		10
1	0			13	0	1	0	Andreasen NC (1992)	Andreasen NC	1992	AM J NEURORADIOL	V13	P841	1.5		10
1	0			13	0	1	0	Barkovich AJ (1989)	Barkovich AJ	1989	AM J ROENTGENOL	V152	P353	4.5	10.2214/ajr.152.2.353	10
1	0			13	0	1	0	Breier A (1992)	Breier A	1992	ARCH GEN PSYCHIAT	V49	P921	1.5		10
1	0			13	0	1	0	Brooks BS (1990)	Brooks BS	1990	AM J NEURORADIOL	V11	P93	3.5		10
7	3.64	2019	2021	13	0	1.02	0	Fayed I (2018)	Fayed I	2018	PEDIATR NEUROSURG	V53	P322	1.5	10.1159/000491823	0
18	9.79	1998	2002	13	0	1.04	0	Arroyo S (1997)	Arroyo S	1997	EPILEPSIA	V38	P114	2.5	10.1111/j.1528-1157.1997.tb01085.x	7
6	0			12	0	1	0	Blumcke I (2017)	Blumcke I	2017	NEW ENGL J MED	V377	P1648	3.5	10.1056/NEJMoa1703784	0
3	0			12	0	1	0	Kaplowitz PB (1999)	Kaplowitz PB	1999	PEDIATRICS	V104	P936	2.5	10.1542/peds.104.4.936	8
2	0			12	0	1	0	Lew SM (2014)	Lew SM	2014	NEUROSURGERY	V74	P182	0.5	10.1227/NEU.0000000000000241	6
7	4.11	2014	2017	12	0	1	0	Regis JEAN (2012)	Regis JEAN	2012	CLIN NEUROSURG	V59	P59	4.5		6
4	0			12	0	1	0	Dorfer C (2011)	Dorfer C	2011	NEUROSURG FOCUS	V30	P0	2.5	10.3171/2011.1.FOCUS10240	2
1	0			12	0	1	0	Andolf E (1999)	Andolf E	1999	ACTA PAEDIATR	V88	P246	2.5	10.1080/08035259950169963	8
1	0			12	0	1	0	Antonacci F (2000)	Antonacci F	2000	DIFFER GEOM APPL	V13	P1	1.5	10.1016/S0926-2245(00)00009-7	8
5	0			12	0	1	0	Khan S (2009)	Khan S	2009	EPILEPSIA	V50	P1608	1.5	10.1111/j.1528-1167.2008.01995.x	6
2	0			12	0	1	0	Dorfer C (2013)	Dorfer C	2013	EPILEPSIA	V54	P1905	1.5	10.1111/epi.12394	6
2	0			12	0	1	0	Parvizi J (2009)	Parvizi J	2009	J NEUROPSYCH CLIN N	V21	P75	1.5	10.1176/appi.neuropsych.21.1.75	2
4	0			12	0	1	0	Verloes A (1992)	Verloes A	1992	AM J MED GENET	V43	P669	3.5	10.1002/ajmg.1320430404	9
5	0			12	0	1	0	Patel P (2016)	Patel P	2016	J NEUROSURG	V125	P853	3.5	10.3171/2015.7.JNS15244	0
2	0			12	0	1	0	Morrell MJ (2011)	Morrell MJ	2011	NEUROLOGY	V77	P1295	3.5	10.1212/WNL.0b013e3182302056	6
18	9.28	2006	2009	12	0	1.03	0	Brandberg G (2004)	Brandberg G	2004	EUR J PAEDIATR NEURO	V8	P35	3.5	10.1016/j.ejpn.2003.10.003	1
9	5.08	2010	2013	12	0	1.01	0	Beggs J (2008)	Beggs J	2008	J NEUROPATH EXP NEUR	V67	P657	2.5	10.1097/NEN.0b013e31817d8085	2
5	0			12	0	1	0	Carel JC (2009)	Carel JC	2009	PEDIATRICS	V123	PE752	4.5	10.1542/peds.2008-1783	2
8	4.43	2011	2015	12	0	1.02	0	Li GH (2011)	Li GH	2011	ANN NEUROL	V69	P664	1.5	10.1002/ana.22298	2
2	0			11	0	1	0	Schramm J (2012)	Schramm J	2012	ACTA NEUROCHIR	V154	P2017	2.5	10.1007/s00701-012-1481-3	6
4	0			11	0	1	0	Quiske A (2007)	Quiske A	2007	EPILEPSY BEHAV	V10	P328	0.5	10.1016/j.yebeh.2006.12.009	1
2	0			11	0	1	0	Muenke M (1991)	Muenke M	1991	AM J MED GENET	V41	P548	4.5	10.1002/ajmg.1320410436	9
5	0			11	0	1	0	Papayannis CE (2008)	Papayannis CE	2008	ACTA NEUROL SCAND	V118	P313	2.5	10.1111/j.1600-0404.2008.01016.x	2
2	0			11	0	1	0	Sills IN (1993)	Sills IN	1993	AM J MED GENET	V47	P321	2.5	10.1002/ajmg.1320470305	9
2	0			11	0	1	0	Engel J (2012)	Engel J	2012	JAMA-J AM MED ASSOC	V307	P922	4.5	10.1001/jama.2012.220	0
3	0			11	0	1	0	Palmini A (2004)	Palmini A	2004	NEUROLOGY	V62	PS2	2.5	10.1212/01.WNL.0000114507.30388.7E	3
2	0			11	0	1	0	Clarke DF (2014)	Clarke DF	2014	EPILEPTIC DISORD	V16	P238	2.5	10.1684/epd.2014.0658	0
2	0			11	0	1	0	Tanner JM (2001)	Tanner JM	2001	ASSESSMENT SKELETAL	V3rd	P0	0.5		8
2	0			11	0	1	0	Thomas HM (1994)	Thomas HM	1994	J MED GENET	V31	P145	1.5	10.1136/jmg.31.2.145	9
4	0			11	0	1	0	Jethwa PR (2012)	Jethwa PR	2012	NEUROSURGERY	V71	P133	3.5	10.1227/NEU.0b013e31826101d4	0
3	0			11	0	1	0	Biesecker LG (1996)	Biesecker LG	1996	J MED GENET	V33	P585	0.5	10.1136/jmg.33.7.585	9
3	0			11	0	1	0	Mohammadi AM (2014)	Mohammadi AM	2014	CANCER MED-US	V3	P971	1.5	10.1002/cam4.266	0
1	0			11	0	1	0	Breger RK (1987)	Breger RK	1987	RADIOLOGY	V163	P427	4.5	10.1148/radiology.163.2.3031727	11
2	0			11	0	1	0	Penman SPLITTM (1994)	Penman SPLITTM	1994	CLIN DYSMORPHOL	V3	P301	1.5		9
3	0			11	0	1	0	Miller BA (2017)	Miller BA	2017	J NEUROSURG-PEDIATR	V20	P364	2.5	10.3171/2017.5.PEDS1782	0
2	0			11	0	1	0	Jobst BC (2010)	Jobst BC	2010	EPILEPSIA	V51	P2334	4.5	10.1111/j.1528-1167.2010.02673.x	6
2	0			11	0	1	0	Buzi F (1998)	Buzi F	1998	ACTA PAEDIATR	V87	P1138	3.5		8
2	0			10	0	1	0	Husain AM (2001)	Husain AM	2001	J NEUROSURG	V95	P888	1.5	10.3171/jns.2001.95.5.0888	5
26	16.32	1996	1999	10	0	1.01	0	Valdueza JM (1994)	Valdueza JM	1994	NEUROSURGERY	V34	P949	4.5	10.1227/00006123-199406000-00001	7
2	0			10	0	1	0	Sun BM (1998)	Sun BM	1998	EXP NEUROL	V154	P691	4.5	10.1006/exnr.1998.6935	5
4	0			10	0	1	0	Schulze-bonhage ANDREAS (2007)	Schulze-bonhage ANDREAS	2007	SEMIN PEDIATR NEUROL	V14	P80	1.5	10.1016/j.spen.2007.03.006	1
2	0			10	0	1	0	Andermann F (1997)	Andermann F	1997	AM J NEURORADIOL	V18	P302	2.5		15
6	3.52	2014	2017	10	0	1	0	Mittal S (2013)	Mittal S	2013	NEUROSURG FOCUS	V34	P0	2.5	10.3171/2013.3.FOCUS1355	6
2	0			10	0	1	0	Bautista JF (2003)	Bautista JF	2003	EPILEPSY RES	V55	P131	3.5	10.1016/S0920-1211(03)00118-9	3
2	0			10	0	1	0	Kral T (2003)	Kral T	2003	J NEUROL NEUROSUR PS	V74	P183	3.5	10.1136/jnnp.74.2.183	3
2	0			10	0	1	0	Acharya SV (2010)	Acharya SV	2010	ENDOCR PRACT	V16	P237	2.5	10.4158/EP09193.CR	2
4	0			10	0	1	0	Tovar-spinoza Z (2016)	Tovar-spinoza Z	2016	CHILD NERV SYST	V32	P1947	3.5	10.1007/s00381-016-3193-0	0
5	0			10	0	1	0	Gore PA (2006)	Gore PA	2006	J NEUROSURG	V105	P485	4.5	10.3171/ped.2006.105.6.485	1
28	12.8	2005	2009	10	0	1.01	0	Freeman JL (2004)	Freeman JL	2004	AM J NEURORADIOL	V25	P450	2.5		1
3	0			10	0	1	0	Mori Y (2000)	Mori Y	2000	NEUROSURGERY	V46	P157	1.5	10.1093/neurosurgery/46.1.157	5
2	0			10	0	1	0	Hawasli AH (2014)	Hawasli AH	2014	NEUROSURG FOCUS	V37	P0	2.5	10.3171/2014.9.FOCUS14471	0
2	0			10	0	1	0	King D (1997)	King D	1997	NEUROLOGY	V48	P1363	2.5	10.1212/WNL.48.5.1363	15
2	0			10	0	1	0	Arrigo T (1999)	Arrigo T	1999	EUR J ENDOCRINOL	V141	P140	2.5	10.1530/eje.0.1410140	8
2	0			10	0	1	0	Celedin S (2010)	Celedin S	2010	PEDIATR NEUROL	V42	P59	2.5	10.1016/j.pediatrneurol.2009.08.003	2
2	0			10	0	1	0	Grumbach MM (1998)	Grumbach MM	1998	WILLIAMS TXB ENDOCRI	V0	P1509	3.5		8
2	0			10	0	1	0	Kawai K (2001)	Kawai K	2001	J NEUROSURG	V95	P883	1.5	10.3171/jns.2001.95.5.0883	5
42	21.34	2002	2005	10	0	1.04	0	Regis J (2000)	Regis J	2000	NEUROSURGERY	V47	P1343	2.5	10.1097/00006123-200012000-00014	1
2	0			10	0	1	0	Berberoglu MERIH (2009)	Berberoglu MERIH	2009	J CLIN RES PEDIATR ENDOCRINOL	V1	P164	3.5	10.4274/jcrpe.v1i4.3	2
2	0			10	0	1	0	Clarke DB (1996)	Clarke DB	1996	SURG NEUROL	V46	P579	3.5	10.1016/S0090-3019(96)00214-5	15
2	0			10	0	1	0	Cascino GD (1995)	Cascino GD	1995	EPILEPSIA	V36	P230	4.5	10.1111/j.1528-1157.1995.tb00989.x	15
2	0			10	0	1	0	Fernandez G (1997)	Fernandez G	1997	EPILEPSIA	V38	P922	2.5	10.1111/j.1528-1157.1997.tb01258.x	15
1	0			10	0	1	0	Cheng K (1993)	Cheng K	1993	NEUROSURGERY	V32	P458	2.5	10.1227/00006123-199303000-00020	9
2	0			9	0	1	0	Kral T (2001)	Kral T	2001	CHILD NERV SYST	V17	P595	2.5	10.1007/s003810100497	5
5	0			9	0	1	0	Encharazavi F (1992)	Encharazavi F	1992	AM J MED GENET	V42	P44	1.5	10.1002/ajmg.1320420111	9
2	0			9	0	1	0	Rousso IH (2008)	Rousso IH	2008	EUR J PEDIATR	V167	P583	4.5	10.1007/s00431-007-0515-y	2
4	0			9	0	1	0	Wright JM (2018)	Wright JM	2018	J NEUROSURG-PEDIATR	V21	P302	1.5	10.3171/2017.9.PEDS1747	0
4	0			9	0	1	0	Youngerman BE (2020)	Youngerman BE	2020	NEUROSURGERY	V86	PE366	0.5	10.1093/neuros/nyz556	0
2	0			9	0	1	0	Grote CL (1999)	Grote CL	1999	BRAIN	V122	P561	4.5	10.1093/brain/122.3.561	5
22	13.08	2016	2018	9	0	1	0	Wilfong AA (2013)	Wilfong AA	2013	EPILEPSIA	V54	P109	3.5	10.1111/epi.12454	0
4	0			9	0	1	0	Kameyama S (2010)	Kameyama S	2010	EPILEPSIA	V51	P2270	2.5	10.1111/j.1528-1167.2010.02739.x	2
4	0			9	0	1	0	Regis J (2000)	Regis J	2000	NEUROSURGERY	V47	P1091	1.5	10.1097/00006123-200011000-00013	5
3	0			9	0	1	0	Wu J (2008)	Wu J	2008	EXP NEUROL	V213	P397	2.5	10.1016/j.expneurol.2008.07.004	2
3	0			9	0	1	0	Hooten KG (2019)	Hooten KG	2019	J NEUROSURG-PEDIATR	V23	P92	0.5	10.3171/2018.6.PEDS1828	0
2	0			9	0	1	0	Karenfort M (2002)	Karenfort M	2002	NEUROPEDIATRICS	V33	P255	1.5	10.1055/s-2002-36740	5
6	0			9	0	1	0	Regis J (1999)	Regis J	1999	AM J NEURORADIOL	V20	P213	2.5		5
14	7.05	2002	2005	9	0	1.03	0	Deonna T (2000)	Deonna T	2000	EPILEPTIC DISORD	V2	P33	2.5		1
3	0			9	0	1	0	Cobourn K (2018)	Cobourn K	2018	NEUROSURG FOCUS	V45	P0	1.5	10.3171/2018.6.FOCUS18209	0
1	0			9	0	1	0	Aicardi J (2002)	Aicardi J	2002	CURR PROB E	V17	P33	3.5		3
2	0			9	0	1	0	Irwin K (2001)	Irwin K	2001	DEV MED CHILD NEUROL	V43	P248	2.5	10.1017/S0012162201000470	5
2	0			9	0	1	0	Neri G (1995)	Neri G	1995	AM J MED GENET	V59	P365	0.5	10.1002/ajmg.1320590317	9
1	0			9	0	1	0	Colombo N (1987)	Colombo N	1987	RADIOLOGY	V165	P481	4.5	10.1148/radiology.165.2.3659370	11
2	0			9	0	1	0	Alley TL (1995)	Alley TL	1995	AM J HUM GENET	V56	P1411	0.5		9
3	0			9	0	1	0	Mcdonald CR (2004)	Mcdonald CR	2004	EPILEPSY BEHAV	V5	P949	4.5	10.1016/j.yebeh.2004.08.014	3
1	0			9	0	1	0	Andres M (2005)	Andres M	2005	CEREB CORTEX	V15	P194	0.5	10.1093/cercor/bhh122	3
2	0			9	0	1	0	Unsinn KM (1995)	Unsinn KM	1995	J MED GENET	V32	P125	0.5	10.1136/jmg.32.2.125	9
3	0			9	0	1	0	Chapman KE (2011)	Chapman KE	2011	EPILEPSY RES	V94	P218	1.5	10.1016/j.eplepsyres.2011.02.004	2
1	0			9	0	1	0	Clavier E (1988)	Clavier E	1988	J RADIOL	V69	P333	3.5		11
4	0			9	0	1	0	Palma AE (2019)	Palma AE	2019	J NEUROSURG-PEDIATR	V23	P303	1.5	10.3171/2018.10.PEDS18368	0
2	0			9	0	1	0	Kerrigan JF (2007)	Kerrigan JF	2007	EPILEPSY RES	V75	P70	0.5	10.1016/j.eplepsyres.2007.04.002	2
1	0			9	0	1	0	Alsop DC (2002)	Alsop DC	2002	EPILEPSIA	V43	P69	3.5	10.1046/j.1528-1157.2002.043s1069.x	3
3	0			9	0	1	0	Rahmathulla G (2012)	Rahmathulla G	2012	STEREOT FUNCT NEUROS	V90	P192	4.5	10.1159/000338251	0
1	0			9	0	1	0	Brown EW (1987)	Brown EW	1987	AM J NEURORADIOL	V8	P1031	4.5		11
2	0			9	0	1	0	Roth J (2013)	Roth J	2013	J NEUROSURG-PEDIATR	V11	P491	1.5	10.3171/2013.2.PEDS12275	6
1	0			8	0	1	0	Daniels DL (1987)	Daniels DL	1987	MAGNETIC RESONANCE A	V0	P0	4.5		11
6	0			8	0	1	0	Pruitt R (2017)	Pruitt R	2017	J NEUROSURG	V126	P1238	2.5	10.3171/2016.3.JNS152147	0
2	0			8	0	1	0	Argyropoulou M (1991)	Argyropoulou M	1991	PEDIATR RADIOL	V21	P247	3.5	10.1007/BF02018614	13
3	0			8	0	1	0	Romanelli P (2008)	Romanelli P	2008	NEUROSURG FOCUS	V24	P0	3.5	10.3171/FOC/2008/24/5/E9	6
2	0			8	0	1	0	Marras CE (2011)	Marras CE	2011	NEUROSURG FOCUS	V30	P0	3.5	10.3171/2010.11.FOCUS10241	6
1	0			8	0	1	0	Diaz LL (1992)	Diaz LL	1992	PEDIATR NEUROSURG	V17	P30	3.5		9
15	9.78	1996	1998	8	0	1	0	Cascino GD (1993)	Cascino GD	1993	NEUROLOGY	V43	P747	3.5	10.1212/WNL.43.4.747	7
2	0			8	0	1	0	Engel J (2016)	Engel J	2016	NEUROLOGY	V87	P2483	2.5	10.1212/WNL.0000000000003407	0
8	3.97	2003	2006	8	0	1.01	0	Striano S (2002)	Striano S	2002	EPILEPTIC DISORD	V4	P129	2.5		1
2	0			8	0	1	0	Kuzniecky R (1995)	Kuzniecky R	1995	EPILEPSIA	V36	P0	3.5		7
2	0			8	0	1	0	Umeoka SHUICHI (2008)	Umeoka SHUICHI	2008	NEUROSURGERY	V63	PE1205	2.5	10.1227/01.NEU.0000335169.86155.65	2
2	0			8	0	1	0	Langfitt JT (1997)	Langfitt JT	1997	EPILEPSIA	V38	P154	4.5	10.1111/j.1528-1157.1997.tb01091.x	5
1	0			8	0	1	0	Dawson RC (1989)	Dawson RC	1989	AM J NEURORADIOL	V10	P613	2.5		11
2	0			8	0	1	0	Cassio A (2000)	Cassio A	2000	J PEDIATR ENDOCR MET	V13	P703	2.5		8
2	0			8	0	1	0	Graham D (2016)	Graham D	2016	EPILEPSIA	V57	P1053	2.5	10.1111/epi.13408	0
2	0			8	0	1	0	Terra-bustamante VC (2005)	Terra-bustamante VC	2005	CHILD NERV SYST	V21	P546	1.5	10.1007/s00381-004-1106-0	3
2	0			8	0	1	0	Medvid R (2015)	Medvid R	2015	AM J NEURORADIOL	V36	P1998	2.5	10.3174/ajnr.A4362	0
2	0			8	0	1	0	Kwan P (2010)	Kwan P	2010	EPILEPSIA	V51	P1069	4.5	10.1111/j.1528-1167.2009.02397.x	6
2	0			8	0	1	0	Perignon F (1992)	Perignon F	1992	J CLIN ENDOCR METAB	V75	P1170	2.5	10.1210/jc.75.4.1170	13
7	3.95	2010	2013	8	0	1	0	Addas B (2008)	Addas B	2008	NEUROSURG FOCUS	V25	P0	2.5	10.3171/FOC/2008/25/9/E8	1
2	0			8	0	1	0	Commentz JC (1995)	Commentz JC	1995	HORM RES	V44	P271	3.5	10.1159/000184640	7
1	0			8	0	1	0	Dietemann JL (1990)	Dietemann JL	1990	FEUILLETS DE RADIOLOGIE	V30	P389	1.5		11
2	0			8	0	1	0	Parrent AG (1999)	Parrent AG	1999	EPILEPSIA	V40	P1408	2.5	10.1111/j.1528-1157.1999.tb02013.x	5
1	0			8	0	1	0	Davis PC (1987)	Davis PC	1987	AM J NEURORADIOL	V8	P817	4.5		11
2	0			8	0	1	0	Jermakowicz WJ (2017)	Jermakowicz WJ	2017	OPER NEUROSURG	V13	P627	1.5	10.1093/ons/opx029	0
4	0			8	0	1	0	Quigg M (2012)	Quigg M	2012	EPILEPSIA	V53	P7	1.5	10.1111/j.1528-1167.2011.03339.x	6
2	0			8	0	1	0	Paglioli E (2016)	Paglioli E	2016	NEUROLOGY	V87	P1968	2.5	10.1212/WNL.0000000000003307	0
2	0			8	0	1	0	Cox TD (1991)	Cox TD	1991	RADIOLOGY	V179	P721	3.5	10.1148/radiology.179.3.2027981	13
2	0			8	0	1	0	Carpentier A (2011)	Carpentier A	2011	LASER SURG MED	V43	P943	4.5	10.1002/lsm.21138	0
2	0			8	0	1	0	Aghakhani Y (2014)	Aghakhani Y	2014	EPILEPSIA	V55	P1892	4.5	10.1111/epi.12856	0
3	0			8	0	1	0	Hawasli AH (2013)	Hawasli AH	2013	NEUROSURGERY	V73	P1007	3.5	10.1227/NEU.0000000000000144	0
5	0			8	0	1	0	Quigg M (2014)	Quigg M	2014	J NEUROSURG	V121	P232	1.5	10.3171/2014.8.GKS141608	0
2	0			8	0	1	0	Kang JY (2017)	Kang JY	2017	NEUROTHERAPEUTICS	V14	P176	0.5	10.1007/s13311-016-0498-3	0
2	0			8	0	1	0	Mohamed IS (2007)	Mohamed IS	2007	CLIN NEUROL NEUROSUR	V109	P182	3.5	10.1016/j.clineuro.2006.06.005	2
2	0			8	0	1	0	Barcia-salorio JL (1999)	Barcia-salorio JL	1999	ADV NEUROL	V81	P299	2.5		5
1	0			8	0	1	0	Deroos A (1988)	Deroos A	1988	MAGNETIC RESONANCE A	V0	P0	3.5		11
1	0			8	0	1	0	Davis PC (1987)	Davis PC	1987	AM J NEURORADIOL	V8	P107	4.5		11
3	0			8	0	1	0	Harada K (1995)	Harada K	1995	ACTA NEUROCHIR	V137	P102	3.5	10.1007/BF02188791	7
1	0			8	0	1	0	Albright AL (1993)	Albright AL	1993	J NEUROSURG	V79	P156	4.5		7
1	0			7	0	1	0	Borod JC (1988)	Borod JC	1988	J NEUROL NEUROSUR PS	V51	P826	4.5	10.1136/jnnp.51.6.826	17
3	0			7	0	1	0	Verloes A (1995)	Verloes A	1995	J MED GENET	V32	P605	0.5	10.1136/jmg.32.8.605	9
2	0			7	0	1	0	Loeffler JS (2003)	Loeffler JS	2003	NEUROSURGERY	V52	P1436	3.5	10.1227/01.NEU.0000064809.59806.E8	3
13	7.77	2012	2015	7	0	1	0	Troester M (2011)	Troester M	2011	EPILEPSIA	V52	P1137	1.5	10.1111/j.1528-1167.2011.03095.x	2
1	0			7	0	1	0	Asfora WT (1989)	Asfora WT	1989	J NEUROL NEUROSUR PS	V52	P523	3.5	10.1136/jnnp.52.4.523	17
2	0			7	0	1	0	Isaka TOSHIHIKO (1996)	Isaka TOSHIHIKO	1996	NEUROLOGIA MEDICO-CHIRURGICA	V36	P725	2.5	10.2176/nmc.36.725	7
4	0			7	0	1	0	Thompson SA (2016)	Thompson SA	2016	SEIZURE-EUR J EPILEP	V41	P211	2.5	10.1016/j.seizure.2016.06.019	0
2	0			7	0	1	0	Palma E (2006)	Palma E	2006	P NATL ACAD SCI USA	V103	P8465	2.5	10.1073/pnas.0602979103	2
7	4.15	2013	2016	7	0	1.01	0	Pati S (2011)	Pati S	2011	NEUROSURG FOCUS	V30	P0	1.5	10.3171/2010.11.FOCUS10248	6
4	0			7	0	1	0	Isnard J (2018)	Isnard J	2018	NEUROPHYSIOL CLIN	V48	P5	1.5	10.1016/j.neucli.2017.11.005	0
3	0			7	0	1	0	Pizzo F (2017)	Pizzo F	2017	EPILEPSIA	V58	P2112	2.5	10.1111/epi.13919	0
1	0			7	0	1	0	Acciarri N (1995)	Acciarri N	1995	J NEUROSURG SCI	V39	P13	3.5		12
1	0			7	0	1	0	Arlazaroff A (1998)	Arlazaroff A	1998	ISRAEL J PSYCHIAT	V35	P184	4.5		4
7	4.13	2011	2013	7	0	1.02	0	Leal AJR (2009)	Leal AJR	2009	EPILEPSIA	V50	P1624	2.5	10.1111/j.1528-1167.2008.01810.x	1
1	0			7	0	1	0	Bartolomei F (1998)	Bartolomei F	1998	STEREOT FUNCT NEUROS	V70	P237	0.5	10.1159/000056427	12
3	0			7	0	1	0	Regis J (1999)	Regis J	1999	STEREOT FUNCT NEUROS	V72	P11	2.5	10.1159/000056434	5
2	0			7	0	1	0	Biesecker LG (1996)	Biesecker LG	1996	J MED GENET	V33	P947	0.5	10.1136/jmg.33.11.947	9
2	0			7	0	1	0	Grebe TA (1996)	Grebe TA	1996	AM J MED GENET	V66	P129	0.5	10.1002/(SICI)1096-8628(19961211)66:2<129::AID-AJMG2>3.0.CO;2-M	9
4	0			7	0	1	0	Chibbaro S (2017)	Chibbaro S	2017	NEUROSURG REV	V40	P647	2.5	10.1007/s10143-017-0822-3	0
1	0			7	0	1	0	Abrahamson EE (2001)	Abrahamson EE	2001	BRAIN RES	V889	P1	1.5	10.1016/S0006-8993(00)03015-8	4
1	0			7	0	1	0	Barker FG (1996)	Barker FG	1996	NEW ENGL J MED	V334	P1077	2.5	10.1056/NEJM199604253341701	12
2	0			7	0	1	0	Chalifoux R (1997)	Chalifoux R	1997	STEREOT FUNCT NEUROS	V67	P169	1.5	10.1159/000099446	12
3	0			7	0	1	0	Sinclair DB (2003)	Sinclair DB	2003	PEDIATR NEUROSURG	V38	P195	0.5	10.1159/000069099	5
2	0			7	0	1	0	Ganz JC (2002)	Ganz JC	2002	J NEUROSURG	V97	P644	4.5	10.3171/jns.2002.97.supplement_5.0644	3
2	0			7	0	1	0	Staley KEVINJ (2006)	Staley KEVINJ	2006	EPILEPSY CURR	V6	P124	2.5	10.1111/j.1535-7511.2006.00119.x	2
2	0			7	0	1	0	Henry TR (1999)	Henry TR	1999	NEUROLOGY	V52	P1166	3.5	10.1212/WNL.52.6.1166	4
2	0			7	0	1	0	Henry TR (1998)	Henry TR	1998	EPILEPSIA	V39	P983	4.5	10.1111/j.1528-1157.1998.tb01448.x	4
2	0			7	0	1	0	Malikova H (2018)	Malikova H	2018	EPILEPSY RES	V142	P126	0.5	10.1016/j.eplepsyres.2017.08.011	0
1	0			7	0	1	0	Bachorowski JA (2001)	Bachorowski JA	2001	J ACOUST SOC AM	V110	P1581	1.5	10.1121/1.1391244	4
2	0			7	0	1	0	Dzhala VI (2005)	Dzhala VI	2005	NAT MED	V11	P1205	3.5	10.1038/nm1301	2
3	0			7	0	1	0	Sloan AE (2013)	Sloan AE	2013	J NEUROSURG	V118	P1202	2.5	10.3171/2013.1.JNS1291	0
1	0			7	0	1	0	Armstrong SC (1990)	Armstrong SC	1990	NEUROPSY NEUROPSY BE	V3	P213	2.5		17
1	0			7	0	1	0	Albright AL (1992)	Albright AL	1992	PEDIATR NEUROSURG	V18	P315	3.5		9
1	0			7	0	1	0	Brazis P (1990)	Brazis P	1990	LOCALIZATION CLIN NE	V0	P203	2.5		17
2	0			7	0	1	0	Cardinale F (2013)	Cardinale F	2013	NEUROSURGERY	V72	P353	4.5	10.1227/NEU.0b013e31827d1161	0
2	0			7	0	1	0	Regis J (1994)	Regis J	1994	STEREOT FUNCT NEUROS	V64	P191	4.5		12
2	0			7	0	1	0	Cercy SP (2009)	Cercy SP	2009	EPILEPSY BEHAV	V16	P360	1.5	10.1016/j.yebeh.2009.08.007	2
1	0			7	0	1	0	Asanuma H (1995)	Asanuma H	1995	PEDIATR NEUROL	V12	P361	3.5	10.1016/0887-8994(95)00057-M	7
9	5.08	2010	2013	7	0	1.01	0	Tellez-zenteno JOSEF (2008)	Tellez-zenteno JOSEF	2008	NEUROPSYCHIATR DIS TREAT	V4	P1021	3.5		2
3	0			7	0	1	0	Ng YT (2011)	Ng YT	2011	EPILEPSIA	V52	Pe1	0.5	10.1111/j.1528-1167.2010.02921.x	2
21	9.89	2001	2004	7	0	1.02	0	Parrent AG (1999)	Parrent AG	1999	J NEUROSURG	V91	P881	3.5	10.3171/jns.1999.91.5.0881	1
2	0			7	0	1	0	Fujimoto Y (2003)	Fujimoto Y	2003	ACTA NEUROCHIR	V145	P697	4.5	10.1007/s00701-003-0077-3	1
7	3.94	1997	2001	7	0	1.01	0	Biesecker LG (1996)	Biesecker LG	1996	AM J MED GENET	V65	P76	3.5	10.1002/(SICI)1096-8628(19961002)65:1<76::AID-AJMG12>3.0.CO;2-O	9
3	0			7	0	1	0	Grewal SS (2019)	Grewal SS	2019	WORLD NEUROSURG	V122	PE32	1.5	10.1016/j.wneu.2018.08.227	0
2	0			6	0	1	0	Cossu M (2018)	Cossu M	2018	EPILEPSY RES	V142	P121	0.5	10.1016/j.eplepsyres.2017.07.001	0
2	0			6	0	1	0	Gooneratne IK (2017)	Gooneratne IK	2017	EPILEPSY RES	V132	P70	1.5	10.1016/j.eplepsyres.2017.02.016	0
5	0			6	0	1	0	Georgakoulias N (1998)	Georgakoulias N	1998	SEIZURE-EUR J EPILEP	V7	P167	2.5	10.1016/S1059-1311(98)80075-7	4
2	0			6	0	1	0	Cappabianca P (2008)	Cappabianca P	2008	NEUROSURGERY	V62	P575	2.5	10.1227/01.NEU.0000297107.42131.DF	1
1	0			6	0	1	0	Bressani N (1990)	Bressani N	1990	HORM RES	V34	P189	3.5	10.1159/000181823	13
15	6.42	2016	2021	6	0	1.02	0	Rolston JD (2016)	Rolston JD	2016	NEUROSURG CLIN N AM	V27	P59	1.5	10.1016/j.nec.2015.08.007	0
4	0			6	0	1	0	Pendl G (1999)	Pendl G	1999	NEUROSURGERY	V45	P303	2.5	10.1097/00006123-199908000-00021	5
2	0			6	0	1	0	Caruana F (2011)	Caruana F	2011	CURR BIOL	V21	P195	3.5	10.1016/j.cub.2010.12.042	16
1	0			6	0	1	0	Abrahams JJ (1991)	Abrahams JJ	1991	AM J NEURORADIOL	V12	P155	2.5		13
4	0			6	0	1	0	Tandon V (2018)	Tandon V	2018	WORLD NEUROSURG	V113	P366	1.5	10.1016/j.wneu.2018.01.201	0
3	0			6	0	1	0	Sperli F (2006)	Sperli F	2006	EPILEPSIA	V47	P440	3.5	10.1111/j.1528-1167.2006.00442.x	2
3	0			6	0	1	0	Krack P (2001)	Krack P	2001	MOVEMENT DISORD	V16	P867	1.5	10.1002/mds.1174	4
2	0			6	0	1	0	Regis J (1999)	Regis J	1999	NEUROSURG CLIN N AM	V10	P359	2.5	10.1016/S1042-3680(18)30201-8	5
2	0			6	0	1	0	Livneh U (2012)	Livneh U	2012	P NATL ACAD SCI USA	V109	P18956	2.5	10.1073/pnas.1207662109	16
2	0			6	0	1	0	Shih YH (2005)	Shih YH	2005	CLIN NEUROL NEUROSUR	V107	P108	3.5	10.1016/j.clineuro.2004.06.004	3
26	13.6	2019	2021	6	0	1.01	0	Curry DJ (2018)	Curry DJ	2018	EPILEPSY RES	V142	P131	1.5	10.1016/j.eplepsyres.2018.03.013	0
1	0			6	0	1	0	Aldenkamp AP (2001)	Aldenkamp AP	2001	EPILEPSY BEHAV	V2	P343	1.5	10.1006/ebeh.2001.0218	4
13	7.38	2012	2016	6	0	1.01	0	Parvizi J (2011)	Parvizi J	2011	BRAIN	V134	P2960	3.5	10.1093/brain/awr235	2
2	0			6	0	1	0	Roberts CM (2011)	Roberts CM	2011	PEDIATR NEUROSURG	V47	P147	1.5	10.1159/000330547	2
4	0			6	0	1	0	Veendrick-meekes MJBM (2007)	Veendrick-meekes MJBM	2007	EPILEPSY BEHAV	V11	P218	2.5	10.1016/j.yebeh.2007.03.005	1
1	0			6	0	1	0	Cacciari E (1990)	Cacciari E	1990	ARCH DIS CHILD	V65	P1199	4.5	10.1136/adc.65.11.1199	13
2	0			6	0	1	0	Caruana F (2012)	Caruana F	2012	BEHAV BRAIN SCI	V35	P145	2.5	10.1017/S0140525X11001476	16
3	0			6	0	1	0	Handforth A (1998)	Handforth A	1998	NEUROLOGY	V51	P48	3.5	10.1212/WNL.51.1.48	4
3	0			6	0	1	0	de Almeida AN (2008)	de Almeida AN	2008	NEUROSURG REV	V31	P343	4.5	10.1007/s10143-008-0142-8	6
2	0			6	0	1	0	Jezzini A (2012)	Jezzini A	2012	P NATL ACAD SCI USA	V109	P10077	2.5	10.1073/pnas.1200143109	16
24	11.27	2003	2006	6	0	1.04	0	Frattali CM (2001)	Frattali CM	2001	NEUROLOGY	V57	P43	2.5	10.1212/WNL.57.1.43	1
2	0			6	0	1	0	Krueger J (2014)	Krueger J	2014	NEW DIR PHILOS COGN	V0	P140	0.5		16
8	4.73	2016	2018	6	0	1	0	Pati S (2013)	Pati S	2013	J CHILD NEUROL	V28	P909	3.5	10.1177/0883073813488673	0
2	0			6	0	1	0	Gothard KM (2014)	Gothard KM	2014	FRONT NEUROSCI-SWITZ	V8	P0	0.5	10.3389/fnins.2014.00043	16
1	0			6	0	1	0	Ambrosi B (1990)	Ambrosi B	1990	ACTA ENDOCRINOL-COP	V122	P569	4.5	10.1530/acta.0.1220569	13
8	4.11	2006	2009	6	0	1	0	Quiske A (2006)	Quiske A	2006	EPILEPSIA	V47	P153	1.5	10.1111/j.1528-1167.2006.00381.x	3
1	0			6	0	1	0	Bouffard GG (1997)	Bouffard GG	1997	GENOME RES	V7	P59	-0.5	10.1101/gr.7.1.59	9
6	3.66	2006	2007	6	0	1.01	0	Schulze-bonhage A (2004)	Schulze-bonhage A	2004	EPILEPSY BEHAV	V5	P94	2.5	10.1016/j.yebeh.2003.11.021	1
1	0			6	0	1	0	Attie KM (1990)	Attie KM	1990	J CLIN ENDOCR METAB	V71	P975	3.5	10.1210/jcem-71-4-975	13
2	0			6	0	1	0	Jansen LA (2008)	Jansen LA	2008	EPILEPSY RES	V81	P188	2.5	10.1016/j.eplepsyres.2008.05.011	2
2	0			6	0	1	0	Tinuper P (1996)	Tinuper P	1996	EPILEPSIA S4	V37	P57	2.5		7
1	0			6	0	1	0	Brown RS (1991)	Brown RS	1991	J CLIN ENDOCR METAB	V72	P12	2.5	10.1210/jcem-72-1-12	13
2	0			6	0	1	0	Liu KD (2005)	Liu KD	2005	J NEUROSURG	V102	P81	3.5	10.3171/jns.2005.102.s_supplement.0081	3
1	0			5	0	1	0	Anderson AW (1996)	Anderson AW	1996	MAGN RESON MED	V35	P162	2.5	10.1002/mrm.1910350206	20
2	0			5	0	1	0	Mosewich RK (1997)	Mosewich RK	1997	ELECTROENCEPHALOGR C	V103	P136	2.5		15
14	6.27	2017	2021	5	0	1.02	0	Hildebrand MS (2016)	Hildebrand MS	2016	AM J HUM GENET	V99	P423	2.5	10.1016/j.ajhg.2016.05.031	14
2	0			5	0	1	0	Meyer (2000)	Meyer	2000	CLIN POSITRON IMAGING	V3	P75	2.5	10.1016/S1095-0397(00)00043-1	1
1	0			5	0	1	0	Barker P (1998)	Barker P	1998	6 ANN M SOC MAGN RES	V1	P1338	0.5		20
4	0			5	0	1	0	Shukla ND (2017)	Shukla ND	2017	NEUROPSYCH DIS TREAT	V13	P2469	2.5	10.2147/NDT.S139544	0
5	0			5	0	1	0	Shahar E (2007)	Shahar E	2007	PEDIATR NEUROL	V37	P29	2.5	10.1016/j.pediatrneurol.2007.03.003	2
2	0			5	0	1	0	Ng YT (2006)	Ng YT	2006	IN PRESS EPILEPSIA	V0	P0	-0.5		1
1	0			5	0	1	0	Andersson AM (1998)	Andersson AM	1998	J CLIN ENDOCR METAB	V83	P675	3.5	10.1210/jc.83.2.675	8
2	0			5	0	1	0	Pataraia E (1998)	Pataraia E	1998	EPILEPSIA	V39	P608	1.5	10.1111/j.1528-1157.1998.tb01429.x	15
1	0			5	0	1	0	Brueton LA (1992)	Brueton LA	1992	J MED GENET	V29	P635	4.5	10.1136/jmg.29.9.635	9
4	0			5	0	1	0	Regis J (2010)	Regis J	2010	J NEURO-ONCOL	V98	P155	3.5	10.1007/s11060-010-0226-5	6
2	0			5	0	1	0	Obrien TJ (1998)	Obrien TJ	1998	NUCL MED COMMUN	V19	P31	1.5	10.1097/00006231-199801000-00006	15
2	0			5	0	1	0	Kuzniecky R (1993)	Kuzniecky R	1993	ANN NEUROL	V34	P627	3.5	10.1002/ana.410340421	7
1	0			5	0	1	0	Baird AE (1997)	Baird AE	1997	ANN NEUROL	V41	P581	1.5	10.1002/ana.410410506	20
8	4.84	2015	2017	5	0	1.02	0	Steinmetz PN (2013)	Steinmetz PN	2013	FRONT NEUROL	V4	P0	3.5	10.3389/fneur.2013.00210	6
5	0			5	0	1	0	Booth TN (2004)	Booth TN	2004	AM J NEURORADIOL	V25	P1283	2.5		3
5	0			5	0	1	0	Huang YH (2019)	Huang YH	2019	J NEUROSURG-PEDIATR	V24	P433	0.5	10.3171/2019.5.PEDS19117	0
10	5.48	2006	2008	5	0	1	0	Kahane P (2003)	Kahane P	2003	EPILEPTIC DISORD	V5	P205	3.5		1
2	0			5	0	1	0	Cottingham RW (1993)	Cottingham RW	1993	AM J HUM GENET	V53	P252	3.5		9
1	0			5	0	1	0	Basser PJ (1996)	Basser PJ	1996	J MAGN RESON SER B	V111	P209	2.5	10.1016/j.jmr.2011.09.022	20
6	0			5	0	1	0	Bourdillon P (2018)	Bourdillon P	2018	EPILEPSIA	V59	P2296	1.5	10.1111/epi.14584	0
1	0			5	0	1	0	Baldauf J (2007)	Baldauf J	2007	CHILD NERV SYST	V23	P623	3.5	10.1007/s00381-007-0335-4	1
24	11.2	2004	2008	5	0	1.01	0	Nguyen D (2003)	Nguyen D	2003	EPILEPSY BEHAV	V4	P246	2.5	10.1016/S1525-5050(03)00086-6	1
1	0			5	0	1	0	Beaulieu C (1996)	Beaulieu C	1996	MAGNET RESON MED	V36	P627	2.5	10.1002/mrm.1910360419	20
18	8.82	2018	2021	5	0	1.01	0	Regis J (2017)	Regis J	2017	EPILEPSIA	V58	P60	2.5	10.1111/epi.13754	0
2	0			5	0	1	0	Jonas R (2004)	Jonas R	2004	NEUROLOGY	V62	P1712	3.5	10.1212/01.WNL.0000127109.14569.C3	5
2	0			5	0	1	0	Mirski MA (1993)	Mirski MA	1993	AM J NEURORADIOL	V14	P1336	3.5		7
8	3.91	2018	2021	5	0	1	0	Mcgonigal A (2017)	Mcgonigal A	2017	EPILEPSY RES	V137	P123	2.5	10.1016/j.eplepsyres.2017.08.016	0
3	0			5	0	1	0	Ibrahim GM (2018)	Ibrahim GM	2018	SEIZURE-EUR J EPILEP	V61	P89	2.5	10.1016/j.seizure.2018.08.006	0
4	0			5	0	1	0	Kahane P (1994)	Kahane P	1994	EPILEPSIES	V6	P259	4.5		7
9	0			5	0	1	0	Southwell DG (2018)	Southwell DG	2018	J NEUROSURG-PEDIATR	V21	P460	1.5	10.3171/2017.10.PEDS17292	0
1	0			5	0	1	0	Artiges A (2008)	Artiges A	2008	8 EUR C EP COMM EUR	V0	P0	0.5		6
1	0			5	0	1	0	Baratti C (1997)	Baratti C	1997	5 ANN M SOC MAGN RES	V1	P504	1.5		20
1	0			5	0	1	0	Ahn ES (2010)	Ahn ES	2010	J NEUROS-PEDIATR	V5	P255	0.5	10.3171/2009.10.PEDS09172	1
8	4.36	2018	2021	5	0	1	0	Bourdillon P (2017)	Bourdillon P	2017	EPILEPSIA	V58	P85	2.5	10.1111/epi.13616	0
6	0			5	0	1	0	Watanabe T (1998)	Watanabe T	1998	NEUROL SURG TOKYO	V26	P923	2.5		5
2	0			5	0	1	0	Newton MR (1995)	Newton MR	1995	J NEUROL NEUROSUR PS	V59	P26	4.5	10.1136/jnnp.59.1.26	15
2	0			5	0	1	0	Schaffer AA (1994)	Schaffer AA	1994	HUM HERED	V44	P225	2.5	10.1159/000154222	9
19	8.84	2000	2004	5	0	1	0	Fukuda M (1999)	Fukuda M	1999	NEUROSURGERY	V44	P1347	3.5	10.1097/00006123-199906000-00115	1
4	0			5	0	1	0	North RY (2017)	North RY	2017	NEUROSURG CLIN N AM	V28	P545	2.5	10.1016/j.nec.2017.06.001	0
1	0			5	0	1	0	Ahima RS (1997)	Ahima RS	1997	J CLIN INVEST	V99	P391	4.5	10.1172/JCI119172	8
2	0			5	0	1	0	Fried I (1998)	Fried I	1998	NATURE	V391	P650	4.5	10.1038/35536	4
1	0			5	0	1	0	Dracopoli NC (1994)	Dracopoli NC	1994	CURRENT PROTOCOLS HU	V0	P0	2.5		9
4	0			5	0	1	0	Johnston JJ (2010)	Johnston JJ	2010	HUM MUTAT	V31	P1142	4.5	10.1002/humu.21328	19
2	0			5	0	1	0	Radhakrishnan K (1998)	Radhakrishnan K	1998	NEUROLOGY	V51	P465	1.5	10.1212/WNL.51.2.465	15
2	0			5	0	1	0	Obrien TJ (1998)	Obrien TJ	1998	NEUROLOGY	V50	P445	1.5	10.1212/WNL.50.2.445	15
4	0			5	0	1	0	Abla AA (2011)	Abla AA	2011	CHILD NERV SYST	V27	P265	2.5	10.1007/s00381-010-1250-7	6
2	0			5	0	1	0	Hoggard N (2008)	Hoggard N	2008	NEUROSURGERY	V62	P336	4.5	10.1227/01.neu.0000316000.96140.12	6
7	0			4	0	1	0	Gadgil N (2020)	Gadgil N	2020	NEUROSURGERY	V86	P808	0.5	10.1093/neuros/nyz378	0
1	0			4	0	1	0	Burnstine TH (1990)	Burnstine TH	1990	NEUROLOGY	V40	P966	2.5	10.1212/WNL.40.6.966	17
1	0			4	0	1	0	Gale K (1992)	Gale K	1992	J CLIN NEUROPHYSIOL	V9	P264	3.5	10.1097/00004691-199204010-00007	21
1	0			4	0	1	0	Devinsky O (1991)	Devinsky O	1991	J EPILEPSY	V4	P231	1.5	10.1016/0896-6974(91)90081-S	17
10	5.14	2006	2009	4	0	1	0	Palmini A (2005)	Palmini A	2005	EPILEPSIA	V46	P1313	2.5	10.1111/j.1528-1167.2005.52804.x	1
2	0			4	0	1	0	Brancati F (2010)	Brancati F	2010	ORPHANET J RARE DIS	V5	P0	2.5	10.1186/1750-1172-5-20	19
2	0			4	0	1	0	Gonzalez-martinez JA (2016)	Gonzalez-martinez JA	2016	J CLIN NEUROPHYSIOL	V33	P522	2.5	10.1097/WNP.0000000000000327	0
1	0			4	0	1	0	Carpenter MB (1991)	Carpenter MB	1991	CORE TEXT NEUROANATO	V0	P224	4.5		21
2	0			4	0	1	0	Arrigo T (2004)	Arrigo T	2004	EUR J ENDOCRINOL	V150	P533	3.5	10.1530/eje.0.1500533	22
3	0			4	0	1	0	Harvey AS (2001)	Harvey AS	2001	EPILIPSIA	V42	P0	1.5		1
2	0			4	0	1	0	Wallace RH (2008)	Wallace RH	2008	NEUROLOGY	V70	P653	-0.5	10.1212/01.wnl.0000284607.12906.c5	3
3	0			4	0	1	0	Lagman C (2017)	Lagman C	2017	J CLIN NEUROSCI	V36	P20	3.5	10.1016/j.jocn.2016.10.019	0
2	0			4	0	1	0	Schachter SC (1998)	Schachter SC	1998	EPILEPSIA	V39	P677	4.5	10.1111/j.1528-1157.1998.tb01151.x	4
1	0			4	0	1	0	Alonso-nanclares L (2005)	Alonso-nanclares L	2005	BRAIN	V128	P158	2.5	10.1093/brain/awh331	2
1	0			4	0	1	0	Donley DIANE (1994)	Donley DIANE	1994	EPILEPSIA	V35	P146	2.5		7
1	0			4	0	1	0	Arzimanoglou AA (1999)	Arzimanoglou AA	1999	EPILEPTIC DISORD	V1	P121	-0.5		12
2	0			4	0	1	0	Boyko OB (1991)	Boyko OB	1991	AM J ROENTGENOL	V156	P1053	3.5		13
1	0			4	0	1	0	Asarnow RF (1997)	Asarnow RF	1997	DEV MED CHILD NEUROL	V39	P430	1.5		12
2	0			4	0	1	0	Bandt SK (2016)	Bandt SK	2016	NEUROSURG CLIN N AM	V27	P51	4.5	10.1016/j.nec.2015.08.005	0
1	0			4	0	1	0	Cascino GD (1991)	Cascino GD	1991	EPILEPSIA	V32	P97	1.5		17
2	0			4	0	1	0	Harvey SA (2005)	Harvey SA	2005	EPILEPSIA	V46	P82	2.5		5
1	0			4	0	1	0	Devolder AG (1994)	Devolder AG	1994	PEDIATR NEUROL	V11	P290	1.5	10.1016/0887-8994(94)90003-5	21
3	0			4	0	1	0	Lehner KR (2019)	Lehner KR	2019	J NEUROSURG	V131	P1095	1.5	10.3171/2018.4.JNS172588	0
1	0			4	0	1	0	Devinsky O (1989)	Devinsky O	1989	J CLIN PSYCHIAT	V50	P28	3.5		17
2	0			4	0	1	0	Cross JH (2006)	Cross JH	2006	EPILEPSIA	V47	P952	1.5	10.1111/j.1528-1167.2006.00569.x	5
2	0			4	0	1	0	Guerrini R (2014)	Guerrini R	2014	LANCET NEUROL	V13	P710	2.5	10.1016/S1474-4422(14)70040-7	18
4	0			4	0	1	0	Delalande O (2001)	Delalande O	2001	NEUROSURGERY	V49	P726	1.5	10.1097/00006123-200109000-00037	4
2	0			4	0	1	0	Ashraf O (2018)	Ashraf O	2018	WORLD NEUROSURG	V112	P166	1.5	10.1016/J.WNEU.2018.01.123	0
2	0			4	0	1	0	Ng YT (2005)	Ng YT	2005	J NEUROSURG	V102	P78	0.5	10.3171/ped.2005.102.1.0078	1
4	0			4	0	1	0	Fan XT (2019)	Fan XT	2019	SEIZURE-EUR J EPILEP	V71	P304	0.5	10.1016/j.seizure.2019.08.011	0
2	0			4	0	1	0	Coene KLM (2009)	Coene KLM	2009	AM J HUM GENET	V85	P465	3.5	10.1016/j.ajhg.2009.09.002	19
2	0			4	0	1	0	Parisi MA (2009)	Parisi MA	2009	AM J MED GENET C	V151C	P326	3.5	10.1002/ajmg.c.30229	19
7	4.14	2016	2018	4	0	1	0	Calisto A (2014)	Calisto A	2014	J NEUROSURG-PEDIATR	V14	P563	2.5	10.3171/2014.8.PEDS13586	0
1	0			4	0	1	0	Bills DC (1991)	Bills DC	1991	J NEUROSURG	V75	P134	4.5	10.3171/jns.1991.75.1.0134	21
1	0			4	0	1	0	Boyko OB (1991)	Boyko OB	1991	AJNR	V12	P310	2.5		10
2	0			4	0	1	0	Koboldt DC (2012)	Koboldt DC	2012	GENOME RES	V22	P568	3.5	10.1101/gr.129684.111	23
1	0			4	0	1	0	Alshahwan SA (1994)	Alshahwan SA	1994	NEUROLOGY	V44	P1332	1.5	10.1212/WNL.44.7.1332	21
2	0			4	0	1	0	Finnigan DP (1991)	Finnigan DP	1991	AM J MED GENET	V40	P395	4.5	10.1002/ajmg.1320400403	9
2	0			4	0	1	0	Saxonhouse MA (2005)	Saxonhouse MA	2005	J NEUROSURG	V103	P277	1.5	10.3171/ped.2005.103.3.0277	3
2	0			4	0	1	0	Franzini A (2005)	Franzini A	2005	STEREOT FUNCT NEUROS	V83	P63	3.5	10.1159/000086675	3
2	0			4	0	1	0	Dgama AM (2017)	Dgama AM	2017	CELL REP	V21	P3754	1.5	10.1016/j.celrep.2017.11.106	14
1	0			4	0	1	0	Arroyo S (1996)	Arroyo S	1996	EPILEPSIA	V0	P114	0.5		7
2	0			4	0	1	0	Ball T (2018)	Ball T	2018	STEREOT FUNCT NEUROS	V96	P406	2.5	10.1159/000495414	0
2	0			4	0	1	0	Rydenhag B (2001)	Rydenhag B	2001	NEUROSURGERY	V49	P51	2.5	10.1097/00006123-200107000-00007	5
17	8.46	2003	2006	4	0	1.01	0	Weissenberger AA (2001)	Weissenberger AA	2001	J AM ACAD CHILD PSY	V40	P696	2.5	10.1097/00004583-200106000-00015	1
2	0			4	0	1	0	Lee JH (2012)	Lee JH	2012	NAT GENET	V44	P941	3.5	10.1038/ng.2329	23
2	0			4	0	1	0	Cibulskis K (2013)	Cibulskis K	2013	NAT BIOTECHNOL	V31	P213	2.5	10.1038/nbt.2514	23
2	0			3	0	1	0	Dammann O (1991)	Dammann O	1991	KLIN PADIATR	V203	P439	3.5	10.1055/s-2007-1025470	10
3	0			3	0	1	0	Zaatreh M (2000)	Zaatreh M	2000	NEUROLOGY	V55	P1908	2.5	10.1212/WNL.55.12.1908	4
1	0			3	0	1	0	Albin RL (2006)	Albin RL	2006	TRENDS NEUROSCI	V29	P175	3.5	10.1016/j.tins.2006.01.001	2
1	0			3	0	1	0	Adan L (2002)	Adan L	2002	CLIN ENDOCRINOL	V56	P297	4.5	10.1046/j.1365-2265.2002.01488.x	22
1	0			3	0	1	0	Arslan E (2007)	Arslan E	2007	PEDIATR NEUROSURG	V43	P338	1.5	10.1159/000103319	3
2	0			3	0	1	0	Biro FM (2013)	Biro FM	2013	PEDIATRICS	V132	P1019	2.5	10.1542/peds.2012-3773	25
7	3.83	2006	2008	3	0	1	0	Ng YT (2005)	Ng YT	2005	EPILEPSIA	V46	P592	1.5	10.1111/j.0013-9580.2005.64604.x	1
1	0			3	0	1	0	Bagshaw AP (2004)	Bagshaw AP	2004	HUM BRAIN MAPP	V22	P179	1.5	10.1002/hbm.20024	4
3	0			3	0	1	0	Hall JG (2014)	Hall JG	2014	AM J MED GENET C	V166	P414	2.5	10.1002/ajmg.c.31419	14
2	0			3	0	1	0	Li CD (2014)	Li CD	2014	ACTA NEUROL SCAND	V130	P18	2.5	10.1111/ane.12209	6
1	0			3	0	1	0	Avilion AA (2003)	Avilion AA	2003	GENE DEV	V17	P126	2.5	10.1101/gad.224503	24
2	0			3	0	1	0	Dagar A (2011)	Dagar A	2011	PEDIATR NEUROSURG	V47	P186	3.5	10.1159/000334257	6
1	0			3	0	1	0	Bagshaw AP (2006)	Bagshaw AP	2006	NEUROIMAGE	V30	P417	-0.5	10.1016/j.neuroimage.2005.09.033	4
2	0			3	0	1	0	Allen AS (2013)	Allen AS	2013	NATURE	V501	P217	3.5	10.1038/nature12439	23
1	0			3	0	1	0	Furuhata S (1993)	Furuhata S	1993	HUM PATHOL	V24	P10	2.5	10.1016/0046-8177(93)90056-M	26
2	0			3	0	1	0	Azukizawa T (2013)	Azukizawa T	2013	PEDIATR NEUROL	V48	P329	3.5	10.1016/j.pediatrneurol.2012.12.016	23
1	0			3	0	1	0	Barcia JA (1994)	Barcia JA	1994	STEREOT FUNCT NEUROS	V63	P271	3.5	10.1159/000100331	12
2	0			3	0	1	0	Hagstrom SA (2005)	Hagstrom SA	2005	AM J MED GENET A	V138A	P95	1.5	10.1002/ajmg.a.30803	24
7	3.76	2002	2004	3	0	1.01	0	Kahane P (1999)	Kahane P	1999	EPILEPSIA	V40	P522	3.5	10.1111/j.1528-1157.1999.tb00753.x	4
2	0			3	0	1	0	Freeman JL (2003)	Freeman JL	2003	EPILEPTIC DISORD	V5	P177	4.5		2
2	0			3	0	1	0	Goldenberg JD (1996)	Goldenberg JD	1996	ANN OTO RHINOL LARYN	V105	P155	2.5	10.1177/000348949610500211	7
1	0			3	0	1	0	Alexander E (1993)	Alexander E	1993	STEREOTACTIC RADIOSU	V0	P221	4.5		12
2	0			3	0	1	0	Palma E (2007)	Palma E	2007	P NATL ACAD SCI USA	V104	P20944	3.5	10.1073/pnas.0710522105	2
2	0			3	0	1	0	Pearce JMS (2004)	Pearce JMS	2004	EUR NEUROL	V52	P172	4.5	10.1159/000081858	3
3	0			3	0	1	0	Wellmer J (2016)	Wellmer J	2016	SEIZURE-EUR J EPILEP	V41	P206	1.5	10.1016/j.seizure.2016.05.013	0
2	0			3	0	1	0	Gillis D (2013)	Gillis D	2013	J PEDIATR-US	V163	P532	2.5	10.1016/j.jpeds.2013.01.021	25
5	0			3	0	1	0	Villemure JG (2000)	Villemure JG	2000	ADV TECH STAND NEUR	V26	P25	2.5		4
2	0			3	0	1	0	Chai YH (2010)	Chai YH	2010	MED PRIN PRACT	V19	P153	4.5	10.1159/000273080	16
1	0			3	0	1	0	Avoli M (2005)	Avoli M	2005	PROG NEUROBIOL	V77	P166	1.5	10.1016/j.pneurobio.2005.09.006	4
1	0			3	0	1	0	Echeverria AV (1994)	Echeverria AV	1994	NEUROLOGIA	V9	P61	2.5		7
1	0			3	0	1	0	Aimaretti G (2001)	Aimaretti G	2001	PITUITARY	V4	P129	4.5	10.1023/A:1015306705154	24
1	0			3	0	1	0	Bajpai ANURAG (2002)	Bajpai ANURAG	2002	INDIAN PEDIATR	V39	P633	4.5		22
3	0			3	0	1	0	Kameyama S (2015)	Kameyama S	2015	J NEUROSURG	V20	P1	0.5		0
1	0			3	0	1	0	Baillet S (2001)	Baillet S	2001	IEEE SIGNAL PROC MAG	V18	P14	4.5	10.1109/79.962275	4
3	0			3	0	1	0	Poretti A (2008)	Poretti A	2008	AM J NEURORADIOL	V29	P1090	4.5	10.3174/ajnr.A1038	19
2	0			3	0	1	0	Miranda P (2006)	Miranda P	2006	PEDIATR NEUROSURG	V42	P254	4.5	10.1159/000092365	3
2	0			3	0	1	0	Malik S (2014)	Malik S	2014	CLIN GENET	V85	P203	2.5	10.1111/cge.12276	14
3	0			3	0	1	0	Mullin JP (2016)	Mullin JP	2016	EPILEPSIA	V57	P386	1.5	10.1111/epi.13298	0
2	0			3	0	1	0	Macedo DB (2014)	Macedo DB	2014	NEUROENDOCRINOLOGY	V100	P1	1.5	10.1159/000366282	25
2	0			3	0	1	0	Lauterbach EC (2013)	Lauterbach EC	2013	NEUROSCI BIOBEHAV R	V37	P1893	1.5	10.1016/j.neubiorev.2013.03.002	16
3	0			3	0	1	0	Fujimoto Y (2005)	Fujimoto Y	2005	MINIM INVAS NEUROSUR	V48	P132	2.5	10.1055/s-2004-830267	1
2	0			3	0	1	0	Zenteno JC (2005)	Zenteno JC	2005	CLIN GENET	V68	P564	1.5	10.1111/j.1399-0004.2005.00518.x	24
1	0			3	0	1	0	Apuzzo MLJ (1998)	Apuzzo MLJ	1998	SURG 3 VENTRICLE	V0	P421	4.5		1
2	0			3	0	1	0	Jamsheer A (2012)	Jamsheer A	2012	J APPL GENET	V53	P415	4.5	10.1007/s13353-012-0109-x	14
1	0			3	0	1	0	Asa SL (1991)	Asa SL	1991	PATHOL RES PRACT	V187	P581	4.5	10.1016/S0344-0338(11)80149-4	26
16	7.83	2018	2021	3	0	1.01	0	Kerrigan JF (2017)	Kerrigan JF	2017	EPILEPSIA	V58	P22	2.5	10.1111/epi.13752	14
1	0			3	0	1	0	Bechara A (1994)	Bechara A	1994	COGNITION	V50	P7	4.5	10.1016/0010-0277(94)90018-3	4
2	0			3	0	1	0	Curatolo P (2015)	Curatolo P	2015	LANCET NEUROL	V14	P733	3.5	10.1016/S1474-4422(15)00069-1	14
3	0			3	0	1	0	Mullatti NANDINI (2001)	Mullatti NANDINI	2001	EPILEPSIA	V42	P155	1.5		1
1	0			3	0	1	0	Alexandre V (2006)	Alexandre V	2006	SEIZURE-EUR J EPILEP	V15	P420	0.5	10.1016/j.seizure.2006.05.005	3
3	0			3	0	1	0	Cossu M (2017)	Cossu M	2017	EPILEPSIA	V58	P66	2.5	10.1111/epi.13687	0
2	0			3	0	1	0	Partsch CJ (2002)	Partsch CJ	2002	CLIN ENDOCRINOL	V56	P129	4.5	10.1046/j.0300-0664.2001.01490.x	22
1	0			3	0	1	0	Friedmann AS (1993)	Friedmann AS	1993	CANCER LETT	V75	P79	2.5	10.1016/0304-3835(93)90191-B	26
4	0			3	0	1	0	Saitsu H (2016)	Saitsu H	2016	ANN CLIN TRANSL NEUR	V3	P356	2.5	10.1002/acn3.300	14
1	0			3	0	1	0	Arnesen MA (1994)	Arnesen MA	1994	ULTRASTRUCT PATHOL	V18	P61	1.5	10.3109/01913129409016275	26
2	0			3	0	1	0	Boop S (2013)	Boop S	2013	J NEUROSURG-PEDIATR	V12	P288	3.5	10.3171/2013.5.PEDS1394	18
2	0			3	0	1	0	Lazar L (2014)	Lazar L	2014	CLIN ENDOCRINOL	V80	P570	1.5	10.1111/cen.12319	25
5	0			3	0	1	0	Mcconachie NS (1997)	Mcconachie NS	1997	NEURORADIOLOGY	V39	P44	2.5	10.1007/s002340050365	4
1	0			3	0	1	0	Apuzzo MLJ (1998)	Apuzzo MLJ	1998	SURG 3 VENTRICLE	V0	P0	4.5		1
1	0			3	0	1	0	Aradi I (2004)	Aradi I	2004	J NEUROSCI	V24	P9681	2.5	10.1523/JNEUROSCI.2800-04.2004	4
1	0			3	0	1	0	Akman CI (2002)	Akman CI	2002	J CHILD NEUROL	V17	P152	4.5	10.1177/088307380201700215	3
2	0			3	0	1	0	Lascano AM (2013)	Lascano AM	2013	EPILEPSY RES	V105	P245	3.5	10.1016/j.eplepsyres.2012.12.010	18
1	0			3	0	1	0	Barciasalorio JL (1994)	Barciasalorio JL	1994	ACT NEUR S	V62	P111	3.5		12
1	0			2	0	1	0	Fish DR (1995)	Fish DR	1995	MAGN RESON IMAGING	V13	P1113	1.5	10.1016/0730-725X(95)02020-T	7
1	0			2	0	1	0	Awad IA (1991)	Awad IA	1991	EPILEPSIA	V32	P179	3.5	10.1111/j.1528-1157.1991.tb05242.x	10
2	0			2	0	1	0	Pinard JM (1999)	Pinard JM	1999	EPILEPSIA	V40	P1727	4.5	10.1111/j.1528-1157.1999.tb01590.x	27
1	0			2	0	1	0	Acampora D (1999)	Acampora D	1999	GENE DEV	V13	P2787	3.5	10.1101/gad.13.21.2787	4
3	0			2	0	1	0	Fisher R (2010)	Fisher R	2010	EPILEPSIA	V51	P899	3.5	10.1111/j.1528-1167.2010.02536.x	6
5	0			2	0	1	0	Palmini A (2003)	Palmini A	2003	EPILEPTIC DISORD	V5	P249	2.5		1
1	0			2	0	1	0	Arseculeratne SARATHNANDA (2005)	Arseculeratne SARATHNANDA	2005	CURR OPIN INFECT DIS	V18	P113	3.5	10.1097/01.qco.0000160898.82115.e8	3
2	0			2	0	1	0	Sisodiya SM (1997)	Sisodiya SM	1997	ANN NEUROL	V41	P490	0.5	10.1002/ana.410410412	7
1	0			2	0	1	0	Araujo D (2006)	Araujo D	2006	EPILEPSIA	V47	P589	4.5	10.1111/j.1528-1167.2006.00473.x	3
9	5.96	1992	1994	2	0	1	0	Starceski PJ (1990)	Starceski PJ	1990	AM J DIS CHILD	V144	P225	2.5	10.1001/archpedi.1990.02150260105040	7
2	0			2	0	1	0	Baslet G (2012)	Baslet G	2012	NEUROPSYCH DIS TREAT	V8	P585	4.5	10.2147/NDT.S32301	28
2	0			2	0	1	0	Paolicchi JM (2000)	Paolicchi JM	2000	NEUROLOGY	V54	P642	3.5	10.1212/WNL.54.3.642	27
2	0			2	0	1	0	Hirai M (2015)	Hirai M	2015	J LAT O PSYCHOL	V3	P88	1.5	10.1037/lat0000035	28
2	0			2	0	1	0	Mul D (2008)	Mul D	2008	EUR J ENDOCRINOL	V159	PS3	2.5	10.1530/EJE-08-0814	2
10	6.62	1992	1994	2	0	1	0	Nishio S (1989)	Nishio S	1989	J NEUROSURG	V70	P640	4.5	10.3171/jns.1989.70.4.0640	7
2	0			2	0	1	0	Echeverria VA (1994)	Echeverria VA	1994	NEUROLOGIA	V9	P61	4.5		4
2	0			2	0	1	0	Fisher RS (2014)	Fisher RS	2014	EPILEPSIA	V55	P475	2.5	10.1111/epi.12550	18
1	0			2	0	1	0	Albright AL (2005)	Albright AL	2005	TXB NEUROONCOLOGY	V0	P652	4.5		1
2	0			2	0	1	0	Speksnijder L (2013)	Speksnijder L	2013	AM J MED GENET A	V161A	P1394	1.5	10.1002/ajmg.a.35874	19
5	0			2	0	1	0	Abel TJ (2018)	Abel TJ	2018	J NEUROSURG-PEDIATR	V22	P37	1.5	10.3171/2018.1.PEDS17435	0
1	0			2	0	1	0	Buetow PC (1990)	Buetow PC	1990	AM J NEURORADIOL	V11	P793	4.5		13
2	0			2	0	1	0	Luisa VELASCOA (2006)	Luisa VELASCOA	2006	EPILEPSIA	V47	P1203	0.5	10.1111/j.1528-1167.2006.00593.x	3
17	8.32	2018	2021	2	0	1	0	Shirozu H (2016)	Shirozu H	2016	J NEUROSURG	V125	P812	3.5	10.3171/2015.6.JNS15200	0
3	0			2	0	1	0	Arzimanoglou A (2009)	Arzimanoglou A	2009	LANCET NEUROL	V8	P82	3.5	10.1016/S1474-4422(08)70292-8	2
11	0			2	0	1	0	Boerwinkle VL (2018)	Boerwinkle VL	2018	EPILEPSIA	V59	P2284	1.5	10.1111/epi.14583	0
3	0			2	0	1	0	Bezchlibnyk YB (2018)	Bezchlibnyk YB	2018	EPILEPSY RES	V142	P135	0.5	10.1016/j.eplepsyres.2017.10.015	0
3	0			2	0	1	0	Alikchanov AA (1998)	Alikchanov AA	1998	BRAIN DEV-JPN	V20	P239	3.5	10.1016/S0387-7604(98)00015-1	4
2	0			2	0	1	0	Almandil NB (2013)	Almandil NB	2013	PEDIATR DRUGS	V15	P139	3.5	10.1007/s40272-013-0016-6	28
1	0			2	0	1	0	Acharya SV (2009)	Acharya SV	2009	ENDOCR PRACT	V28	P1	1.5		2
1	0			2	0	1	0	Barkovich AJ (2000)	Barkovich AJ	2000	PEDIAT NEUROIMAGING	V0	P443	2.5		8
1	0			2	0	1	0	Buetow PC (1990)	Buetow PC	1990	AM J ROENTGENOL	V155	P587	4.5	10.2214/ajr.155.3.2167004	13
2	0			2	0	1	0	Narumi Y (2010)	Narumi Y	2010	AM J MED GENET A	V152A	P3143	4.5	10.1002/ajmg.a.33720	19
1	0			2	0	1	0	*americanpsychiatricassociation (2000)	*americanpsychiatricassociation	2000	DIAGN STAT MAN 4 TEX	V0	P0	2.5		4
2	0			2	0	1	0	Kos S (2008)	Kos S	2008	PEDIATR RADIOL	V38	P902	1.5	10.1007/s00247-008-0870-5	3
2	0			2	0	1	0	Wisoff JH (1990)	Wisoff JH	1990	J NEUROSURG	V73	P661	4.5	10.3171/jns.1990.73.5.0661	13
2	0			2	0	1	0	Coria F (2000)	Coria F	2000	NEUROLOGIA	V15	P204	4.5		29
2	0			2	0	1	0	Garcia A (2000)	Garcia A	2000	SEIZURE-EUR J EPILEP	V9	P297	4.5	10.1053/seiz.2000.0411	29
2	0			2	0	1	0	Castori M (2007)	Castori M	2007	AM J MED GENET A	V143A	P277	1.5	10.1002/ajmg.a.31591	3
2	0			2	0	1	0	Savard G (2003)	Savard G	2003	EPILEPTIC DISORD	V5	P229	3.5		1
2	0			2	0	1	0	Carpentier A (2008)	Carpentier A	2008	NEUROSURGERY	V63	P21	4.5	10.1227/01.NEU.0000311254.63848.72	0
2	0			2	0	1	0	Chung EM (2012)	Chung EM	2012	RADIOGRAPHICS	V32	P2071	2.5	10.1148/rg.327125146	2
3	0			2	0	1	0	Avoli M (2001)	Avoli M	2001	EPILEPSIA	V42	P445	1.5	10.1046/j.1528-1157.2001.39800.x	1
2	0			2	0	1	0	Roscioli T (2005)	Roscioli T	2005	AM J MED GENET A	V136A	P390	4.5	10.1002/ajmg.a.30818	3
2	0			2	0	1	0	Oluigbo CO (2015)	Oluigbo CO	2015	J NEUROSURG-PEDIATR	V15	P644	0.5	10.3171/2014.10.PEDS14282	0
2	0			2	0	1	0	Koh S (2000)	Koh S	2000	EPILEPSIA	V41	P1206	3.5	10.1111/j.1528-1157.2000.tb00327.x	27
2	0			2	0	1	0	Blumcke I (2011)	Blumcke I	2011	EPILEPSIA	V52	P158	4.5	10.1111/j.1528-1167.2010.02777.x	18
2	0			2	0	1	0	Kuo JS (1999)	Kuo JS	1999	AM J NEURORADIOL	V20	P1839	3.5		4
1	0			2	0	1	0	Boon PA (1991)	Boon PA	1991	EPILEPSIA	V32	P467	3.5	10.1111/j.1528-1157.1991.tb04679.x	10
1	0			2	0	1	0	Ada M (2006)	Ada M	2006	EUR ARCH OTO-RHINO-L	V263	P263	2.5	10.1007/s00405-005-0985-3	3
4	0			2	0	1	0	Jung H (2002)	Jung H	2002	HORM RES	V57	P31	1.5	10.1159/000058097	4
2	0			2	0	1	0	Kurle PJ (2000)	Kurle PJ	2000	J CHILD NEUROL	V15	P835	4.5	10.1177/088307380001501220	29
1	0			2	0	1	0	Ansari SF (2010)	Ansari SF	2010	CHILD NERV SYST	V26	P945	0.5	10.1007/s00381-009-1056-7	3
4	0			2	0	1	0	Prasad S (2000)	Prasad S	2000	NEURORADIOLOGY	V42	P648	4.5	10.1007/s002340000350	30
2	0			1	0	1	0	Barkovich AJ (1995)	Barkovich AJ	1995	AM J NEURORADIOL	V16	P339	4.5		31
6	3.67	2004	2005	1	0	1	0	Nishio S (2001)	Nishio S	2001	J CLIN NEUROSCI	V8	P46	3.5	10.1054/jocn.2000.0771	30
2	0			1	0	1	0	Brauner R (1994)	Brauner R	1994	J CLIN ENDOCR METAB	V79	P415	4.5	10.1210/jc.79.2.415	7
2	0			1	0	1	0	Burger PC (1991)	Burger PC	1991	SURGICAL PATHOLOGY N	V0	P336	2.5		10
2	0			1	0	1	0	Alexander H (2019)	Alexander H	2019	CHILD NERV SYST	V35	P453	1.5	10.1007/s00381-019-04051-0	0
1	0			1	0	1	0	Donnai D (1987)	Donnai D	1987	AM J MED GENET	V28	P741	4.5	10.1002/ajmg.1320280323	9
1	0			1	0	1	0	Ashkan K (1997)	Ashkan K	1997	ACTA NEUROCHIR	V139	P523	1.5	10.1007/BF02750994	35
1	0			1	0	1	0	Berkovic SF (1987)	Berkovic SF	1987	NEUROLOGY	V37	P993	4.5	10.1212/WNL.37.6.993	36
2	0			1	0	1	0	Molla E (2002)	Molla E	2002	EUR RADIOL	V12	P1829	2.5	10.1007/s00330-001-1196-y	32
2	0			1	0	1	0	Lopez E (2014)	Lopez E	2014	HUM GENET	V133	P367	4.5	10.1007/s00439-013-1385-1	14
2	0			1	0	1	0	Chabardes S (2018)	Chabardes S	2018	NEUROSURGERY	V82	PE15	1.5	10.1093/neuros/nyx499	0
2	0			1	0	1	0	Tonami H (2001)	Tonami H	2001	J COMPUT ASSIST TOMO	V25	P130	2.5	10.1097/00004728-200101000-00024	4
1	0			1	0	1	0	Abe T (1998)	Abe T	1998	NEUROSURGERY	V42	P744	4.5	10.1097/00006123-199804000-00037	4
2	0			1	0	1	0	Van RIJCKEVORSELK (2005)	Van RIJCKEVORSELK	2005	EPILEPSIA	V46	P781	3.5	10.1111/j.1528-1167.2005.45704.x	3
1	0			1	0	1	0	*genetests (2008)	*genetests	2008	MED GEN INF RES	V0	P0	-0.5		3
1	0			1	0	1	0	Aran E (2004)	Aran E	2004	NEUROCIRUGIA	V15	P294	1.5		1
4	0			1	0	1	0	Goda M (1999)	Goda M	1999	CHILD NERV SYST	V15	P490	4.5	10.1007/s003810050446	30
1	0			1	0	1	0	Ashton EA (1995)	Ashton EA	1995	MAGNET RESON MED	V33	P670	2.5	10.1002/mrm.1910330512	37
7	0			1	0	1	0	Sonoda M (2017)	Sonoda M	2017	EPILEPSIA	V58	P1556	3.5	10.1111/epi.13838	0
3	0			1	0	1	0	Poretti A (2012)	Poretti A	2012	ORPHANET J RARE DIS	V7	P0	2.5	10.1186/1750-1172-7-4	33
1	0			1	0	1	0	Adamsbaum C (2005)	Adamsbaum C	2005	PEDIATR RADIOL	V35	P124	2.5	10.1007/s00247-004-1316-3	3
8	5.22	1993	1996	1	0	1	0	Boyko OB (1991)	Boyko OB	1991	AM J NEURORADIOL	V12	P309	2.5		34
3	0			1	0	1	0	Bernasconi A (2019)	Bernasconi A	2019	EPILEPSIA	V60	P1054	1.5	10.1111/epi.15612	0
1	0			1	0	1	0	Alpherts WCJ (2006)	Alpherts WCJ	2006	NEUROLOGY	V67	P626	0.5	10.1212/01.wnl.0000230139.45304.eb	3
1	0			1	0	1	0	Agrawal M (2010)	Agrawal M	2010	NEUROL INDIA	V58	P27	0.5	10.4103/0028-3886.73740	1
1	0			1	0	1	0	Diaz LL (1991)	Diaz LL	1991	PEDIATRIC NEUROSURGERY	V17	P30	4.5	10.1159/000120563	34
2	0			1	0	1	0	Lee YJ (2010)	Lee YJ	2010	PEDIATRICS	V125	PE58	2.5	10.1542/peds.2009-0566	2
2	0			1	0	1	0	Grouiller F (2010)	Grouiller F	2010	HUM BRAIN MAPP	V31	P1157	2.5	10.1002/hbm.20925	1
2	0			1	0	1	0	Villavicencio EH (2000)	Villavicencio EH	2000	AM J HUM GENET	V67	P1047	2.5	10.1016/S0002-9297(07)62934-6	4
7	3.59	2005	2008	1	0	1	0	Jung H (2003)	Jung H	2003	J CLIN ENDOCR METAB	V88	P4590	4.5	10.1210/jc.2002-022018	1
2	0			1	0	1	0	Chandra PS (2019)	Chandra PS	2019	J NEUROSURG-PEDIATR	V23	P187	1.5	10.3171/2018.8.PEDS18131	0
11	6.06	2001	2003	1	0	1	0	Jung H (1999)	Jung H	1999	J CLIN ENDOCR METAB	V84	P4695	2.5	10.1210/jc.84.12.4695	8
2	0			1	0	1	0	Schramm J (2008)	Schramm J	2008	EPILEPSIA	V49	P1296	4.5	10.1111/j.1528-1167.2008.01604.x	6
1	0			1	0	1	0	Barkovich AJ (1989)	Barkovich AJ	1989	AM J NEURORADIOL	V10	P977	4.5		9
1	0			1	0	1	0	Abe T (1995)	Abe T	1995	NEUROSURGERY	V36	P1016	3.5	10.1227/00006123-199505000-00020	35
2	0			1	0	1	0	Martinez R (2003)	Martinez R	2003	EXP CLIN ENDOCR DIAB	V111	P162	1.5	10.1055/s-2003-39788	32
2	0			1	0	1	0	Lunsford LD (2005)	Lunsford LD	2005	J NEUROSURG	V102	P195	2.5	10.3171/jns.2005.102.s_supplement.0195	1
3	0			1	0	1	0	Sinha N (2017)	Sinha N	2017	BRAIN	V140	P319	2.5	10.1093/brain/aww299	6
1	0			1	0	1	0	Curry CJR (1987)	Curry CJR	1987	AMERICAN JOURNAL OF MEDICAL GENETICS	V26	P45	4.5	10.1002/ajmg.1320260110	9
4	0			1	0	1	0	Arocho-quinones EV (2019)	Arocho-quinones EV	2019	WORLD NEUROSURG	V122	P680	1.5	10.1016/j.wneu.2018.11.166	0
1	0			1	0	1	0	Betti OO (1992)	Betti OO	1992	NEUROCHIRURGIE	V38	P27	2.5		7
9	0			1	0	1	0	Wei PH (2018)	Wei PH	2018	WORLD NEUROSURG	V114	PE1073	1.5	10.1016/j.wneu.2018.03.148	0
3	0			1	0	1	0	Twigg SRF (2016)	Twigg SRF	2016	AM J HUM GENET	V98	P1256	3.5	10.1016/j.ajhg.2016.04.007	14
1	0			1	0	1	0	Derijkvanandel JF (1990)	Derijkvanandel JF	1990	DEV MED CHILD NEUROL	V32	P707	1.5		36
1	0			1	0	1	0	Ades LC (1994)	Ades LC	1994	AM J MED GENET	V49	P211	4.5	10.1002/ajmg.1320490211	9
3	0			1	0	1	0	Cukier P (2013)	Cukier P	2013	SEIZURE-EUR J EPILEP	V22	P28	3.5	10.1016/j.seizure.2012.09.013	2
8	4.77	2012	2015	1	0	1	0	Mathieu D (2010)	Mathieu D	2010	J NEUROSURG	V113	P215	2.5	10.3171/2010.8.GKS101059	6
3	0			1	0	1	0	Valente EM (2010)	Valente EM	2010	NAT GENET	V42	P619	4.5	10.1038/ng.594	33
2	0			1	0	1	0	Freeman JL (2003)	Freeman JL	2003	EPILEPTIC DISORD	V5	P239	0.5		1
5	0			1	0	1	0	Wagner K (2014)	Wagner K	2014	EPILEPSY BEHAV	V37	P204	2.5	10.1016/j.yebeh.2014.06.031	0
9	5.68	1994	1998	1	0	1	0	Mahachoklertwattana P (1993)	Mahachoklertwattana P	1993	J CLIN ENDOCR METAB	V77	P118	3.5	10.1210/jc.77.1.118	7
2	0			1	0	1	0	Brickenkamp R (2002)	Brickenkamp R	2002	TEST D2 AUFMERKSAMKE	V0	P0	4.5		1
3	0			1	0	1	0	Dericioglu N (2005)	Dericioglu N	2005	EPILEPTIC DISORD	V7	P137	3.5		2
2	0			1	0	1	0	Tung YC (2007)	Tung YC	2007	J FORMOS MED ASSOC	V106	P826	1.5	10.1016/S0929-6646(08)60047-9	22
1	0			1	0	1	0	Ardekani BA (1995)	Ardekani BA	1995	J COMPUT ASSIST TOMO	V19	P615	2.5	10.1097/00004728-199507000-00022	37
1	0			1	0	1	0	Cohen MM (1989)	Cohen MM	1989	TERATOLOGY	V40	P211	2.5	10.1002/tera.1420400304	9
2	0			1	0	1	0	Errichiello L (2014)	Errichiello L	2014	NEUROL SCI	V35	P469	2.5	10.1007/s10072-013-1559-6	18
2	0			1	0	1	0	Bastos AC (1999)	Bastos AC	1999	ANN NEUROL	V46	P88	0.5	10.1002/1531-8249(199907)46:1<88::AID-ANA13>3.0.CO;2-4	31
3	0			0	0	1	0	Ramos CO (2018)	Ramos CO	2018	NEUROENDOCRINOLOGY	V106	P203	1.5	10.1159/000477584	38
2	0			0	0	1	0	Gambardella A (1996)	Gambardella A	1996	ELECTROEN CLIN NEURO	V98	P243	3.5	10.1016/0013-4694(95)00266-9	39
2	0			0	0	1	0	Biesecker LG (1997)	Biesecker LG	1997	NAT GENET	V17	P259	2.5	10.1038/ng1197-259	40
3	0			0	0	1	0	Berkovic SF (1995)	Berkovic SF	1995	NEUROLOGY	V45	P1358	4.5	10.1212/WNL.45.7.1358	41
2	0			0	0	1	0	Likavec AM (2000)	Likavec AM	2000	SEIZURE-EUR J EPILEP	V9	P204	4.5	10.1053/seiz.1999.0352	42
1	0			0	0	1	0	Barkovich AJ (1995)	Barkovich AJ	1995	PEDIAT NEUROIMAGING	V0	P0	2.5		43
5	0			0	0	1	0	Hermangiddens ME (1997)	Hermangiddens ME	1997	PEDIATRICS	V99	P505	3.5	10.1542/peds.99.4.505	44
2	0			0	0	1	0	Pallister PD (1989)	Pallister PD	1989	AM J MED GENET	V33	P500	2.5	10.1002/ajmg.1320330417	45
2	0			0	0	1	0	Conn PM (1991)	Conn PM	1991	NEW ENGL J MED	V324	P93	1.5		46
3	0			0	0	1	0	Pascual-castroviejo I (2000)	Pascual-castroviejo I	2000	REV NEUROLOGIA	V31	P119	2.5	10.33588/rn.3102.2000014	47
1	0			0	0	1	0	Carr BR (1991)	Carr BR	1991	HARRISONS PRINCIPLES	V0	P1776	2.5		48
1	0			0	0	1	0	Barr M (1999)	Barr M	1999	AM J MED GENET	V89	P116	2.5	10.1002/(SICI)1096-8628(19990625)89:2<116::AID-AJMG10>3.3.CO;2-W	49
2	0			0	0	1	0	Galasso C (2001)	Galasso C	2001	AM J MED GENET	V99	P128	3.5	10.1002/1096-8628(2001)9999:9999<::AID-AJMG1128>3.0.CO;2-S	50
3	0			0	0	1	0	Pati S (2013)	Pati S	2013	PEDIATR NEUROL	V49	P25	3.5	10.1016/j.pediatrneurol.2013.03.016	51
2	0			0	0	1	0	Harvey AS (1996)	Harvey AS	1996	ANN NEUROL	V40	P91	4.5	10.1002/ana.410400115	52
7	4.66	1993	1995	0	0	1	0	Machado HR (1991)	Machado HR	1991	CHILD NERV SYST	V7	P462	2.5	10.1007/BF00263190	53
2	0			0	0	1	0	Regis J (1996)	Regis J	1996	STEREOT FUNCT NEUROS	V66	P29	3.5	10.1159/000099698	54
7	4.73	1992	1993	0	0	1	0	Berkovic SF (1988)	Berkovic SF	1988	ANN NEUROL	V23	P429	4.5	10.1002/ana.410230502	55
2	0			0	0	1	0	Budke M (2018)	Budke M	2018	OPER NEUROSURG	V15	P302	2.5	10.1093/ons/opx192	56
3	0			0	0	1	0	Kelberman D (2006)	Kelberman D	2006	J CLIN INVEST	V116	P2442	0.5	10.1172/JCI28658	57
6	0			0	0	1	0	Ferrand-sorbets S (2020)	Ferrand-sorbets S	2020	SEIZURE-EUR J EPILEP	V75	P28	0.5	10.1016/j.seizure.2019.11.013	58
3	0			0	0	1	0	Oostdijk W (1990)	Oostdijk W	1990	EUR J PEDIATR	V149	P308	3.5	10.1007/BF02171554	59
2	0			0	0	1	0	Choi JOONG-UHN (2012)	Choi JOONG-UHN	2012	ADV TECH STAND NEUROSURG	V39	P117	4.5	10.1007/978-3-7091-1360-8_5	60
2	0			0	0	1	0	Candela-canto S (2018)	Candela-canto S	2018	ACTA NEUROCHIR	V160	P2489	2.5	10.1007/s00701-018-3720-8	61
5	0			0	0	1	0	Shirozu H (2020)	Shirozu H	2020	EPILEPSIA OPEN	V5	P107	0.5	10.1002/epi4.12378	62
2	0			0	0	1	0	Barral V (1988)	Barral V	1988	PEDIATR RADIOL	V18	P449	4.5	10.1007/BF00974075	63
3	0			0	0	1	0	Kerrigan JF (2013)	Kerrigan JF	2013	STEREOT FUNCT NEUROS	V91	P45	3.5	10.1159/000341076	64
3	0			0	0	1	0	Wakai S (2002)	Wakai S	2002	J CHILD NEUROL	V17	P44	1.5	10.1177/088307380201700111	65
13	6.36	2018	2021	0	0	1	0	Khawaja AM (2017)	Khawaja AM	2017	PEDIATR NEUROL	V75	P29	2.5	10.1016/j.pediatrneurol.2017.07.001	66
2	0			0	0	1	0	Cendes F (1997)	Cendes F	1997	ANN NEUROL	V42	P737	3.5	10.1002/ana.410420510	67
7	0			0	0	1	0	Bourdillon P (2021)	Bourdillon P	2021	NEUROSURG REV	V44	P753	-0.5	10.1007/s10143-020-01298-z	68
3	0			0	0	1	0	Van TONDERL (2018)	Van TONDERL	2018	CHILD NERV SYST	V34	P1663	1.5	10.1007/s00381-018-3786-x	69
2	0			0	0	1	0	Rosenfeld JV (2002)	Rosenfeld JV	2002	J ROY COLL SURG EDIN	V47	P653	1.5		70
5	0			0	0	1	0	Cnossen MH (1997)	Cnossen MH	1997	PEDIATRICS	V100	P667	3.5	10.1542/peds.100.4.667	71
2	0			0	0	1	0	Munari C (1997)	Munari C	1997	EPILEPSIA	V38	P1364	2.5	10.1111/j.1528-1157.1997.tb00079.x	72
2	0			0	0	1	0	Budke M (2020)	Budke M	2020	OPER NEUROSURG	V19	PE159	0.5	10.1093/ons/opaa055	73
2	0			0	0	1	0	Klein KO (1999)	Klein KO	1999	J CLIN ENDOCR METAB	V84	P411	1.5	10.1210/jc.84.2.411	74
13	0			0	0	1	0	Scholly J (2017)	Scholly J	2017	EPILEPSIA	V58	P32	2.5	10.1111/epi.13755	75
2	0			0	0	1	0	Alomari SO (2020)	Alomari SO	2020	CLIN NEUROL NEUROSUR	V195	P0	0.5	10.1016/j.clineuro.2020.106074	76
2	0			0	0	1	0	Kremer S (2003)	Kremer S	2003	EPILEPTIC DISORD	V5	P27	1.5		77
6	3.67	2004	2005	0	0	1	0	Luo SQ (2002)	Luo SQ	2002	SURG NEUROL	V57	P356	2.5	10.1016/S0090-3019(02)00694-8	78
5	0			0	0	1	0	Regis J (2017)	Regis J	2017	EPILEPSIA	V58	P7	3.5	10.1111/epi.13773	79
4	0			0	0	1	0	Iafolla K (1989)	Iafolla K	1989	AM J MED GENET	V33	P489	3.5	10.1002/ajmg.1320330416	80
2	0			0	0	1	0	Bartolomei F (2017)	Bartolomei F	2017	EPILEPSIA	V58	P1131	2.5	10.1111/epi.13791	81
4	0			0	0	1	0	Li LM (1997)	Li LM	1997	ANN NEUROL	V41	P662	2.5	10.1002/ana.410410516	82
3	0			0	0	1	0	Kovac S (2015)	Kovac S	2015	EPILEPSIA	V56	PE1	4.5	10.1111/epi.12868	83
5	0			0	0	1	0	Uriarte MM (1998)	Uriarte MM	1998	CLIN ENDOCRINOL	V49	P363	2.5	10.1046/j.1365-2265.1998.00518.x	84
2	0			0	0	1	0	Mcgonigal A (2014)	Mcgonigal A	2014	STEREOT FUNCT NEUROS	V92	P346	2.5	10.1159/000364915	85
1	0			0	0	1	0	Aubert ML (1995)	Aubert ML	1995	FRONT ENDOCRINOL	V10	P343	2.5		86
2	0			0	0	1	0	Burcher GC (2019)	Burcher GC	2019	DEV MED CHILD NEUROL	V61	P1377	1.5	10.1111/dmcn.14241	87
2	0			0	0	1	0	Chandra PS (2018)	Chandra PS	2018	NEW ENGL J MED	V378	P399	2.5	10.1056/NEJMc1715424	88
1	0			0	0	1	0	Burger PC (1994)	Burger PC	1994	TUMORS CENTRAL NERVO	V0	P371	2.5		89
3	0			0	0	1	0	Barbaro NM (2018)	Barbaro NM	2018	EPILEPSIA	V59	P1198	1.5	10.1111/epi.14045	90
3	0			0	0	1	0	Bourdillon P (2019)	Bourdillon P	2019	REV NEUROL-FRANCE	V175	P183	0.5	10.1016/j.neurol.2019.01.392	91
22	11.31	2000	2003	0	0	1	0	Striano S (1999)	Striano S	1999	EPILEPSIA	V40	P294	2.5	10.1111/j.1528-1157.1999.tb00707.x	92
2	0			0	0	1	0	Al-hamed MH (2019)	Al-hamed MH	2019	PEDIATR NEPHROL	V34	P1615	1.5	10.1007/s00467-019-04267-x	93
3	0			0	0	1	0	Spencer SS (1996)	Spencer SS	1996	EPILEPSIA	V37	P807	3.5	10.1111/j.1528-1157.1996.tb00032.x	94
2	0			0	0	1	0	Bae T (2018)	Bae T	2018	SCIENCE	V359	P550	2.5	10.1126/science.aan8690	95
2	0			0	0	1	0	Freese K (2003)	Freese K	2003	HUM GENET	V112	P103	1.5		96
1	0			0	0	1	0	Baverstock K (1992)	Baverstock K	1992	NATURE	V359	P21	1.5	10.1038/359021b0	97
2	0			0	0	1	0	Baumann GS (1996)	Baumann GS	1996	PEDIATR NEUROSURG	V24	P193	4.5	10.1159/000121037	98
3	0			0	0	1	0	Ondrey F (2000)	Ondrey F	2000	AM J MED GENET	V94	P64	4.5	10.1002/1096-8628(20000904)94:1<64::AID-AJMG13>3.0.CO;2-D	99
2	0			0	0	1	0	Chevassus-au-louis N (1999)	Chevassus-au-louis N	1999	EPILEPSIA	V40	P811	0.5	10.1111/j.1528-1157.1999.tb00786.x	100
2	0			0	0	1	0	Carballosa-gonzalez MM (2013)	Carballosa-gonzalez MM	2013	EPILEPSY RES	V106	P318	3.5	10.1016/j.eplepsyres.2013.07.001	101
4	0			0	0	1	0	Kang S (1997)	Kang S	1997	NAT GENET	V15	P266	3.5	10.1038/ng0397-266	102
7	0			0	0	1	0	Dwivedi R (2017)	Dwivedi R	2017	NEW ENGL J MED	V377	P1639	3.5	10.1056/NEJMoa1615335	103
1	0			0	0	1	0	Ahmet A (2006)	Ahmet A	2006	J PEDIATR ENDOCR MET	V19	P121	3.5		104
2	0			0	0	1	0	Carel JC (2008)	Carel JC	2008	NEW ENGL J MED	V358	P2366	4.5	10.1056/NEJMcp0800459	105
3	0			0	0	1	0	Cossu M (2014)	Cossu M	2014	J NEUROL NEUROSUR PS	V85	P611	3.5	10.1136/jnnp-2013-305514	106
2	0			0	0	1	0	Brito VN (2016)	Brito VN	2016	ARCH ENDOCRIN METAB	V60	P163	4.5	10.1590/2359-3997000000144	107
4	0			0	0	1	0	Martin DD (2003)	Martin DD	2003	AM J NEURORADIOL	V24	P1177	1.5		108
3	0			0	0	1	0	Feuillan P (2001)	Feuillan P	2001	J PEDIATR ENDOCR MET	V14	P141	3.5		109
11	0			0	0	1	0	Tandon V (2018)	Tandon V	2018	WORLD NEUROSURG	V112	P267	2.5	10.1016/j.wneu.2018.01.193	110
6	4.05	1992	1993	0	0	1	0	Hahn FJ (1988)	Hahn FJ	1988	NEURORADIOLOGY	V30	P65	4.5	10.1007/BF00341946	111
2	0			0	0	1	0	Ma XP (2001)	Ma XP	2001	EPILEPSY RES	V46	P33	3.5	10.1016/S0920-1211(01)00252-2	112
3	0			0	0	1	0	Biraben A (1999)	Biraben A	1999	EPILEPTIC DISORD	V1	P221	3.5		113
2	0			0	0	1	0	Al-qattan MM (2017)	Al-qattan MM	2017	CLIN GENET	V92	P457	3.5	10.1111/cge.12952	114
3	0			0	0	1	0	Ghirri P (1997)	Ghirri P	1997	GYNECOL ENDOCRINOL	V11	P301	3.5	10.3109/09513599709152552	115
3	0			0	0	1	0	Eugster EA (2019)	Eugster EA	2019	J ENDOCR SOC	V3	P965	0.5	10.1210/js.2019-00036	116
4	0			0	0	1	0	Striano S (2017)	Striano S	2017	EPILEPSIA	V58	P12	3.5	10.1111/epi.13753	117
5	0			0	0	1	0	Doddamani RS (2020)	Doddamani RS	2020	NEUROL INDIA	V68	PS146	0.5	10.4103/0028-3886.287681	118
4	0			0	0	1	0	Killeen Z (2017)	Killeen Z	2017	EPILEPSY BEHAV	V73	P126	3.5	10.1016/j.yebeh.2017.05.019	119
1	0			0	0	1	0	Freedland ERICS (1993)	Freedland ERICS	1993	JOURNAL OF EMERGENCY MEDICINE	V11	P463	3.5	10.1016/0736-4679(93)90251-2	120
2	0			0	0	1	0	Gunatilake S (1995)	Gunatilake S	1995	ARCH DIS CHILD	V72	P443	4.5	10.1136/adc.72.5.443	121
3	0			0	0	1	0	Wagner K (2017)	Wagner K	2017	EPILEPSIA	V58	P41	3.5	10.1111/epi.13757	122
2	0			0	0	1	0	Beningfield SJ (1988)	Beningfield SJ	1988	BRIT J RADIOL	V61	P1177	4.5	10.1259/0007-1285-61-732-1177	123
11	7.29	1992	1994	0	0	1	0	Burton EM (1989)	Burton EM	1989	AM J NEURORADIOL	V10	P497	3.5		124
1	0			0	0	1	0	Arzimanoglou A (2004)	Arzimanoglou A	2004	AICARDIS EPILEPSY CH	V0	P210	2.5		125
6	0			0	0	1	0	Wagner K (2017)	Wagner K	2017	EPILEPSIA	V58	P85	3.5	10.1111/epi.13759	126
3	0			0	0	1	0	Heger S (1999)	Heger S	1999	J CLIN ENDOCR METAB	V84	P4583	1.5	10.1210/jc.84.12.4583	127
2	0			0	0	1	0	Wieser HG (2001)	Wieser HG	2001	EPILEPSIA	V42	P282	2.5	10.1046/j.1528-1157.2001.4220282.x	128
2	0			0	0	1	0	Regis J (1995)	Regis J	1995	STEREOT FUNCT NEUROS	V64	P193	4.5		129
2	0			0	0	1	0	Candela S (2018)	Candela S	2018	J NEUROSURG-PEDIATR	V22	P416	1.5	10.3171/2018.5.PEDS1814	130
3	0			0	0	1	0	Unnwongse K (2010)	Unnwongse K	2010	EPILEPSIA	V51	P2195	3.5	10.1111/j.1528-1167.2010.02548.x	131
2	0			0	0	1	0	Regis J (2002)	Regis J	2002	REV NEUROL-FRANCE	V158	P405	2.5		132
2	0			0	0	1	0	Baldassari S (2019)	Baldassari S	2019	ACTA NEUROPATHOL	V138	P885	1.5	10.1007/s00401-019-02061-5	133
2	0			0	0	1	0	Lek M (2016)	Lek M	2016	NATURE	V536	P285	1.5	10.1038/nature19057	134
3	0			0	0	1	0	Specchio N (2015)	Specchio N	2015	ACTA NEUROL BELG	V115	P233	1.5	10.1007/s13760-014-0374-z	135
