# Supplementary material for: Advances in hypothalamic hamartoma research over the past 30 years (1992–2021): a bibliometric analysis
Source: Front Neurol. 2023 Jun 6;14:1176459. doi: 10.3389/fneur.2023.1176459 (PMC10322195; doi:10.3389/fneur.2023.1176459)
Supplement: Supplementary file 3 [file Table_3.xlsx]

## Sheet: Sheet1
Element	h_index	g_index	m_index	PY_start
EPILEPSIA	28	45	0.966	1994
JOURNAL OF NEUROSURGERY	20	27	0.667	1993
EPILEPTIC DISORDERS	18	27	0.75	1999
NEUROLOGY	15	19	0.5	1993
CHILDS NERVOUS SYSTEM	14	24	0.5	1995
EPILEPSY & BEHAVIOR	12	24	0.571	2002
NEUROSURGERY	12	18	0.4	1993
NEUROSURGICAL FOCUS	12	15	0.8	2008
SEIZURE-EUROPEAN JOURNAL OF EPILEPSY	12	16	0.48	1998
EPILEPSY RESEARCH	10	15	0.588	2006
PEDIATRIC NEUROLOGY	8	12	0.348	2000
PEDIATRIC NEUROSURGERY	8	12	0.258	1992
AMERICAN JOURNAL OF MEDICAL GENETICS	7	7	0.226	1992
AMERICAN JOURNAL OF NEURORADIOLOGY	7	8	0.35	2003
JOURNAL OF PEDIATRIC ENDOCRINOLOGY & METABOLISM	7	12	0.304	2000
AMERICAN JOURNAL OF MEDICAL GENETICS PART A	6	9	0.316	2004
HORMONE RESEARCH	6	7	0.214	1995
JOURNAL OF CHILD NEUROLOGY	6	10	0.261	2000
JOURNAL OF NEUROSURGERY-PEDIATRICS	6	9	0.429	2009
REVUE NEUROLOGIQUE	6	7	0.286	2002
ACTA NEUROCHIRURGICA	5	6	0.179	1995
ANNALS OF NEUROLOGY	5	8	0.185	1996
BRAIN & DEVELOPMENT	5	6	0.192	1997
JOURNAL OF CLINICAL ENDOCRINOLOGY & METABOLISM	5	5	0.167	1993
NEUROSURGERY CLINICS OF NORTH AMERICA	5	5	0.208	1999
NEUROSURGICAL REVIEW	5	5	0.167	1993
PEDIATRIC RADIOLOGY	5	6	0.179	1995
AMERICAN JOURNAL OF HUMAN GENETICS	4	4	0.222	2005
BRAIN	4	5	0.133	1993
STEREOTACTIC AND FUNCTIONAL NEUROSURGERY	4	4	0.167	1999
WORLD NEUROSURGERY	4	7	0.4	2013
AMERICAN JOURNAL OF ROENTGENOLOGY	3	3	0.103	1994
ANNALS OF INDIAN ACADEMY OF NEUROLOGY	3	3	0.333	2014
ARCHIVES OF DISEASE IN CHILDHOOD	3	3	0.107	1995
CLINICAL ENDOCRINOLOGY	3	3	0.12	1998
CLINICAL GENETICS	3	4	0.13	2000
EUROPEAN JOURNAL OF MEDICAL GENETICS	3	3	0.273	2012
FRONTIERS IN NEUROLOGY	3	5	0.3	2013
HORMONE RESEARCH IN PAEDIATRICS	3	3	0.231	2010
INTERNATIONAL JOURNAL OF PEDIATRIC OTORHINOLARYNGOLOGY	3	3	0.125	1999
JOURNAL OF MEDICAL GENETICS	3	3	0.111	1996
JOURNAL OF NEUROPATHOLOGY AND EXPERIMENTAL NEUROLOGY	3	3	0.188	2007
MINIMALLY INVASIVE NEUROSURGERY	3	3	0.143	2002
NEUROCHIRURGIE	3	4	0.13	2000
NEUROLOGIA MEDICO-CHIRURGICA	3	3	0.15	2003
NEUROLOGY INDIA	3	4	0.3	2013
ACTA NEUROLOGICA BELGICA	2	3	0.087	2000
ACTA NEUROLOGICA SCANDINAVICA	2	2	0.133	2008
ANNALS OF CLINICAL AND TRANSLATIONAL NEUROLOGY	2	2	0.286	2016
BRAIN RESEARCH	2	2	0.286	2016
CLINICAL NEUROLOGY AND NEUROSURGERY	2	2	0.083	1999
CLINICAL NEUROPHYSIOLOGY	2	2	0.095	2002
CLINICAL PEDIATRICS	2	2	0.065	1992
CNS NEUROSCIENCE & THERAPEUTICS	2	2	0.25	2015
CURRENT OPINION IN NEUROLOGY	2	2	0.105	2004
ELECTROENCEPHALOGRAPHY AND CLINICAL NEUROPHYSIOLOGY	2	2	0.071	1995
EUROPEAN JOURNAL OF PAEDIATRIC NEUROLOGY	2	2	0.105	2004
EUROPEAN JOURNAL OF PEDIATRICS	2	2	0.083	1999
EXPERT REVIEW OF NEUROTHERAPEUTICS	2	2	0.25	2015
HUMAN GENETICS	2	2	0.222	2014
JOURNAL OF CLINICAL NEUROPHYSIOLOGY	2	2	0.087	2000
JOURNAL OF CLINICAL NEUROSCIENCE	2	3	0.091	2001
JOURNAL OF KOREAN NEUROSURGICAL SOCIETY	2	3	0.333	2017
JOURNAL OF NEUROLOGY NEUROSURGERY AND PSYCHIATRY	2	2	0.25	2015
JOURNAL OF NEURORADIOLOGY	2	2	0.065	1992
JOURNAL OF NEUROSURGICAL SCIENCES	2	2	0.167	2011
NEUROCIRUGIA	2	2	0.105	2004
NEUROLOGIA	2	3	0.125	2007
NEUROLOGIA I NEUROCHIRURGIA POLSKA	2	2	0.154	2010
NEUROLOGICAL SURGERY	2	3	0.08	1998
NEUROPHYSIOLOGIE CLINIQUE-CLINICAL NEUROPHYSIOLOGY	2	2	0.4	2018
NEUROPSYCHIATRIC DISEASE AND TREATMENT	2	2	0.333	2017
NEURORADIOLOGY	2	3	0.087	2000
REVISTA DE NEUROLOGIA	2	3	0.087	2000
SEMINARS IN PEDIATRIC NEUROLOGY	2	2	0.154	2010
SURGICAL NEUROLOGY	2	3	0.069	1994
ULTRASOUND IN OBSTETRICS & GYNECOLOGY	2	2	0.143	2009
ACTA NEUROPATHOLOGICA	1	1	0.5	2021
ACTA PAEDIATRICA	1	1	0.045	2001
AMERICAN JOURNAL OF FORENSIC MEDICINE AND PATHOLOGY	1	1	0.038	1997
AMERICAN JOURNAL OF MEDICAL GENETICS PART C-SEMINARS IN MEDICAL GENETICS	1	1	0.111	2014
AMERICAN JOURNAL OF SURGICAL PATHOLOGY	1	1	0.04	1998
ANNALS OF PHARMACOTHERAPY	1	1	0.04	1998
ANNALS OF TRANSLATIONAL MEDICINE	1	1	0.333	2020
APMIS	1	1	0.045	2001
ARCHIVES FRANCAISES DE PEDIATRIE	1	1	0.033	1993
ARCHIVES OF NEUROLOGY	1	1	0.067	2008
ARQUIVOS BRASILEIROS DE ENDOCRINOLOGIA E METABOLOGIA	1	1	0.111	2014
ASIAN JOURNAL OF ANDROLOGY	1	1	0.067	2008
BEST PRACTICE & RESEARCH CLINICAL ENDOCRINOLOGY & METABOLISM	1	1	0.048	2002
BMC NEUROLOGY	1	1	0.125	2015
BRAIN AND BEHAVIOR	1	1	0.25	2019
BRAIN PATHOLOGY	1	1	0.038	1997
BRAIN TOPOGRAPHY	1	1	0.091	2012
BRITISH JOURNAL OF RADIOLOGY	1	1	0.036	1995
CANADIAN JOURNAL OF NEUROLOGICAL SCIENCES	1	1	0.091	2012
CANCER RADIOTHERAPIE	1	1	0.333	2020
CEREBELLUM	1	1	0.143	2016
CEREBRAL CORTEX	1	1	0.1	2013
CESKA A SLOVENSKA NEUROLOGIE A NEUROCHIRURGIE	1	1	0.048	2002
CHINESE MEDICAL JOURNAL	1	1	0.083	2011
CLEFT PALATE-CRANIOFACIAL JOURNAL	1	1	0.059	2006
CLINICAL DYSMORPHOLOGY	1	1	0.059	2006
CLINICAL EEG AND NEUROSCIENCE	1	1	0.077	2010
CLINICAL IMAGING	1	1	0.143	2016
CNS DRUGS	1	1	0.05	2003
COMPUTERIZED MEDICAL IMAGING AND GRAPHICS	1	1	0.04	1998
CORTEX	1	1	0.125	2015
CURRENT NEUROLOGY AND NEUROSCIENCE REPORTS	1	1	0.167	2017
CURRENT OPINION IN GENETICS & DEVELOPMENT	1	1	0.333	2020
DEVELOPMENT	1	1	0.2	2018
DEVELOPMENTAL MEDICINE AND CHILD NEUROLOGY	1	1	0.25	2019
EBIOMEDICINE	1	1	0.143	2016
ENCEPHALE-REVUE DE PSYCHIATRIE CLINIQUE BIOLOGIQUE ET THERAPEUTIQUE	1	1	0.042	1999
ENDOCRINE PRACTICE	1	1	0.077	2010
EPILEPSIA OPEN	1	1	0.333	2020
EUROPEAN JOURNAL OF ENDOCRINOLOGY	1	1	0.143	2016
EUROPEAN JOURNAL OF HUMAN GENETICS	1	1	0.125	2015
EUROPEAN NEUROLOGY	1	1	0.053	2004
EXPERIMENTAL AND THERAPEUTIC MEDICINE	1	1	0.1	2013
EXPERIMENTAL NEUROLOGY	1	1	0.067	2008
FORTSCHRITTE AUF DEM GEBIETE DER RONTGENSTRAHLEN UND DER NEUEN BILDGEBENDEN VERFAHREN	1	1	0.033	1993
FRONTIERS IN BEHAVIORAL NEUROSCIENCE	1	1	0.125	2015
FRONTIERS IN ENDOCRINOLOGY	1	1	0.333	2020
FRONTIERS IN SURGERY	1	1	0.5	2021
FRONTIERS OF MEDICINE	1	1	0.5	2021
GENETIC COUNSELING	1	1	0.056	2005
GYNECOLOGICAL ENDOCRINOLOGY	1	1	0.048	2002
HORMONES-INTERNATIONAL JOURNAL OF ENDOCRINOLOGY AND METABOLISM	1	1	0.143	2016
HUMAN MUTATION	1	1	0.077	2010
HUMAN REPRODUCTION UPDATE	1	1	0.045	2001
INDIAN JOURNAL OF PEDIATRICS	1	2	0.111	2014
INDIAN PEDIATRICS	1	1	0.059	2006
INTERNATIONAL JOURNAL OF HYPERTHERMIA	1	1	0.333	2020
INTERNATIONAL JOURNAL OF NEUROPSYCHOPHARMACOLOGY	1	1	0.056	2005
JOURNAL OF CLINICAL INVESTIGATION	1	1	0.059	2006
JOURNAL OF COMPUTER ASSISTED TOMOGRAPHY	1	1	0.045	2001
JOURNAL OF CRANIOFACIAL SURGERY	1	1	0.083	2011
JOURNAL OF DEVELOPMENTAL AND BEHAVIORAL PEDIATRICS	1	1	0.143	2016
JOURNAL OF ECT	1	1	0.05	2003
JOURNAL OF EPILEPSY	1	1	0.038	1997
JOURNAL OF INTERNATIONAL MEDICAL RESEARCH	1	1	0.2	2018
JOURNAL OF NEURO-ONCOLOGY	1	1	0.071	2009
JOURNAL OF NEUROENDOCRINOLOGY	1	1	0.5	2021
JOURNAL OF NEUROLOGICAL SCIENCES-TURKISH	1	1	0.071	2009
JOURNAL OF NEUROLOGICAL SURGERY PART B-SKULL BASE	1	1	0.125	2015
JOURNAL OF NEUROLOGY	1	1	0.167	2017
JOURNAL OF NEUROPHYSIOLOGY	1	1	0.063	2007
JOURNAL OF NEUROPSYCHIATRY AND CLINICAL NEUROSCIENCES	1	1	0.042	1999
JOURNAL OF PEDIATRICS	1	1	0.143	2016
JOURNAL OF THE AMERICAN ACADEMY OF CHILD AND ADOLESCENT PSYCHIATRY	1	1	0.045	2001
JOURNAL OF THE NEUROLOGICAL SCIENCES	1	1	0.5	2021
JOURNAL OF THE ROYAL COLLEGE OF SURGEONS OF EDINBURGH	1	1	0.048	2002
KLINISCHE PADIATRIE	1	1	0.053	2004
LANCET	1	1	0.043	2000
LANCET DIABETES & ENDOCRINOLOGY	1	1	0.143	2016
LANCET NEUROLOGY	1	1	0.059	2006
MAGNETIC RESONANCE IMAGING	1	1	0.042	1999
MAGNETIC RESONANCE IMAGING CLINICS OF NORTH AMERICA	1	1	0.091	2012
MECHANISMS OF DEVELOPMENT	1	1	0.091	2012
MEDICAL PRINCIPLES AND PRACTICE	1	1	0.056	2005
MEDICAL SCIENCE MONITOR	1	1	0.125	2015
MEDICINA-BUENOS AIRES	1	1	0.063	2007
MEDYCYNA WETERYNARYJNA-VETERINARY MEDICINE-SCIENCE AND PRACTICE	1	1	0.167	2017
MONATSSCHRIFT KINDERHEILKUNDE	1	1	0.042	1999
MOVEMENT DISORDERS	1	1	0.077	2010
NATURE CLINICAL PRACTICE NEUROLOGY	1	1	0.063	2007
NATURE GENETICS	1	1	0.038	1997
NEOCORTICAL EPILEPSIES	1	1	0.043	2000
NEUROCASE	1	1	0.1	2013
NEUROENDOCRINOLOGY	1	1	0.2	2018
NEUROENDOCRINOLOGY LETTERS	1	1	0.167	2017
NEUROIMAGE	1	1	0.091	2012
NEUROIMAGING CLINICS OF NORTH AMERICA	1	1	0.042	1999
NEUROLOGICAL RESEARCH	1	1	0.033	1993
NEUROLOGICAL SCIENCES	1	1	0.111	2014
NEUROLOGY ASIA	1	1	0.077	2010
NEUROPATHOLOGY	1	1	0.143	2016
NEUROSCIENCE RESEARCH	1	1	0.048	2002
NEUROSCIENCES	1	2	0.077	2010
NEUROSURGERY QUARTERLY	1	1	0.05	2003
NEUROTHERAPEUTICS	1	1	0.111	2014
NONLINEAR DYNAMICS	1	1	0.5	2021
NOROPSIKIYATRI ARSIVI-ARCHIVES OF NEUROPSYCHIATRY	1	1	0.143	2016
OPERATIVE NEUROSURGERY	1	2	0.333	2020
ORPHANET JOURNAL OF RARE DISEASES	1	1	0.091	2012
PEDIATRIC AND DEVELOPMENTAL PATHOLOGY	1	1	0.2	2018
PEDIATRICS INTERNATIONAL	1	1	0.077	2010
POSTGRADUATE MEDICAL JOURNAL	1	1	0.063	2007
PSYCHOPATHOLOGY	1	1	0.053	2004
RADIOGRAPHICS	1	1	0.091	2012
RADIOLOGE	1	1	0.034	1994
RADIOLOGIC CLINICS OF NORTH AMERICA	1	1	0.042	1999
RIVISTA DI NEURORADIOLOGIA	1	1	0.042	1999
SINGAPORE MEDICAL JOURNAL	1	1	0.067	2008
TECHNIQUES IN NEUROSURGERY	1	1	0.05	2003
TURKISH JOURNAL OF PEDIATRICS	1	1	0.037	1996
VOJNOSANITETSKI PREGLED	1	1	0.1	2013
WORLD JOURNAL OF PEDIATRICS	1	1	0.1	2013
ZENTRALBLATT FUR NEUROCHIRURGIE	1	1	0.048	2002
ZHURNAL NEVROPATOLOGII I PSIKHIATRII IMENI S S KORSAKOVA	1	1	0.05	2003
