# Supplementary material for: Advances in hypothalamic hamartoma research over the past 30 years (1992–2021): a bibliometric analysis
Source: Front Neurol. 2023 Jun 6;14:1176459. doi: 10.3389/fneur.2023.1176459 (PMC10322195; doi:10.3389/fneur.2023.1176459)
Supplement: Supplementary file 4 [file Table_4.xlsx]

## Sheet: Sheet1
Authors	Articles	Articles Fractionalized
KERRIGAN JF	50	9.12
NG YT	31	9.29
REKATE HL	26	7.05
REGIS J	19	4.29
KAMEYAMA S	17	3.6
HARVEY AS	16	3.15
MASUDA H	16	3.35
BIESECKER LG	15	3.29
ROSENFELD JV	15	5.1
BARTOLOMEI F	14	1.87
BERKOVIC SF	14	3.37
SCHULZE-BONHAGE A	14	2.4
SHIROZU H	13	2.62
TRIPATHI M	13	2.6
STRIANO S	12	2.84
ANDERMANN F	11	3.05
DELALANDE O	11	2.85
FOHLEN M	11	2.5
STRIANO P	11	2.9
WU J	11	1.72
CHANDRA PS	9	1.57
CHAUVEL P	9	1.3
FREEMAN JL	9	2.41
KAHANE P	9	1.4
DORFMULLER G	8	1.33
TRIPPEL M	8	1.13
WAGNER K	8	1.02
ABLA AA	7	1.15
ATTIE-BITACH T	7	0.26
BULTEAU C	7	1.27
CROSS JH	7	1.53
CURRY DJ	7	1.72
HAYASHI M	7	1.19
HIRSCH E	7	1.16
PATI S	7	1.71
PRENGER E	7	0.88
RHO JM	7	0.96
SONODA M	7	0.89
DODDAMANI RS	6	0.98
FEIZ-ERFAN I	6	0.97
GRAHAM JM	6	0.98
HORI T	6	0.68
KIM DS	6	1.31
KIM DY	6	0.89
LATRONICO AC	6	0.95
OSTERTAG C	6	1.59
PRENGER EC	6	0.75
REKATE H	6	0.58
SCHOLLY J	6	0.91
SHAN YZ	6	0.74
