# Supplementary material for: Advances in hypothalamic hamartoma research over the past 30 years (1992–2021): a bibliometric analysis
Source: Front Neurol. 2023 Jun 6;14:1176459. doi: 10.3389/fneur.2023.1176459 (PMC10322195; doi:10.3389/fneur.2023.1176459)
Supplement: Supplementary file 5 [file Table_5.xlsx]

## Sheet: Sheet1
Affiliation	Articles
BARROW NEUROL INST	148
UNIV MELBOURNE	51
ALL INDIA INST MED SCI	45
ROYAL CHILDRENS HOSP	34
CAPITAL MED UNIV	31
AIX MARSEILLE UNIV	21
MCGILL UNIV	21
UNIV NAPLES FEDERICO II	18
ALFRED HOSP	17
BAYLOR COLL MED	17
UNIV SAO PAULO	17
UNIV CALIF SAN FRANCISCO	16
UNIV FREIBURG	16
UNIV PITTSBURGH	16
KINGS COLL HOSP LONDON	15
UNIV ALABAMA	15
UNIV CALIF LOS ANGELES	15
EPILEPSY CTR	14
NOTREPORTED	14
HACETTEPE UNIV	13
MAYO CLIN	13
MED CTR	13
MURDOCH CHILDRENS RES INST	12
HARVARD UNIV	11
JOHNS HOPKINS UNIV	11
MONASH UNIV	11
TOKYO WOMENS MED UNIV	11
UNIV CHILDRENS HOSP	11
UNIV HOSP FREIBURG	11
UNIV N CAROLINA	11
WAYNE STATE UNIV	11
CHILDRENS NATL MED CTR	10
GREAT ORMOND ST HOSP SICK CHILDREN	10
OREGON HLTH AND SCI UNIV	10
TEL AVIV UNIV	10
UNIV WASHINGTON	10
CHILDRENS HOSP PHILADELPHIA	9
COLUMBIA UNIV	9
HYPOTHALAM HAMARTOMA CTR	9
UNIV COLORADO	9
UNIV PARIS	9
YONSEI UNIV	9
DEPT NEUROSCI	8
HOSP GEN UNIV GREGORIO MARANON	8
KK WOMENS AND CHILDRENS HOSP	8
PHOENIX CHILDRENS HOSP	8
TIMONE HOSP	8
UNIV ARIZONA	8
UNIV GENOA	8
UNIV PENN	8
